# Supplementary material for: Conserved Mitotic Phosphorylation of a Proteasome Subunit Regulates Cell Proliferation
Source: Cells. 2021 Nov 8;10(11):3075. doi: 10.3390/cells10113075 (PMC8620773; doi:10.3390/cells10113075)
Supplement: Supplementary file 1 [file cells-10-03075-s001.zip]

Archive with 5 entries (5 files):
- Supplementary Figures.pdf
- Table S1 Sequences of primers and oligonucleotides.xlsx
- Table S2 Antibody information.xlsx
- Table S3 All proteins identified from anti-pS16 immunoprecipitation.xlsx
- Table S4 Proteins enriched by anti-pS16 in mitotic cells.xlsx
