# Supplementary material for: Conserved Mitotic Phosphorylation of a Proteasome Subunit Regulates Cell Proliferation
Source: Cells. 2021 Nov 8;10(11):3075. doi: 10.3390/cells10113075 (PMC8620773; doi:10.3390/cells10113075)
Supplement: Supplementary file 1 [file cells-10-03075-s001.zip › Table S1 Sequences of primers and oligonucleotides.xlsx]

## Sheet: Sheet1
Primer	Sequence
hPSMA5-#3shRNA-For	CCGGCCTTTGGAGTAGCATTATTATCTCGAGATAATAATGCTACTCCAAAGGTTTTTG
hPSMA5-#3shRNA-Rev	AATTCAAAAACCTTTGGAGTAGCATTATTATCTCGAGATAATAATGCTACTCCAAAGG
hPSMA5-#1CR-For	CACCGTGAATACTTTTTCTCCCGA
hPSMA5-#1CR-Rev	AAACTCGGGAGAAAAAGTATTCAC
hPSMA5-N-SUR-For	AGCAAGCTTAGAATGGATCCAAGTTGATTCAGGA
hPSMA5-N-SUR-Rev	AGCCTCGAGCAGCAAAATGTTAGGTAGCCATGAA
pQ-alpha5-WT-TBHA-F	GGAATTGATCCGCGGCCGCACCGG
pQ-alpha5-WT-TBHA-R	CGTTAATTAAGCAATTGAGACGCGTAATGTCCTTG
alpha5-S16-LHA-For: (NotI)	GAGCTCCACCGCGGTGGCGGCCGCAGTGTTTAGAGAGGAAAGCAGTCTGAC
alpha5-S16-LHA-Rev: (BspEI)	GAAATAATCTTCCTTCCGGAGCAAAAGTATTCACGCC
alpha5-S16-RHA-For	TTTGCTCCGGAAGGAAGATTATTTCAAGTGGAATATGC
alpha5-S16-RHA-Rev: (XhoI)	GCTGGGTACCGGGCCCCCCCTCGAGAATCCCTAACTGAACAGAGTAGGAC
Pup2-LHA-For: (HindIII)	CTGAAGCTTAAATGCCCTATCAAAACGCTACTTC
Pup2-LHA-Rev-WT: (5'-NgoMIV-BamHI-3')	CAAGGATCCTAGCCGGCCTTCAGGAGAAAAGGTATTTACTCC
Pup2-LHA-Rev-S16A: (5'-NgoMIV-BamHI-3')	CAAGGATCCTAGCCGGCCTTCAGGAGCAAAGGTATTTACTCC
Pup2-RHA-For: (SacI)	AACGAGCTCACCGTTTTTGTGTTTGTTCGGTTG
Pup2-RHA-Rev: (XbaI)	CGGTCTAGACCATTTGCCGCTCTTATCATTAGATT
Pup2-gene body-For: (NgoMIV)	AAGGCCGGCTATTTCAAGTGGAATATGCAATCGAAGC
Pup2-gene body-Rev: (XmaI)	TAACCCGGGTAAAAGATGAAAGGAATACATTTCTAATCATAGA
