# Supplementary material for: Conserved Mitotic Phosphorylation of a Proteasome Subunit Regulates Cell Proliferation
Source: Cells. 2021 Nov 8;10(11):3075. doi: 10.3390/cells10113075 (PMC8620773; doi:10.3390/cells10113075)
Supplement: Supplementary file 1 [file cells-10-03075-s001.zip › Table S2 Antibody information.xlsx]

## Sheet: Sheet1
Antibody name	Supplier	Species	Cat. #
Rpn1/PSMD2	Bethyl Laboratories	Rabbit Polyclonal	A303-854A
Rpt3/PSMC4	Bethyl Laboratories	Rabbit Polyclonal	A303-850A
20S alpha123567	Enzo Life Sciences	Mouse Monoclonal	BML-PW8195
alpha7/PSMA3	Cell Signaling	Rabbit Monoclonal	12446S
alpha5/PSMA5	HUABIO	Rabbit Polyclonal	ER2001-68
alpha5/PSMA5	Cell Signaling	Rabbit Monoclonal	2457S
c-myc	Thermo Fisher Scientific	Mouse Monoclonal	sc-40
HA-Tag	Cell Signaling	Rabbit Monoclonal	3724S
Flag tag	Sigma	Mouse Monoclonal	F3165
Phospho-Histone H3	Cell Signaling	Rabbit Monoclonal	3377
cyclin B1	Cell Signaling	Rabbit Monoclonal	12231S
CDK1-pY15	Cell Signaling	Rabbit Monoclonal	4539T
CDK1	HUABIO	Rabbit Monoclonal	ET1607-51
Hsp90	HUABIO	Mouse Monoclonal	M1603-3
GAPDH	Millipore	Mouse Monoclonal	CB1001
beta-tubulin	Cell Signaling	Rabbit Monoclonal	15115
beta-tubulin	HUABIO	Rabbit Polyclonal	0807-2
gamma-tubulin	Sigma	Mouse Monoclonal	T5326
gamma-tubulin	HUABIO	Mouse Monoclonal	M1701-13
Goat anti-Mouse IgG (H+L) Highly Cross-Adsorbed Secondary Antibody, Alexa Fluor 488	Thermo Fisher Scientific		A11029
Goat anti-Rabbit IgG (H+L) Highly Cross-Adsorbed Secondary Antibody, Alexa Fluor 568	Thermo Fisher Scientific		A11036
Anti-mouse IgG,HRP-linked Antibody	Jackson ImmunoResearch Laboratories		148774
Anti-rabbit IgG,HRP-linked Antibody	Jackson ImmunoResearch Laboratories		150783
