# Supplementary material for: Conserved Mitotic Phosphorylation of a Proteasome Subunit Regulates Cell Proliferation
Source: Cells. 2021 Nov 8;10(11):3075. doi: 10.3390/cells10113075 (PMC8620773; doi:10.3390/cells10113075)
Supplement: Supplementary file 1 [file cells-10-03075-s001.zip › Table S3 All proteins identified from anti-pS16 immunoprecipitation.xlsx]

## Sheet: Sheet1
Protein IDs	Majority protein IDs	Peptide counts (all)	Peptide counts (razor+unique)	Peptide counts (unique)	Fasta headers	Number of proteins	Peptides	Razor + unique peptides	Unique peptides	Peptides AI	Peptides NI	Razor + unique peptides AI	Razor + unique peptides NI	Unique peptides AI	Unique peptides NI	Sequence coverage [%]	Unique + razor sequence coverage [%]	Unique sequence coverage [%]	Mol. weight [kDa]	Sequence length	Sequence lengths	Fraction average	Fraction 1	Fraction 2	Fraction 3	Fraction 4	Fraction 5	Fraction 6	Q-value	Score	Sequence coverage AI [%]	Sequence coverage NI [%]	Intensity	Intensity AI	Intensity NI	LFQ intensity AI	LFQ intensity NI	MS/MS count AI	MS/MS count NI	MS/MS count	Only identified by site	Reverse	Potential contaminant	id	Peptide IDs	Peptide is razor	Mod. peptide IDs	Evidence IDs	MS/MS IDs
sp|A0A0C4DH67|KV108_HUMAN;sp|A0A0C4DH69|KV109_HUMAN;sp|A0A075B6S5|KV127_HUMAN	sp|A0A0C4DH67|KV108_HUMAN;sp|A0A0C4DH69|KV109_HUMAN;sp|A0A075B6S5|KV127_HUMAN	1;1;1	1;1;1	1;1;1	sp|A0A0C4DH67|KV108_HUMAN Immunoglobulin kappa variable 1-8 OS=Homo sapiens OX=9606 GN=IGKV1-8 PE=3 SV=1;sp|A0A0C4DH69|KV109_HUMAN Immunoglobulin kappa variable 1-9 OS=Homo sapiens OX=9606 GN=IGKV1-9 PE=3 SV=1;sp|A0A075B6S5|KV127_HUMAN Immunoglobulin kappa	3	1	1	1	1	1	1	1	1	1	13.9	13.9	13.9	12.537	115	115;117;117	2.67	1	1			1		0.0065717	6.3481	13.9	13.9	3520900	910730	2610200	0	2494600	1	1	2				40	2960	TRUE	2960	8672;8673;8674	8922;8923;8924
sp|A6NEC2|PSAL_HUMAN;sp|P55786|PSA_HUMAN	sp|A6NEC2|PSAL_HUMAN;sp|P55786|PSA_HUMAN	1;1	1;1	1;1	sp|A6NEC2|PSAL_HUMAN Puromycin-sensitive aminopeptidase-like protein OS=Homo sapiens OX=9606 GN=NPEPPSL1 PE=2 SV=3;sp|P55786|PSA_HUMAN Puromycin-sensitive aminopeptidase OS=Homo sapiens OX=9606 GN=NPEPPS PE=1 SV=2	2	1	1	1	1	0	1	0	1	0	1.9	1.9	1.9	53.747	478	478;919	6						1	0.0065646	6.3355	1.9	0	0	0	0	0	0	1	0	1				41	2401	TRUE	2401	7010	7221
sp|B2RPK0|HGB1A_HUMAN;sp|P09429|HMGB1_HUMAN;sp|P23497|SP100_HUMAN	sp|B2RPK0|HGB1A_HUMAN;sp|P09429|HMGB1_HUMAN	3;3;1	2;2;1	2;2;1	sp|B2RPK0|HGB1A_HUMAN Putative high mobility group protein B1-like 1 OS=Homo sapiens OX=9606 GN=HMGB1P1 PE=5 SV=1;sp|P09429|HMGB1_HUMAN High mobility group protein B1 OS=Homo sapiens OX=9606 GN=HMGB1 PE=1 SV=3	3	3	2	2	1	2	1	1	1	1	16.6	10.9	10.9	24.238	211	211;215;879	4.5			1	1	1	1	0	13.334	7.1	9.5	17507000	12330000	5176700	12893000	0	3	0	3				42	1247;2090;3389	True;True;False	1247;2090;3389	3587;6117;6118;6119;9937;9938	3680;6292;6293;6294;10218;10219;10220
sp|E9PAV3|NACAM_HUMAN;sp|Q13765|NACA_HUMAN;sp|Q9BZK3|NACP4_HUMAN	sp|E9PAV3|NACAM_HUMAN;sp|Q13765|NACA_HUMAN	3;3;1	3;3;1	3;3;1	sp|E9PAV3|NACAM_HUMAN Nascent polypeptide-associated complex subunit alpha, muscle-specific form OS=Homo sapiens OX=9606 GN=NACA PE=1 SV=1;sp|Q13765|NACA_HUMAN Nascent polypeptide-associated complex subunit alpha OS=Homo sapiens OX=9606 GN=NACA PE=1 SV=1	3	3	3	3	3	3	3	3	3	3	2	2	2	205.42	2078	2078;215;213	3.5	3	1	2	2	1	3	0	24.96	2	2	21791000	11124000	10666000	10830000	11343000	6	6	12				43	1949;3499;4398	True;True;True	1949;3499;4398	5688;5689;5690;5691;5692;10275;10276;12927;12928;12929;12930;12931	5851;5852;5853;5854;5855;10582;10583;13321;13322;13323;13324;13325
sp|O00139|KIF2A_HUMAN	sp|O00139|KIF2A_HUMAN	9	9	9	sp|O00139|KIF2A_HUMAN Kinesin-like protein KIF2A OS=Homo sapiens OX=9606 GN=KIF2A PE=1 SV=3	1	9	9	9	4	9	4	9	4	9	16.7	16.7	16.7	79.954	706	706	2.93	6	6	7	4	3	2	0	65.311	9.2	16.7	190440000	54928000	135520000	72328000	117280000	9	19	28				44	32;716;1191;1318;1668;3887;4702;4934;5253	True;True;True;True;True;True;True;True;True	32;716;1191;1318;1668;3887;4702;4934;5253	94;95;96;97;98;99;2088;2089;2090;2091;2092;3441;3769;4870;4871;4872;4873;11437;13853;13854;13855;14552;15558;15559;15560;15561;15562;15563	97;98;99;100;101;102;2131;2132;2133;2134;2135;3530;3867;5021;5022;5023;5024;11773;14301;14302;14303;15027;16086;16087;16088;16089;16090;16091
sp|O00213|APBB1_HUMAN;sp|Q92870|APBB2_HUMAN	sp|O00213|APBB1_HUMAN	4;1	4;1	4;1	sp|O00213|APBB1_HUMAN Amyloid-beta A4 precursor protein-binding family B member 1 OS=Homo sapiens OX=9606 GN=APBB1 PE=1 SV=2	2	4	4	4	0	4	0	4	0	4	9	9	9	77.243	710	710;758	2	3		3				0	30.713	0	9	27084000	0	27084000	0	26515000	0	6	6				45	1304;3067;3491;4496	True;True;True;True	1304;3067;3491;4496	3738;3739;8968;8969;10251;13223	3835;3836;9222;9223;10558;13645
sp|O00231|PSD11_HUMAN	sp|O00231|PSD11_HUMAN	3	3	3	sp|O00231|PSD11_HUMAN 26S proteasome non-ATPase regulatory subunit 11 OS=Homo sapiens OX=9606 GN=PSMD11 PE=1 SV=3	1	3	3	3	1	3	1	3	1	3	8.3	8.3	8.3	47.463	422	422	2.75	1	1	1		1		0	17.205	2.6	8.3	4122300	876570	3245800	0	3125900	1	3	4				46	3269;4679;5371	True;True;True	3269;4679;5371	9576;13774;15918;15919	9842;14209;16456;16457
sp|O00267|SPT5H_HUMAN	sp|O00267|SPT5H_HUMAN	10	10	10	sp|O00267|SPT5H_HUMAN Transcription elongation factor SPT5 OS=Homo sapiens OX=9606 GN=SUPT5H PE=1 SV=1	1	10	10	10	1	10	1	10	1	10	13.5	13.5	13.5	121	1087	1087	2.18	8	6	6	1		1	0	68.146	1	13.5	83383000	9990900	73392000	0	71385000	2	17	19				47	748;929;1173;1829;3735;4846;4850;5099;5390;5489	True;True;True;True;True;True;True;True;True;True	748;929;1173;1829;3735;4846;4850;5099;5390;5489	2190;2191;2709;2710;2711;3392;3393;3394;5334;5335;5336;5337;11004;14287;14288;14298;15075;15076;15077;15980;15981;16260	2235;2236;2778;2779;2780;3481;3482;3483;5496;5497;5498;5499;11330;14755;14756;14766;15578;15579;15580;16519;16520;16800
sp|O00303|EIF3F_HUMAN	sp|O00303|EIF3F_HUMAN	5	5	5	sp|O00303|EIF3F_HUMAN Eukaryotic translation initiation factor 3 subunit F OS=Homo sapiens OX=9606 GN=EIF3F PE=1 SV=1	1	5	5	5	5	3	5	3	5	3	18.2	18.2	18.2	37.563	357	357	3.81	2	3	2	2	3	4	0	103.57	18.2	11.5	54703000	37385000	17319000	36774000	19351000	9	9	18				48	571;2842;4813;5196;5399	True;True;True;True;True	571;2842;4813;5196;5399	1666;1667;1668;1669;1670;1671;8324;14180;14181;15362;15363;15364;15365;15366;15367;16009	1693;1694;1695;1696;1697;1698;1699;8567;14646;14647;15880;15881;15882;15883;15884;15885;15886;16548
sp|O00410|IPO5_HUMAN	sp|O00410|IPO5_HUMAN	2	2	2	sp|O00410|IPO5_HUMAN Importin-5 OS=Homo sapiens OX=9606 GN=IPO5 PE=1 SV=4	1	2	2	2	0	2	0	2	0	2	2.7	2.7	2.7	123.63	1097	1097	2.5		1	1				0	12.063	0	2.7	946860	0	946860	0	889570	0	2	2				49	1268;5188	True;True	1268;5188	3657;15350	3752;15867
sp|O00422|SAP18_HUMAN	sp|O00422|SAP18_HUMAN	8	8	8	sp|O00422|SAP18_HUMAN Histone deacetylase complex subunit SAP18 OS=Homo sapiens OX=9606 GN=SAP18 PE=1 SV=1	1	8	8	8	0	8	0	8	0	8	58.2	58.2	58.2	17.561	153	153	2	5	4	5				0	60.43	0	58.2	120550000	0	120550000	0	117460000	0	12	12				50	1129;1296;1297;1607;1684;2407;2448;5222	True;True;True;True;True;True;True;True	1129;1296;1297;1607;1684;2407;2448;5222	3263;3718;3719;4683;4921;4922;7029;7119;7120;7121;15459;15460;15461;15462	3349;3814;3815;4819;5075;5076;7243;7334;7335;7336;15985;15986;15987;15988
sp|O00425|IF2B3_HUMAN	sp|O00425|IF2B3_HUMAN	4	2	2	sp|O00425|IF2B3_HUMAN Insulin-like growth factor 2 mRNA-binding protein 3 OS=Homo sapiens OX=9606 GN=IGF2BP3 PE=1 SV=2	1	4	2	2	4	4	2	2	2	2	9.7	5.7	5.7	63.704	579	579	3.75		1	1		2		0	11.788	9.7	9.7	2893500	1398100	1495300	1515900	1377100	2	1	3				51	2097;3403;4267;4967	False;False;True;True	2097;3403;4267;4967	6136;6137;6138;6139;6140;9968;9969;9970;9971;9972;9973;12561;12562;14664;14665	6311;6312;6313;6314;6315;10250;10251;10252;10253;10254;10255;12945;12946;15143;15144
sp|O00487|PSDE_HUMAN	sp|O00487|PSDE_HUMAN	1	1	1	sp|O00487|PSDE_HUMAN 26S proteasome non-ATPase regulatory subunit 14 OS=Homo sapiens OX=9606 GN=PSMD14 PE=1 SV=1	1	1	1	1	1	1	1	1	1	1	4.2	4.2	4.2	34.577	310	310	3.67		1	1			1	0.0055556	6.4216	4.2	4.2	2014800	617640	1397100	0	1320900	1	2	3				52	506	TRUE	506	1471;1472;1473	1496;1497;1498
sp|O00541|PESC_HUMAN	sp|O00541|PESC_HUMAN	3	3	3	sp|O00541|PESC_HUMAN Pescadillo homolog OS=Homo sapiens OX=9606 GN=PES1 PE=1 SV=1	1	3	3	3	2	1	2	1	2	1	6.6	6.6	6.6	68.002	588	588	5			1		1	2	0	18.649	4.9	1.7	16462000	15512000	950420	16232000	0	3	1	4				53	2266;2600;2646	True;True;True	2266;2600;2646	6651;7558;7683;7684	6848;7787;7913;7914
sp|O00567|NOP56_HUMAN	sp|O00567|NOP56_HUMAN	7	7	7	sp|O00567|NOP56_HUMAN Nucleolar protein 56 OS=Homo sapiens OX=9606 GN=NOP56 PE=1 SV=4	1	7	7	7	4	6	4	6	4	6	16.3	16.3	16.3	66.049	594	594	3	2	5	5	2	2	1	0	51.274	10.8	14.6	52514000	15454000	37059000	20738000	31039000	5	12	17				54	411;2059;2649;2847;2962;3216;5722	True;True;True;True;True;True;True	411;2059;2649;2847;2962;3216;5722	1207;1208;1209;1210;6013;7690;8342;8343;8681;8682;9424;9425;9426;9427;16984;16985;16986	1231;1232;1233;1234;6183;7920;8585;8586;8931;8932;9688;9689;9690;9691;17568;17569;17570
sp|O00571|DDX3X_HUMAN;sp|O15523|DDX3Y_HUMAN;sp|Q9NQI0|DDX4_HUMAN	sp|O00571|DDX3X_HUMAN;sp|O15523|DDX3Y_HUMAN	18;13;1	17;12;1	17;12;1	sp|O00571|DDX3X_HUMAN ATP-dependent RNA helicase DDX3X OS=Homo sapiens OX=9606 GN=DDX3X PE=1 SV=3;sp|O15523|DDX3Y_HUMAN ATP-dependent RNA helicase DDX3Y OS=Homo sapiens OX=9606 GN=DDX3Y PE=1 SV=2	3	18	17	17	15	17	14	16	14	16	34.4	32.8	32.8	73.243	662	662;660;724	3.31	14	10	11	10	9	10	0	250.51	27.8	32.6	851800000	426380000	425430000	464140000	401160000	24	33	57				55	699;732;768;981;1312;1416;1876;3346;3503;3903;3945;4405;4583;5156;5168;5393;5501;5759	True;True;True;True;True;True;True;False;True;True;True;True;True;True;True;True;True;True	699;732;768;981;1312;1416;1876;3346;3503;3903;3945;4405;4583;5156;5168;5393;5501;5759	2053;2137;2138;2242;2243;2244;2245;2246;2247;2851;2852;2853;2854;2855;3755;3756;3757;4095;4096;4097;4098;4099;5476;9811;9812;9813;9814;9815;9816;10284;11487;11488;11489;11490;11491;11492;11620;12950;12951;12952;12953;13491;13492;13493;13494;13495;15244;15245;15246;15283;15284;15285;15286;15287;15288;15989;15990;15991;16280;16281;16282;16283;16284;16285;16286;16287;17087;17088;17089;17090	2095;2180;2181;2290;2291;2292;2293;2294;2295;2922;2923;2924;2925;2926;3853;3854;3855;4217;4218;4219;4220;4221;5639;10088;10089;10090;10091;10092;10093;10591;11824;11825;11826;11827;11828;11829;11962;13345;13346;13347;13348;13923;13924;13925;13926;13927;15749;15750;15751;15788;15789;15790;15791;15792;15793;15794;16528;16529;16530;16820;16821;16822;16823;16824;16825;16826;16827;17675;17676;17677;17…
sp|O14641|DVL2_HUMAN	sp|O14641|DVL2_HUMAN	2	2	2	sp|O14641|DVL2_HUMAN Segment polarity protein dishevelled homolog DVL-2 OS=Homo sapiens OX=9606 GN=DVL2 PE=1 SV=1	1	2	2	2	2	0	2	0	2	0	5.2	5.2	5.2	78.947	736	736	4.5				1	1		0	11.928	5.2	0	1634600	1634600	0	1770200	0	2	0	2				56	698;5494	True;True	698;5494	2052;16269	2094;16809
sp|O14654|IRS4_HUMAN	sp|O14654|IRS4_HUMAN	3	3	3	sp|O14654|IRS4_HUMAN Insulin receptor substrate 4 OS=Homo sapiens OX=9606 GN=IRS4 PE=1 SV=1	1	3	3	3	3	3	3	3	3	3	3.3	3.3	3.3	133.77	1257	1257	4.12	1		2	1	2	2	0	19.447	3.3	3.3	23997000	13160000	10837000	12420000	12055000	5	3	8				57	1400;2981;4454	True;True;True	1400;2981;4454	4044;4045;4046;8738;8739;13094;13095;13096	4165;4166;4167;8988;8989;13513;13514;13515
sp|O14776|TCRG1_HUMAN	sp|O14776|TCRG1_HUMAN	6	6	6	sp|O14776|TCRG1_HUMAN Transcription elongation regulator 1 OS=Homo sapiens OX=9606 GN=TCERG1 PE=1 SV=2	1	6	6	6	4	6	4	6	4	6	6.6	6.6	6.6	123.9	1098	1098	3.25	5	2	1	3	2	3	0	35.193	4.6	6.6	86682000	46368000	40314000	42174000	47139000	6	7	13				58	513;1616;2529;2874;3536;5698	True;True;True;True;True;True	513;1616;2529;2874;3536;5698	1491;4711;4712;4713;4714;4715;7328;8427;8428;10390;10391;10392;16928;16929;16930;16931	1516;4853;4854;4855;4856;4857;7549;8671;8672;10700;10701;10702;17509;17510;17511;17512
sp|O14818|PSA7_HUMAN;sp|Q8TAA3|PSMA8_HUMAN	sp|O14818|PSA7_HUMAN;sp|Q8TAA3|PSMA8_HUMAN	6;3	6;3	6;3	sp|O14818|PSA7_HUMAN Proteasome subunit alpha type-7 OS=Homo sapiens OX=9606 GN=PSMA7 PE=1 SV=1;sp|Q8TAA3|PSMA8_HUMAN Proteasome subunit alpha-type 8 OS=Homo sapiens OX=9606 GN=PSMA8 PE=2 SV=3	2	6	6	6	2	6	2	6	2	6	37.9	37.9	37.9	27.887	248	248;256	2.55	4	3	1	1	1	1	0	44.267	14.1	37.9	15844000	2703200	13141000	5419000	10306000	3	7	10				59	238;306;1643;3211;3699;4031	True;True;True;True;True;True	238;306;1643;3211;3699;4031	692;693;694;695;901;4807;4808;9415;9416;10915;11874	708;709;710;711;920;4951;4952;9679;9680;11240;12218
sp|O14929|HAT1_HUMAN	sp|O14929|HAT1_HUMAN	1	1	1	sp|O14929|HAT1_HUMAN Histone acetyltransferase type B catalytic subunit OS=Homo sapiens OX=9606 GN=HAT1 PE=1 SV=1	1	1	1	1	1	1	1	1	1	1	3.1	3.1	3.1	49.512	419	419	3.5	1	1	1	1	1	1	0.0075431	6.2304	3.1	3.1	5851200	2563100	3288100	0	3162300	3	3	6				60	3008	TRUE	3008	8799;8800;8801;8802;8803;8804	9050;9051;9052;9053;9054;9055
sp|O14964|HGS_HUMAN	sp|O14964|HGS_HUMAN	10	10	10	sp|O14964|HGS_HUMAN Hepatocyte growth factor-regulated tyrosine kinase substrate OS=Homo sapiens OX=9606 GN=HGS PE=1 SV=1	1	10	10	10	2	10	2	10	2	10	12.7	12.7	12.7	86.191	777	777	2.22	6	8	7	2			0	68.531	3	12.7	274240000	4614000	269630000	21677000	241350000	2	16	18				61	325;1056;1392;3436;3811;3823;5065;5094;5483;5664	True;True;True;True;True;True;True;True;True;True	325;1056;1392;3436;3811;3823;5065;5094;5483;5664	964;965;966;967;3074;3075;3076;4020;4021;4022;10073;11222;11262;11263;11264;14968;14969;14970;15061;16243;16244;16245;16819	984;985;986;987;3158;3159;3160;4139;4140;4141;10357;11557;11597;11598;11599;15465;15466;15467;15468;15564;16783;16784;16785;17398
sp|O14965|AURKA_HUMAN	sp|O14965|AURKA_HUMAN	2	2	2	sp|O14965|AURKA_HUMAN Aurora kinase A OS=Homo sapiens OX=9606 GN=AURKA PE=1 SV=2	1	2	2	2	2	2	2	2	2	2	7.2	7.2	7.2	45.809	403	403	3.14	2	2			2	1	0	47.841	7.2	7.2	8384200	2860500	5523700	0	5329200	3	4	7				62	1105;4297	True;True	1105;4297	3196;3197;3198;12665;12666;12667;12668	3281;3282;3283;13056;13057;13058;13059
sp|O14979|HNRDL_HUMAN	sp|O14979|HNRDL_HUMAN	4	4	4	sp|O14979|HNRDL_HUMAN Heterogeneous nuclear ribonucleoprotein D-like OS=Homo sapiens OX=9606 GN=HNRNPDL PE=1 SV=3	1	4	4	4	2	4	2	4	2	4	13.6	13.6	13.6	46.437	420	420	3	2	1	2	2		1	0	26.418	6.9	13.6	23277000	11883000	11394000	14323000	9696300	2	4	6				63	636;1212;3968;5633	True;True;True;True	636;1212;3968;5633	1851;3499;3500;3501;3502;11682;16701;16702	1886;3588;3589;3590;3591;12026;17276;17277
sp|O14980|XPO1_HUMAN	sp|O14980|XPO1_HUMAN	3	3	3	sp|O14980|XPO1_HUMAN Exportin-1 OS=Homo sapiens OX=9606 GN=XPO1 PE=1 SV=1	1	3	3	3	2	2	2	2	2	2	4.9	4.9	4.9	123.38	1071	1071	3.2	1	1	1	1		1	0	18.121	3.2	2.8	5001700	2184600	2817100	0	2733900	2	3	5				64	2701;2995;3661	True;True;True	2701;2995;3661	7854;8773;8774;10795;10796	8087;9024;9025;11117;11118
sp|O15156|ZBT7B_HUMAN	sp|O15156|ZBT7B_HUMAN	8	8	8	sp|O15156|ZBT7B_HUMAN Zinc finger and BTB domain-containing protein 7B OS=Homo sapiens OX=9606 GN=ZBTB7B PE=1 SV=2	1	8	8	8	0	8	0	8	0	8	16.3	16.3	16.3	58.026	539	539	1.88	7	4	5				0	51.913	0	16.3	182050000	0	182050000	0	175820000	0	14	14				65	125;366;527;528;1813;2055;4436;4864	True;True;True;True;True;True;True;True	125;366;527;528;1813;2055;4436;4864	363;364;365;1064;1065;1532;1533;5278;5279;5280;6001;6002;13032;13033;13034;14331	374;375;376;1085;1086;1557;1558;5437;5438;5439;6171;6172;13445;13446;13447;14799
sp|O15226|NKRF_HUMAN	sp|O15226|NKRF_HUMAN	3	3	3	sp|O15226|NKRF_HUMAN NF-kappa-B-repressing factor OS=Homo sapiens OX=9606 GN=NKRF PE=1 SV=2	1	3	3	3	0	3	0	3	0	3	6.4	6.4	6.4	77.672	690	690	2.5		2	2				0	17.441	0	6.4	17775000	0	17775000	0	17061000	0	4	4				66	3002;3553;4167	True;True;True	3002;3553;4167	8789;10436;12266;12267	9040;10749;12634;12635
sp|O15294|OGT1_HUMAN	sp|O15294|OGT1_HUMAN	5	5	5	sp|O15294|OGT1_HUMAN UDP-N-acetylglucosamine--peptide N-acetylglucosaminyltransferase 110 kDa subunit OS=Homo sapiens OX=9606 GN=OGT PE=1 SV=3	1	5	5	5	3	5	3	5	3	5	7	7	7	116.92	1046	1046	2.6	4	1	2	1	2		0	28.452	3.3	7	26444000	6596400	19847000	12361000	14013000	3	6	9				67	287;1139;1676;3251;3621	True;True;True;True;True	287;1139;1676;3251;3621	827;3289;3290;4893;9536;9537;10660;10661;10662;10663	846;3375;3376;5046;9802;9803;10977;10978;10979;10980
sp|O15347|HMGB3_HUMAN	sp|O15347|HMGB3_HUMAN	3	3	3	sp|O15347|HMGB3_HUMAN High mobility group protein B3 OS=Homo sapiens OX=9606 GN=HMGB3 PE=1 SV=4	1	3	3	3	3	2	3	2	3	2	19.5	19.5	19.5	22.98	200	200	4.5			2	1	1	2	0	21.941	19.5	15.5	19321000	14679000	4641900	8056100	12094000	3	2	5				68	2500;4040;4282	True;True;True	2500;4040;4282	7262;7263;7264;11904;11905;12626	7481;7482;7483;12250;12251;13015
sp|O15350|P73_HUMAN	sp|O15350|P73_HUMAN	4	4	4	sp|O15350|P73_HUMAN Tumor protein p73 OS=Homo sapiens OX=9606 GN=TP73 PE=1 SV=1	1	4	4	4	4	0	4	0	4	0	8.6	8.6	8.6	69.623	636	636	4.83				3	1	2	0	26.015	8.6	0	14659000	14659000	0	15455000	0	5	0	5				69	1645;2339;4483;5096	True;True;True;True	1645;2339;4483;5096	4811;6851;6852;13188;15064;15065	4955;7057;7058;13608;15567;15568
sp|O15355|PPM1G_HUMAN	sp|O15355|PPM1G_HUMAN	4	4	4	sp|O15355|PPM1G_HUMAN Protein phosphatase 1G OS=Homo sapiens OX=9606 GN=PPM1G PE=1 SV=1	1	4	4	4	3	3	3	3	3	3	12.6	12.6	12.6	59.271	546	546	3.62	2	1	1		2	2	0	23.476	9.3	11	24471000	12104000	12367000	9704700	14914000	4	4	8				70	214;273;1685;3643	True;True;True;True	214;273;1685;3643	638;774;4923;4924;10732;10733;10734;10735	653;793;5077;5078;11051;11052;11053;11054
sp|O15371|EIF3D_HUMAN	sp|O15371|EIF3D_HUMAN	9	9	9	sp|O15371|EIF3D_HUMAN Eukaryotic translation initiation factor 3 subunit D OS=Homo sapiens OX=9606 GN=EIF3D PE=1 SV=1	1	9	9	9	9	6	9	6	9	6	25	25	25	63.972	548	548	3.63	3	6	3	7	2	6	0	99.278	25	19.2	66857000	39193000	27663000	41851000	26433000	15	13	28				71	1408;1760;1976;3526;4565;4865;5017;5685;5710	True;True;True;True;True;True;True;True;True	1408;1760;1976;3526;4565;4865;5017;5685;5710	4069;4070;4071;4072;4073;5109;5777;5778;5779;10359;10360;10361;10362;10363;13425;14332;14333;14334;14335;14336;14814;14815;14816;16889;16958;16959;16960	4190;4191;4192;4193;4194;5265;5943;5944;5945;10669;10670;10671;10672;10673;13857;14800;14801;14802;14803;14804;15302;15303;15304;17470;17539;17540;17541;17542
sp|O15372|EIF3H_HUMAN	sp|O15372|EIF3H_HUMAN	4	4	4	sp|O15372|EIF3H_HUMAN Eukaryotic translation initiation factor 3 subunit H OS=Homo sapiens OX=9606 GN=EIF3H PE=1 SV=1	1	4	4	4	4	3	4	3	4	3	16.8	16.8	16.8	39.93	352	352	3.36	3	2	2	3	2	2	0	44.498	16.8	13.6	65912000	47567000	18345000	46555000	22591000	7	7	14				72	920;960;4107;4606	True;True;True;True	920;960;4107;4606	2674;2675;2676;2677;2798;12069;12070;12071;12072;12073;12074;13562;13563;13564	2743;2744;2745;2746;2868;12424;12425;12426;12427;12428;12429;13994;13995;13996
sp|O43143|DHX15_HUMAN	sp|O43143|DHX15_HUMAN	10	10	10	sp|O43143|DHX15_HUMAN Pre-mRNA-splicing factor ATP-dependent RNA helicase DHX15 OS=Homo sapiens OX=9606 GN=DHX15 PE=1 SV=2	1	10	10	10	5	10	5	10	5	10	15.7	15.7	15.7	90.932	795	795	3.26	8	7	7	5	5	6	0	134.96	7.7	15.7	200750000	53961000	146790000	85200000	114020000	14	21	35				73	349;1101;1159;1846;1853;2226;4338;4675;5009;5628	True;True;True;True;True;True;True;True;True;True	349;1101;1159;1846;1853;2226;4338;4675;5009;5628	1028;3182;3183;3184;3185;3186;3187;3344;3345;5391;5392;5393;5394;5395;5396;5397;5398;5399;5400;5401;5402;5417;5418;5419;5420;5421;6530;12789;13763;14794;14795;16683;16684;16685;16686;16687;16688;16689	1049;3266;3267;3268;3269;3270;3271;3430;3431;5553;5554;5555;5556;5557;5558;5559;5560;5561;5562;5563;5564;5579;5580;5581;5582;5583;6724;13181;14198;15282;15283;17258;17259;17260;17261;17262;17263;17264
sp|O43166|SI1L1_HUMAN	sp|O43166|SI1L1_HUMAN	1	1	1	sp|O43166|SI1L1_HUMAN Signal-induced proliferation-associated 1-like protein 1 OS=Homo sapiens OX=9606 GN=SIPA1L1 PE=1 SV=4	1	1	1	1	1	1	1	1	1	1	0.6	0.6	0.6	200.03	1804	1804	2.5	1			1			0.0085561	6.2041	0.6	0.6	2768500	2768500	0	3068800	0	1	1	2				74	4233	TRUE	4233	12456;12457	12840;12841
sp|O43172|PRP4_HUMAN	sp|O43172|PRP4_HUMAN	3	3	3	sp|O43172|PRP4_HUMAN U4/U6 small nuclear ribonucleoprotein Prp4 OS=Homo sapiens OX=9606 GN=PRPF4 PE=1 SV=2	1	3	3	3	1	3	1	3	1	3	7.9	7.9	7.9	58.449	522	522	2.71	3	1	1		1	1	0	18.653	2.5	7.9	10027000	1300600	8726500	0	8637200	2	5	7				75	806;1511;3502	True;True;True	806;1511;3502	2376;4391;10279;10280;10281;10282;10283	2443;4520;10586;10587;10588;10589;10590
sp|O43175|SERA_HUMAN	sp|O43175|SERA_HUMAN	7	7	7	sp|O43175|SERA_HUMAN D-3-phosphoglycerate dehydrogenase OS=Homo sapiens OX=9606 GN=PHGDH PE=1 SV=4	1	7	7	7	6	4	6	4	6	4	21.4	21.4	21.4	56.65	533	533	3.59	3	2	2	4	4	2	0	45.941	19.3	12.8	43338000	20560000	22778000	19288000	24797000	10	7	17				76	176;327;347;1693;2131;3866;5425	True;True;True;True;True;True;True	176;327;347;1693;2131;3866;5425	525;526;527;973;974;975;976;1019;1020;1021;1022;4947;4948;6240;6241;11381;16081	540;541;542;993;994;995;996;1040;1041;1042;1043;5101;5102;6416;6417;11717;16620
sp|O43242|PSMD3_HUMAN	sp|O43242|PSMD3_HUMAN	5	5	5	sp|O43242|PSMD3_HUMAN 26S proteasome non-ATPase regulatory subunit 3 OS=Homo sapiens OX=9606 GN=PSMD3 PE=1 SV=2	1	5	5	5	3	4	3	4	3	4	11.4	11.4	11.4	60.977	534	534	3.36		4	2	2	3		0	30.598	6.7	8.8	22049000	11441000	10608000	11394000	10972000	5	6	11				77	537;4009;4337;4539;5507	True;True;True;True;True	537;4009;4337;4539;5507	1557;1558;1559;11795;11796;11797;11798;12787;12788;13355;16299	1583;1584;1585;12139;12140;12141;12142;13179;13180;13785;16840
sp|O43324|MCA3_HUMAN	sp|O43324|MCA3_HUMAN	2	2	2	sp|O43324|MCA3_HUMAN Eukaryotic translation elongation factor 1 epsilon-1 OS=Homo sapiens OX=9606 GN=EEF1E1 PE=1 SV=1	1	2	2	2	1	2	1	2	1	2	20.1	20.1	20.1	19.81	174	174	3	1	1				1	0	11.292	14.4	20.1	2838400	955800	1882600	0	1791000	1	2	3				78	242;3809	True;True	242;3809	704;11216;11217	722;11551;11552
sp|O43379|WDR62_HUMAN	sp|O43379|WDR62_HUMAN	1	1	1	sp|O43379|WDR62_HUMAN WD repeat-containing protein 62 OS=Homo sapiens OX=9606 GN=WDR62 PE=1 SV=4	1	1	1	1	1	1	1	1	1	1	1.1	1.1	1.1	165.95	1518	1518	4		1	1	1	1	1	0	14.255	1.1	1.1	15037000	8601300	6435500	9176000	0	3	2	5				79	5320	TRUE	5320	15764;15765;15766;15767;15768	16298;16299;16300;16301;16302
sp|O43390|HNRPR_HUMAN	sp|O43390|HNRPR_HUMAN	14	14	11	sp|O43390|HNRPR_HUMAN Heterogeneous nuclear ribonucleoprotein R OS=Homo sapiens OX=9606 GN=HNRNPR PE=1 SV=1	1	14	14	11	8	10	8	10	5	8	25.3	25.3	21.5	70.942	633	633	3.4	5	5	2	4	6	3	0	85.115	12.6	19.6	72008000	41418000	30589000	40290000	33256000	13	12	25				80	741;1437;1734;1811;2677;2890;3017;3528;4499;4690;4691;4748;4776;5429	True;True;True;True;True;True;True;True;True;True;True;True;True;True	741;1437;1734;1811;2677;2890;3017;3528;4499;4690;4691;4748;4776;5429	2173;4151;4152;4153;4154;4155;5032;5033;5272;7774;7775;8463;8826;10368;13228;13229;13814;13815;13816;13817;13818;13819;13995;14070;16090	2216;4273;4274;4275;4276;4277;5188;5189;5431;8006;8007;8708;9077;10678;13650;13651;14260;14261;14262;14263;14264;14265;14450;14533;16629
sp|O43395|PRPF3_HUMAN	sp|O43395|PRPF3_HUMAN	3	3	3	sp|O43395|PRPF3_HUMAN U4/U6 small nuclear ribonucleoprotein Prp3 OS=Homo sapiens OX=9606 GN=PRPF3 PE=1 SV=2	1	3	3	3	2	3	2	3	2	3	6.1	6.1	6.1	77.528	683	683	3.11	2	2	2		2	1	0	25.413	4.7	6.1	23345000	5654000	17691000	9943600	12909000	3	6	9				81	3059;4938;5272	True;True;True	3059;4938;5272	8946;14565;14566;14567;14568;14569;15610;15611;15612	9199;15040;15041;15042;15043;15044;16139;16140;16141
sp|O43427|FIBP_HUMAN	sp|O43427|FIBP_HUMAN	4	4	4	sp|O43427|FIBP_HUMAN Acidic fibroblast growth factor intracellular-binding protein OS=Homo sapiens OX=9606 GN=FIBP PE=1 SV=3	1	4	4	4	3	2	3	2	3	2	17.3	17.3	17.3	41.878	364	364	3.43	1	1	2	1	1	1	0	23.633	13.2	6.3	42278000	10603000	31675000	0	30674000	4	4	8				82	1207;3263;4049;4212	True;True;True;True	1207;3263;4049;4212	3484;9563;11929;11930;11931;11932;12394	3573;9829;12275;12276;12277;12278;12773;12774
sp|O43447|PPIH_HUMAN	sp|O43447|PPIH_HUMAN	2	2	2	sp|O43447|PPIH_HUMAN Peptidyl-prolyl cis-trans isomerase H OS=Homo sapiens OX=9606 GN=PPIH PE=1 SV=1	1	2	2	2	2	1	2	1	2	1	13	13	13	19.208	177	177	4.25		1		1	1	1	0	11.538	13	5.1	13604000	11095000	2508700	11846000	0	2	1	3				83	2426;3771	True;True	2426;3771	7073;7074;11113;11114	7288;7289;11442;11443
sp|O43660|PLRG1_HUMAN	sp|O43660|PLRG1_HUMAN	2	2	2	sp|O43660|PLRG1_HUMAN Pleiotropic regulator 1 OS=Homo sapiens OX=9606 GN=PLRG1 PE=1 SV=1	1	2	2	2	1	2	1	2	1	2	7	7	7	57.193	514	514	2.4	1	2	1	1			0	11.681	1.8	7	7009100	1900200	5108900	0	5041600	1	4	5				84	1866;5176	True;True	1866;5176	5446;5447;5448;15302;15303	5609;5610;5611;15808;15809
sp|O43684|BUB3_HUMAN	sp|O43684|BUB3_HUMAN	8	8	8	sp|O43684|BUB3_HUMAN Mitotic checkpoint protein BUB3 OS=Homo sapiens OX=9606 GN=BUB3 PE=1 SV=1	1	8	8	8	5	8	5	8	5	8	32.6	32.6	32.6	37.154	328	328	3.04	4	5	8	3	4	1	0	67.549	22	32.6	123250000	25331000	97918000	51329000	70693000	7	15	22				85	1326;3042;3270;3327;3566;4840;5059;5521	True;True;True;True;True;True;True;True	1326;3042;3270;3327;3566;4840;5059;5521	3790;3791;3792;3793;3794;8896;8897;9577;9578;9579;9749;9750;9751;9752;9753;10474;14270;14271;14272;14273;14274;14956;16358;16359;16360	3888;3889;3890;3891;3892;9148;9149;9843;9844;9845;10023;10024;10025;10026;10027;10787;14737;14738;14739;14740;14741;15453;16919;16920;16921
sp|O43719|HTSF1_HUMAN	sp|O43719|HTSF1_HUMAN	5	5	5	sp|O43719|HTSF1_HUMAN HIV Tat-specific factor 1 OS=Homo sapiens OX=9606 GN=HTATSF1 PE=1 SV=1	1	5	5	5	5	1	5	1	5	1	8.1	8.1	8.1	85.852	755	755	4.18	1	1	1	3	2	3	0	34.311	8.1	2.3	63403000	43857000	19546000	47540000	0	8	3	11				86	1219;2843;3818;4589;4590	True;True;True;True;True	1219;2843;3818;4589;4590	3526;3527;8325;11248;13513;13514;13515;13516;13517;13518;13519	3619;3620;8568;11583;13945;13946;13947;13948;13949;13950;13951
sp|O43776|SYNC_HUMAN	sp|O43776|SYNC_HUMAN	5	5	5	sp|O43776|SYNC_HUMAN Asparagine--tRNA ligase, cytoplasmic OS=Homo sapiens OX=9606 GN=NARS1 PE=1 SV=1	1	5	5	5	5	4	5	4	5	4	17.7	17.7	17.7	62.942	548	548	3.65	3	3	2	1	5	3	0	44.092	17.7	14.8	16433000	9579900	6853300	9965300	6740300	6	6	12				87	313;898;927;1975;5233	True;True;True;True;True	313;898;927;1975;5233	927;928;929;930;2628;2702;2703;2704;5773;5774;5775;5776;15492;15493;15494;15495;15496	947;948;949;950;2696;2771;2772;2773;5939;5940;5941;5942;16019;16020;16021;16022;16023
sp|O43809|CPSF5_HUMAN	sp|O43809|CPSF5_HUMAN	2	2	2	sp|O43809|CPSF5_HUMAN Cleavage and polyadenylation specificity factor subunit 5 OS=Homo sapiens OX=9606 GN=NUDT21 PE=1 SV=1	1	2	2	2	2	2	2	2	2	2	13.2	13.2	13.2	26.227	227	227	2.86	1	2	2	1	1		0	17.08	13.2	13.2	17584000	5771400	11812000	9397700	8279100	2	4	6				88	3051;5656	True;True	3051;5656	8917;8918;8919;16794;16795;16796;16797	9169;9170;9171;17371;17372;17373;17374
sp|O43815|STRN_HUMAN	sp|O43815|STRN_HUMAN	9	9	8	sp|O43815|STRN_HUMAN Striatin OS=Homo sapiens OX=9606 GN=STRN PE=1 SV=4	1	9	9	8	0	9	0	9	0	8	17.8	17.8	16.5	86.131	780	780	2	6	6	6				0	56.516	0	17.8	46909000	0	46909000	0	45454000	0	19	19				89	264;633;987;1565;1747;2993;3347;4159;4294	True;True;True;True;True;True;True;True;True	264;633;987;1565;1747;2993;3347;4159;4294	752;753;754;1839;1840;1841;2869;2870;4580;5071;8770;8771;9817;9818;9819;12242;12243;12662	770;771;772;773;1874;1875;1876;2940;2941;4716;5227;9021;9022;10094;10095;10096;12608;12609;13053
sp|O43822|CF410_HUMAN	sp|O43822|CF410_HUMAN	1	1	1	sp|O43822|CF410_HUMAN Cilia- and flagella-associated protein 410 OS=Homo sapiens OX=9606 GN=CFAP410 PE=1 SV=1	1	1	1	1	1	1	1	1	1	1	5.5	5.5	5.5	28.34	256	256	4		1				1	0	7.926	5.5	5.5	2349400	1118700	1230700	0	1130900	1	1	2				90	333	TRUE	333	990;991	1010;1011
sp|O43865|SAHH2_HUMAN;sp|Q96HN2|SAHH3_HUMAN	sp|O43865|SAHH2_HUMAN;sp|Q96HN2|SAHH3_HUMAN	1;1	1;1	1;1	sp|O43865|SAHH2_HUMAN S-adenosylhomocysteine hydrolase-like protein 1 OS=Homo sapiens OX=9606 GN=AHCYL1 PE=1 SV=2;sp|Q96HN2|SAHH3_HUMAN Adenosylhomocysteinase 3 OS=Homo sapiens OX=9606 GN=AHCYL2 PE=1 SV=1	2	1	1	1	1	1	1	1	1	1	2.3	2.3	2.3	58.951	530	530;611	3.5	1	1	1	1	1	1	0	7.5637	2.3	2.3	30574000	16654000	13919000	0	13391000	3	3	6				91	1536	TRUE	1536	4475;4476;4477;4478;4479;4480	4609;4610;4611;4612;4613;4614
sp|O60264|SMCA5_HUMAN;sp|P28370|SMCA1_HUMAN	sp|O60264|SMCA5_HUMAN;sp|P28370|SMCA1_HUMAN	3;2	3;2	3;2	sp|O60264|SMCA5_HUMAN SWI/SNF-related matrix-associated actin-dependent regulator of chromatin subfamily A member 5 OS=Homo sapiens OX=9606 GN=SMARCA5 PE=1 SV=1;sp|P28370|SMCA1_HUMAN Probable global transcription activator SNF2L1 OS=Homo sapiens OX=9606 GN	2	3	3	3	3	0	3	0	3	0	2.9	2.9	2.9	121.9	1052	1052;1054	4.6				3	1	1	0	16.876	2.9	0	12306000	12306000	0	13329000	0	5	0	5				92	2352;4531;5660	True;True;True	2352;4531;5660	6886;13341;16811;16812;16813	7094;13771;17390;17391;17392
sp|O60307|MAST3_HUMAN	sp|O60307|MAST3_HUMAN	2	2	2	sp|O60307|MAST3_HUMAN Microtubule-associated serine/threonine-protein kinase 3 OS=Homo sapiens OX=9606 GN=MAST3 PE=1 SV=2	1	2	2	2	2	0	2	0	2	0	1.8	1.8	1.8	143.14	1309	1309	5.5					1	1	0	11.292	1.8	0	1549400	1549400	0	1614000	0	1	0	1				93	3072;3594	True;True	3072;3594	8981;10559	9236;10876
sp|O60341|KDM1A_HUMAN	sp|O60341|KDM1A_HUMAN	3	3	3	sp|O60341|KDM1A_HUMAN Lysine-specific histone demethylase 1A OS=Homo sapiens OX=9606 GN=KDM1A PE=1 SV=2	1	3	3	3	0	3	0	3	0	3	5.4	5.4	5.4	92.902	852	852	1.5	2	2					0	18.795	0	5.4	5025100	0	5025100	0	4766700	0	4	4				94	3076;5199;5755	True;True;True	3076;5199;5755	8991;15373;17076;17077	9246;15892;17664;17665
sp|O60343|TBCD4_HUMAN	sp|O60343|TBCD4_HUMAN	7	7	7	sp|O60343|TBCD4_HUMAN TBC1 domain family member 4 OS=Homo sapiens OX=9606 GN=TBC1D4 PE=1 SV=2	1	7	7	7	7	2	7	2	7	2	7.6	7.6	7.6	146.56	1298	1298	4.47		1	1	6	4	3	0	49.242	7.6	1.9	44638000	39425000	5213200	35869000	11240000	12	2	14				95	417;476;2104;2184;2347;2720;3343	True;True;True;True;True;True;True	417;476;2104;2184;2347;2720;3343	1226;1406;6156;6157;6158;6391;6875;6876;7928;7929;7930;7931;9801;9802;9803	1250;1431;6331;6332;6333;6570;7083;7084;8163;8164;8165;8166;10078;10079;10080
sp|O60506|HNRPQ_HUMAN	sp|O60506|HNRPQ_HUMAN	8	5	5	sp|O60506|HNRPQ_HUMAN Heterogeneous nuclear ribonucleoprotein Q OS=Homo sapiens OX=9606 GN=SYNCRIP PE=1 SV=2	1	8	5	5	7	7	4	5	4	5	15.1	11.2	11.2	69.602	623	623	3.5	3	2	4	2	1	4	0	39.637	13.8	14.9	47050000	18424000	28626000	25118000	21531000	7	9	16				96	720;1437;2889;3277;3527;4690;4691;5428	True;False;True;True;True;False;False;True	720;1437;2889;3277;3527;4690;4691;5428	2100;2101;2102;2103;4151;4152;4153;4154;4155;8459;8460;8461;8462;9597;10364;10365;10366;10367;13814;13815;13816;13817;13818;13819;16087;16088;16089	2143;2144;2145;2146;4273;4274;4275;4276;4277;8704;8705;8706;8707;9867;10674;10675;10676;10677;14260;14261;14262;14263;14264;14265;16626;16627;16628
sp|O60701|UGDH_HUMAN	sp|O60701|UGDH_HUMAN	6	6	6	sp|O60701|UGDH_HUMAN UDP-glucose 6-dehydrogenase OS=Homo sapiens OX=9606 GN=UGDH PE=1 SV=1	1	6	6	6	5	5	5	5	5	5	15.8	15.8	15.8	55.023	494	494	3.39	3	3	4	3	2	3	0	36.453	13.8	13.4	27430000	11862000	15568000	13751000	13964000	8	10	18				97	1042;1319;2146;2601;5278;5459	True;True;True;True;True;True	1042;1319;2146;2601;5278;5459	3039;3040;3041;3770;6279;6280;6281;7559;7560;7561;7562;15634;15635;15636;15637;15638;15639;16186	3123;3124;3125;3868;6457;6458;6459;7788;7789;7790;7791;16164;16165;16166;16167;16168;16169;16726
sp|Q99880|H2B1L_HUMAN;sp|Q99879|H2B1M_HUMAN;sp|Q99877|H2B1N_HUMAN;sp|Q93079|H2B1H_HUMAN;sp|Q5QNW6|H2B2F_HUMAN;sp|P62807|H2B1C_HUMAN;sp|P58876|H2B1D_HUMAN;sp|P57053|H2BFS_HUMAN;sp|O60814|H2B1K_HUMAN;sp|Q96A08|H2B1A_HUMAN	sp|Q99880|H2B1L_HUMAN;sp|Q99879|H2B1M_HUMAN;sp|Q99877|H2B1N_HUMAN;sp|Q93079|H2B1H_HUMAN;sp|Q5QNW6|H2B2F_HUMAN;sp|P62807|H2B1C_HUMAN;sp|P58876|H2B1D_HUMAN;sp|P57053|H2BFS_HUMAN;sp|O60814|H2B1K_HUMAN;sp|Q96A08|H2B1A_HUMAN	7;7;7;7;7;7;7;7;7;4	2;2;2;2;2;2;2;2;2;0	2;2;2;2;2;2;2;2;2;0	sp|Q99880|H2B1L_HUMAN Histone H2B type 1-L OS=Homo sapiens OX=9606 GN=H2BC13 PE=1 SV=3;sp|Q99879|H2B1M_HUMAN Histone H2B type 1-M OS=Homo sapiens OX=9606 GN=H2BC14 PE=1 SV=3;sp|Q99877|H2B1N_HUMAN Histone H2B type 1-N OS=Homo sapiens OX=9606 GN=H2BC15 PE=1	10	7	2	2	7	6	2	2	2	2	51.6	9.5	9.5	13.952	126	126;126;126;126;126;126;126;126;126;127	4	1		2	1	1	2	0	56.831	51.6	38.1	183550000	86028000	97518000	0	95469000	4	2	6				98	356;952;2381;2965;3928;4458;5280	False;False;True;False;False;True;False	356;952;2381;2965;3928;4458;5280	1040;1041;1042;1043;2784;2785;2786;6962;6963;8694;11570;11571;11572;11573;11574;11575;13102;13103;13104;13105;13106;15642;15643;15644;15645;15646	1061;1062;1063;1064;2854;2855;2856;7172;7173;8944;11910;11911;11912;11913;11914;11915;11916;11917;13521;13522;13523;13524;13525;16172;16173;16174;16175;16176;16177;16178
sp|O60832|DKC1_HUMAN	sp|O60832|DKC1_HUMAN	4	4	4	sp|O60832|DKC1_HUMAN H/ACA ribonucleoprotein complex subunit DKC1 OS=Homo sapiens OX=9606 GN=DKC1 PE=1 SV=3	1	4	4	4	1	4	1	4	1	4	11.5	11.5	11.5	57.673	514	514	2.14	2	3	1	1			0	26.128	2.5	11.5	33395000	1693300	31702000	0	30335000	1	6	7				99	286;387;2841;4914	True;True;True;True	286;387;2841;4914	826;1140;8320;8321;8322;8323;14485	845;1164;8563;8564;8565;8566;14957
sp|O60869|EDF1_HUMAN	sp|O60869|EDF1_HUMAN	2	2	2	sp|O60869|EDF1_HUMAN Endothelial differentiation-related factor 1 OS=Homo sapiens OX=9606 GN=EDF1 PE=1 SV=1	1	2	2	2	2	0	2	0	2	0	16.9	16.9	16.9	16.368	148	148	5				1	1	1	0	11.512	16.9	0	9620100	9620100	0	10308000	0	2	0	2				100	2165;4295	True;True	2165;4295	6326;6327;12663	6505;6506;13054
sp|O60884|DNJA2_HUMAN	sp|O60884|DNJA2_HUMAN	5	5	5	sp|O60884|DNJA2_HUMAN DnaJ homolog subfamily A member 2 OS=Homo sapiens OX=9606 GN=DNAJA2 PE=1 SV=1	1	5	5	5	1	5	1	5	1	5	13.6	13.6	13.6	45.745	412	412	2.82	3	2	3	1	1	1	0	31.862	3.2	13.6	66899000	17530000	49368000	0	48231000	3	7	10				101	677;2014;3674;3967;5194	True;True;True;True;True	677;2014;3674;3967;5194	1994;1995;5877;10826;10827;10828;10829;10830;10831;11681;15359	2035;2036;6045;11148;11149;11150;11151;11152;11153;12025;15877
sp|O60888|CUTA_HUMAN	sp|O60888|CUTA_HUMAN	2	2	2	sp|O60888|CUTA_HUMAN Protein CutA OS=Homo sapiens OX=9606 GN=CUTA PE=1 SV=2	1	2	2	2	2	1	2	1	2	1	22.9	22.9	22.9	19.116	179	179	3.5	1	1	1	1	1	1	0	215.19	22.9	15.1	48620000	29244000	19375000	31312000	0	3	3	6				102	4546;4874	True;True	4546;4874	13367;13368;13369;13370;14358;14359	13797;13798;13799;13800;14826;14827
sp|P19484|TFEB_HUMAN;sp|O75030|MITF_HUMAN	sp|P19484|TFEB_HUMAN;sp|O75030|MITF_HUMAN	1;1	1;1	1;1	sp|P19484|TFEB_HUMAN Transcription factor EB OS=Homo sapiens OX=9606 GN=TFEB PE=1 SV=3;sp|O75030|MITF_HUMAN Microphthalmia-associated transcription factor OS=Homo sapiens OX=9606 GN=MITF PE=1 SV=2	2	1	1	1	0	1	0	1	0	1	1.9	1.9	1.9	52.864	476	476;526	2	1	1	1				0.0095643	6.164	0	1.9	7405400	0	7405400	0	7151700	0	3	3				103	2193	TRUE	2193	6422;6423;6424	6612;6613;6614
sp|O75061|AUXI_HUMAN	sp|O75061|AUXI_HUMAN	3	3	3	sp|O75061|AUXI_HUMAN Putative tyrosine-protein phosphatase auxilin OS=Homo sapiens OX=9606 GN=DNAJC6 PE=1 SV=3	1	3	3	3	0	3	0	3	0	3	3.5	3.5	3.5	99.995	913	913	2.4		3	2				0	16.9	0	3.5	18442000	0	18442000	0	17245000	0	6	6				104	2328;3660;4033	True;True;True	2328;3660;4033	6817;10793;10794;11876;11877	7021;11115;11116;12220;12221;12222
sp|O75122|CLAP2_HUMAN;sp|Q7Z460|CLAP1_HUMAN	sp|O75122|CLAP2_HUMAN	40;3	40;3	40;3	sp|O75122|CLAP2_HUMAN CLIP-associating protein 2 OS=Homo sapiens OX=9606 GN=CLASP2 PE=1 SV=3	2	40	40	40	20	36	20	36	20	36	41.7	41.7	41.7	141.06	1294	1294;1538	3.15	24	22	24	15	12	16	0	323.31	21.5	38.3	1108300000	321140000	787170000	349600000	749610000	35	59	94				105	161;253;430;454;459;774;903;950;984;1010;1256;1343;1522;1751;1752;2217;2559;2873;3161;3304;3486;3861;3911;3950;4079;4087;4335;4427;4452;4479;4492;4731;4769;5243;5290;5311;5318;5323;5414;5546	True;True;True;True;True;True;True;True;True;True;True;True;True;True;True;True;True;True;True;True;True;True;True;True;True;True;True;True;True;True;True;True;True;True;True;True;True;True;True;True	161;253;430;454;459;774;903;950;984;1010;1256;1343;1522;1751;1752;2217;2559;2873;3161;3304;3486;3861;3911;3950;4079;4087;4335;4427;4452;4479;4492;4731;4769;5243;5290;5311;5318;5323;5414;5546	473;474;475;476;728;729;730;1259;1344;1363;1364;2260;2261;2634;2780;2781;2858;2859;2860;2861;2930;2931;3606;3861;3862;3863;3864;3865;3866;4427;5080;5081;5082;5083;5084;6509;7431;8422;8423;8424;8425;8426;9242;9243;9244;9245;9246;9247;9674;9675;10240;11373;11374;11523;11524;11525;11526;11628;11629;11988;11989;12013;12014;12015;12016;12017;12018;12781;12782;13007;13008;13009;13010;13011;13012;13013;…	486;487;488;489;746;747;748;1283;1369;1388;1389;2308;2309;2702;2850;2851;2929;2930;2931;2932;3003;3004;3699;3975;3976;3977;3978;3979;3980;4556;5236;5237;5238;5239;5240;6703;7657;8666;8667;8668;8669;8670;9506;9507;9508;9509;9510;9511;9948;9949;10544;11709;11710;11862;11863;11864;11865;11866;11970;11971;12337;12338;12363;12364;12365;12366;12367;12368;13173;13174;13419;13420;13421;13422;13423;13424;…
sp|O75190|DNJB6_HUMAN	sp|O75190|DNJB6_HUMAN	2	2	2	sp|O75190|DNJB6_HUMAN DnaJ homolog subfamily B member 6 OS=Homo sapiens OX=9606 GN=DNAJB6 PE=1 SV=2	1	2	2	2	1	2	1	2	1	2	8.6	8.6	8.6	36.087	326	326	3	1	1				1	0	13.159	5.2	8.6	1406600	611180	795380	0	766110	1	2	3				106	4353;5085	True;True	4353;5085	12824;12825;15041	13217;13218;15544
sp|O75367|H2AY_HUMAN;sp|Q9P0M6|H2AW_HUMAN	sp|O75367|H2AY_HUMAN	6;1	6;1	6;1	sp|O75367|H2AY_HUMAN Core histone macro-H2A.1 OS=Homo sapiens OX=9606 GN=H2AFY PE=1 SV=4	2	6	6	6	5	3	5	3	5	3	27.2	27.2	27.2	39.617	372	372;372	3.77	2	2	1	3	2	3	0	52.02	21.2	14.2	46514000	31783000	14731000	29795000	18295000	7	5	12				107	50;1352;1723;1795;3439;4238	True;True;True;True;True;True	50;1352;1723;1795;3439;4238	153;154;155;3897;3898;5006;5007;5230;10081;10082;10083;12466;12467	156;157;158;4011;4012;5161;5162;5389;10365;10366;10367;12850;12851
sp|O75381|PEX14_HUMAN	sp|O75381|PEX14_HUMAN	2	2	2	sp|O75381|PEX14_HUMAN Peroxisomal membrane protein PEX14 OS=Homo sapiens OX=9606 GN=PEX14 PE=1 SV=1	1	2	2	2	0	2	0	2	0	2	5	5	5	41.236	377	377	2.25	1	1	2				0	26.418	0	5	34787000	0	34787000	0	33803000	0	2	2				108	1572;2192	True;True	1572;2192	4595;6419;6420;6421	4731;6609;6610;6611
sp|O75390|CISY_HUMAN	sp|O75390|CISY_HUMAN	2	2	2	sp|O75390|CISY_HUMAN Citrate synthase, mitochondrial OS=Homo sapiens OX=9606 GN=CS PE=1 SV=2	1	2	2	2	2	1	2	1	2	1	5.8	5.8	5.8	51.712	466	466	3.67	1			1		1	0	12.637	5.8	3.4	2452700	1758300	694480	1836300	0	2	1	3				109	1585;2303	True;True	1585;2303	4631;4632;6743	4767;4768;6945
sp|O75396|SC22B_HUMAN	sp|O75396|SC22B_HUMAN	5	5	5	sp|O75396|SC22B_HUMAN Vesicle-trafficking protein SEC22b OS=Homo sapiens OX=9606 GN=SEC22B PE=1 SV=4	1	5	5	5	4	4	4	4	4	4	25.6	25.6	25.6	24.593	215	215	2.91	2	3	2	3		1	0	55.481	20.9	21.4	19643000	9749300	9893400	8965400	10853000	3	8	11				110	369;736;1425;2159;3543	True;True;True;True;True	369;736;1425;2159;3543	1071;2154;2155;2156;4113;6315;6316;6317;10411;10412;10413	1092;2197;2198;2199;4235;6493;6494;6495;10722;10723;10724;10725
sp|O75494|SRS10_HUMAN	sp|O75494|SRS10_HUMAN	1	1	1	sp|O75494|SRS10_HUMAN Serine/arginine-rich splicing factor 10 OS=Homo sapiens OX=9606 GN=SRSF10 PE=1 SV=1	1	1	1	1	1	1	1	1	1	1	5	5	5	31.3	262	262	4.5			1	1	1	1	0.0044893	6.4839	5	5	54748000	41828000	12920000	44547000	0	3	1	4				111	3659	TRUE	3659	10789;10790;10791;10792	11111;11112;11113;11114
sp|O75533|SF3B1_HUMAN	sp|O75533|SF3B1_HUMAN	9	9	9	sp|O75533|SF3B1_HUMAN Splicing factor 3B subunit 1 OS=Homo sapiens OX=9606 GN=SF3B1 PE=1 SV=3	1	9	9	9	5	8	5	8	5	8	10	10	10	145.83	1304	1304	2.96	6	5	3	4	3	2	0	63.54	4.7	9.2	74690000	30323000	44367000	32766000	42003000	7	13	20				112	126;493;786;2292;2321;3006;4549;4693;5366	True;True;True;True;True;True;True;True;True	126;493;786;2292;2321;3006;4549;4693;5366	366;367;1433;2319;2320;2321;6715;6716;6717;6718;6719;6793;6794;6795;8797;13374;13821;15894;15895;15896;15897;15898;15899	377;378;1458;2386;2387;2388;6917;6918;6919;6920;6921;6997;6998;6999;9048;13804;14267;16432;16433;16434;16435;16436;16437
sp|O75534|CSDE1_HUMAN	sp|O75534|CSDE1_HUMAN	2	2	2	sp|O75534|CSDE1_HUMAN Cold shock domain-containing protein E1 OS=Homo sapiens OX=9606 GN=CSDE1 PE=1 SV=2	1	2	2	2	2	0	2	0	2	0	3.1	3.1	3.1	88.884	798	798	5.5					1	1	0	12.64	3.1	0	5526200	5526200	0	5709800	0	1	0	1				113	3005;3892	True;True	3005;3892	8796;11451	9047;11787
sp|O75582|KS6A5_HUMAN	sp|O75582|KS6A5_HUMAN	1	1	1	sp|O75582|KS6A5_HUMAN Ribosomal protein S6 kinase alpha-5 OS=Homo sapiens OX=9606 GN=RPS6KA5 PE=1 SV=1	1	1	1	1	1	0	1	0	1	0	3	3	3	89.864	802	802	5				1	1	1	0	7.4334	3	0	1644200	1644200	0	1739200	0	3	0	3				114	3415	TRUE	3415	10006;10007;10008	10288;10289;10290
sp|O75821|EIF3G_HUMAN	sp|O75821|EIF3G_HUMAN	4	4	4	sp|O75821|EIF3G_HUMAN Eukaryotic translation initiation factor 3 subunit G OS=Homo sapiens OX=9606 GN=EIF3G PE=1 SV=2	1	4	4	4	4	2	4	2	4	2	19.1	19.1	19.1	35.611	320	320	4	1	1	1	1	2	2	0	24.689	19.1	5.9	58881000	38147000	20734000	40292000	0	4	3	7				115	976;1927;4980;5445	True;True;True;True	976;1927;4980;5445	2837;5626;5627;5628;5629;14717;16146;16147	2908;5789;5790;5791;5792;15198;16686;16687
sp|O75879|GATB_HUMAN	sp|O75879|GATB_HUMAN	6	6	6	sp|O75879|GATB_HUMAN Glutamyl-tRNA(Gln) amidotransferase subunit B, mitochondrial OS=Homo sapiens OX=9606 GN=GATB PE=1 SV=1	1	6	6	6	3	5	3	5	3	5	14.4	14.4	14.4	61.863	557	557	3.09	3	2	2	1	1	2	0	48.647	9.9	14	32573000	10433000	22140000	17209000	15399000	3	6	9				116	1308;2093;3808;3812;4845;5068	True;True;True;True;True;True	1308;2093;3808;3812;4845;5068	3745;3746;3747;6124;6125;11215;11223;14286;14978;14979;14980	3843;3844;3845;6299;6300;11550;11558;14754;15477;15478;15479
sp|O75909|CCNK_HUMAN	sp|O75909|CCNK_HUMAN	2	2	2	sp|O75909|CCNK_HUMAN Cyclin-K OS=Homo sapiens OX=9606 GN=CCNK PE=1 SV=2	1	2	2	2	2	0	2	0	2	0	6.9	6.9	6.9	64.239	580	580	4.5				1	1		0	12.149	6.9	0	3627200	3627200	0	3961000	0	3	0	3				117	761;2513	True;True	761;2513	2224;7292	2272;7512;7513
sp|O75915|PRAF3_HUMAN	sp|O75915|PRAF3_HUMAN	1	1	1	sp|O75915|PRAF3_HUMAN PRA1 family protein 3 OS=Homo sapiens OX=9606 GN=ARL6IP5 PE=1 SV=1	1	1	1	1	0	1	0	1	0	1	10.1	10.1	10.1	21.614	188	188	2		1					0.0065789	6.3483	0	10.1	203720	0	203720	0	187200	0	0	0				118	4849	TRUE	4849	14297	14765
sp|O76021|RL1D1_HUMAN	sp|O76021|RL1D1_HUMAN	4	4	4	sp|O76021|RL1D1_HUMAN Ribosomal L1 domain-containing protein 1 OS=Homo sapiens OX=9606 GN=RSL1D1 PE=1 SV=3	1	4	4	4	2	4	2	4	2	4	7.3	7.3	7.3	54.972	490	490	3.11	2	2	1	2	1	1	0	23.111	4.9	7.3	16587000	6259300	10328000	9329400	7374600	4	5	9				119	509;2359;2454;4976	True;True;True;True	509;2359;2454;4976	1478;6905;6906;6907;6908;7132;14705;14706;14707	1503;7114;7115;7116;7117;7348;15185;15186;15187
sp|O76031|CLPX_HUMAN	sp|O76031|CLPX_HUMAN	5	5	5	sp|O76031|CLPX_HUMAN ATP-dependent Clp protease ATP-binding subunit clpX-like, mitochondrial OS=Homo sapiens OX=9606 GN=CLPX PE=1 SV=2	1	5	5	5	5	3	5	3	5	3	11.8	11.8	11.8	69.223	633	633	3.85	1	2	2	3	3	2	0	32.67	11.8	6.2	31989000	22868000	9120900	19997000	13369000	8	5	13				120	422;2974;4199;4384;5681	True;True;True;True;True	422;2974;4199;4384;5681	1233;8710;8711;8712;8713;8714;12348;12349;12350;12894;12895;12896;16881	1257;8960;8961;8962;8963;8964;12725;12726;12727;13288;13289;13290;17462
sp|O76094|SRP72_HUMAN	sp|O76094|SRP72_HUMAN	1	1	1	sp|O76094|SRP72_HUMAN Signal recognition particle subunit SRP72 OS=Homo sapiens OX=9606 GN=SRP72 PE=1 SV=3	1	1	1	1	1	1	1	1	1	1	2.5	2.5	2.5	74.605	671	671	3	1	1				1	0	8.332	2.5	2.5	11051000	3083000	7967700	0	7588800	1	2	3				121	1696	TRUE	1696	4953;4954;4955	5107;5108;5109
sp|O94762|RECQ5_HUMAN	sp|O94762|RECQ5_HUMAN	3	3	3	sp|O94762|RECQ5_HUMAN ATP-dependent DNA helicase Q5 OS=Homo sapiens OX=9606 GN=RECQL5 PE=1 SV=2	1	3	3	3	0	3	0	3	0	3	3.1	3.1	3.1	108.86	991	991	1.6	2	3					0	16.873	0	3.1	10437000	0	10437000	0	9894900	0	5	5				122	516;2932;4370	True;True;True	516;2932;4370	1499;1500;8582;8583;12867	1524;1525;8829;8830;13261
sp|O94776|MTA2_HUMAN;sp|Q9BTC8|MTA3_HUMAN	sp|O94776|MTA2_HUMAN	15;3	15;3	13;1	sp|O94776|MTA2_HUMAN Metastasis-associated protein MTA2 OS=Homo sapiens OX=9606 GN=MTA2 PE=1 SV=1	2	15	15	13	2	15	2	15	2	13	27.7	27.7	24.6	75.022	668	668;594	2.13	10	10	8		2		0	110.91	4.2	27.7	137690000	4820500	132870000	11805000	121490000	2	26	28				123	523;695;697;740;881;1849;2351;3773;3870;4045;4778;4856;5137;5502;5724	True;True;True;True;True;True;True;True;True;True;True;True;True;True;True	523;695;697;740;881;1849;2351;3773;3870;4045;4778;4856;5137;5502;5724	1522;2046;2049;2050;2051;2170;2171;2172;2573;2574;2575;2576;5407;5408;6885;11120;11389;11916;11917;11918;11919;14076;14077;14312;15180;15181;16288;16988;16989;16990	1547;2088;2091;2092;2093;2213;2214;2215;2641;2642;2643;2644;5569;5570;7093;11449;11725;12262;12263;12264;12265;14539;14540;14780;15684;15685;15686;16828;17572;17573;17574
sp|O94906|PRP6_HUMAN	sp|O94906|PRP6_HUMAN	9	9	9	sp|O94906|PRP6_HUMAN Pre-mRNA-processing factor 6 OS=Homo sapiens OX=9606 GN=PRPF6 PE=1 SV=1	1	9	9	9	1	9	1	9	1	9	10.3	10.3	10.3	106.92	941	941	2.3	5	8	5	1		1	0	75.381	1.3	10.3	83035000	4408200	78627000	0	75480000	2	16	18				124	20;62;175;526;547;1632;2725;2743;2744	True;True;True;True;True;True;True;True;True	20;62;175;526;547;1632;2725;2743;2744	68;184;185;186;187;188;523;524;1530;1531;1589;1590;1591;4771;7949;7950;7951;8011;8012;8013	70;189;190;191;192;193;538;539;1555;1556;1616;1617;1618;4914;8184;8185;8186;8247;8248;8249
sp|O94927|HAUS5_HUMAN	sp|O94927|HAUS5_HUMAN	2	2	2	sp|O94927|HAUS5_HUMAN HAUS augmin-like complex subunit 5 OS=Homo sapiens OX=9606 GN=HAUS5 PE=1 SV=2	1	2	2	2	0	2	0	2	0	2	4.3	4.3	4.3	71.682	633	633	1.67	1	2					0	12.615	0	4.3	14503000	0	14503000	0	13552000	0	3	3				125	294;3856	True;True	294;3856	858;11359;11360	877;11694;11695
sp|O94973|AP2A2_HUMAN;sp|O95782|AP2A1_HUMAN	sp|O94973|AP2A2_HUMAN;sp|O95782|AP2A1_HUMAN	2;2	2;2	2;2	sp|O94973|AP2A2_HUMAN AP-2 complex subunit alpha-2 OS=Homo sapiens OX=9606 GN=AP2A2 PE=1 SV=2;sp|O95782|AP2A1_HUMAN AP-2 complex subunit alpha-1 OS=Homo sapiens OX=9606 GN=AP2A1 PE=1 SV=3	2	2	2	2	2	2	2	2	2	2	3.2	3.2	3.2	103.96	939	939;977	3.33	2	2	1	1	1	2	0	14.266	3.2	3.2	12916000	8122100	4793700	7937800	5324800	4	4	8				126	75;5147	True;True	75;5147	212;213;214;215;216;217;15216;15217;15218	217;218;219;220;221;222;15721;15722;15723
sp|O94991|SLIK5_HUMAN	sp|O94991|SLIK5_HUMAN	5	5	5	sp|O94991|SLIK5_HUMAN SLIT and NTRK-like protein 5 OS=Homo sapiens OX=9606 GN=SLITRK5 PE=2 SV=2	1	5	5	5	0	5	0	5	0	5	7.6	7.6	7.6	107.48	958	958	2	4	4	4				0	37.451	0	7.6	55872000	0	55872000	0	54011000	0	12	12				127	714;2428;4035;4059;5173	True;True;True;True;True	714;2428;4035;4059;5173	2084;2085;7078;11882;11883;11884;11885;11886;11949;11950;11951;15298	2127;2128;7293;12227;12228;12229;12230;12231;12297;12298;12299;15804
sp|O95197|RTN3_HUMAN	sp|O95197|RTN3_HUMAN	2	2	2	sp|O95197|RTN3_HUMAN Reticulon-3 OS=Homo sapiens OX=9606 GN=RTN3 PE=1 SV=2	1	2	2	2	1	1	1	1	1	1	1.3	1.3	1.3	112.61	1032	1032	3.33	1			1	1		0	11.857	1.3	1.1	7002200	4799600	2202600	5226100	0	2	1	3				128	4866;5663	True;True	4866;5663	14337;16817;16818	14805;17396;17397
sp|O95202|LETM1_HUMAN	sp|O95202|LETM1_HUMAN	3	3	3	sp|O95202|LETM1_HUMAN Mitochondrial proton/calcium exchanger protein OS=Homo sapiens OX=9606 GN=LETM1 PE=1 SV=1	1	3	3	3	2	2	2	2	2	2	5.5	5.5	5.5	83.353	739	739	3.86	1		2	1	2	1	0	19.073	3.5	3.7	37968000	16084000	21885000	17158000	0	4	3	7				129	2220;2938;5022	True;True;True	2220;2938;5022	6517;8603;14834;14835;14836;14837;14838	6711;8851;15322;15323;15324;15325;15326
sp|O95219|SNX4_HUMAN	sp|O95219|SNX4_HUMAN	4	4	4	sp|O95219|SNX4_HUMAN Sorting nexin-4 OS=Homo sapiens OX=9606 GN=SNX4 PE=1 SV=1	1	4	4	4	2	4	2	4	2	4	10.2	10.2	10.2	51.908	450	450	2.77	2	5	3	1	1	1	0	24.894	5.3	10.2	43989000	6789400	37199000	12926000	29492000	3	10	13				130	1912;2523;2754;5259	True;True;True;True	1912;2523;2754;5259	5579;5580;7313;7314;7315;8036;8037;8038;8039;15582;15583;15584;15585	5742;5743;7534;7535;7536;8272;8273;8274;8275;16111;16112;16113;16114
sp|O95235|KI20A_HUMAN	sp|O95235|KI20A_HUMAN	14	14	14	sp|O95235|KI20A_HUMAN Kinesin-like protein KIF20A OS=Homo sapiens OX=9606 GN=KIF20A PE=1 SV=1	1	14	14	14	0	14	0	14	0	14	20.4	20.4	20.4	100.28	890	890	2	11	5	11				0	190.9	0	20.4	210700000	0	210700000	0	205370000	0	27	27				131	114;1960;2118;2233;2502;2603;2678;2891;3545;3604;3882;3883;4296;5527	True;True;True;True;True;True;True;True;True;True;True;True;True;True	114;1960;2118;2233;2502;2603;2678;2891;3545;3604;3882;3883;4296;5527	332;333;334;335;5730;6198;6539;6540;6541;7266;7267;7564;7565;7776;7777;7778;8464;8465;10417;10593;11426;11427;11428;11429;12664;16386;16387	343;344;345;346;5894;6374;6733;6734;6735;6736;7485;7486;7793;7794;8008;8009;8010;8709;8710;10729;10910;11762;11763;11764;11765;13055;16949;16950
sp|O95292|VAPB_HUMAN	sp|O95292|VAPB_HUMAN	3	3	3	sp|O95292|VAPB_HUMAN Vesicle-associated membrane protein-associated protein B/C OS=Homo sapiens OX=9606 GN=VAPB PE=1 SV=3	1	3	3	3	0	3	0	3	0	3	17.7	17.7	17.7	27.228	243	243	1	3						0	17.986	0	17.7	25572000	0	25572000	0	25572000	0	4	4				132	629;843;4350	True;True;True	629;843;4350	1832;2479;12818	1866;1867;2547;13211
sp|O95347|SMC2_HUMAN	sp|O95347|SMC2_HUMAN	6	6	6	sp|O95347|SMC2_HUMAN Structural maintenance of chromosomes protein 2 OS=Homo sapiens OX=9606 GN=SMC2 PE=1 SV=2	1	6	6	6	3	3	3	3	3	3	5.8	5.8	5.8	135.65	1197	1197	3.71	1	2		1	1	2	0	34.399	3	2.8	15454000	8290800	7163300	8611600	0	4	3	7				133	461;763;2338;2897;4088;4730	True;True;True;True;True;True	461;763;2338;2897;4088;4730	1368;2227;6850;8478;8479;12019;13951	1393;2275;7056;8723;8724;12369;14404
sp|O95671|ASML_HUMAN	sp|O95671|ASML_HUMAN	3	3	3	sp|O95671|ASML_HUMAN Probable bifunctional dTTP/UTP pyrophosphatase/methyltransferase protein OS=Homo sapiens OX=9606 GN=ASMTL PE=1 SV=3	1	3	3	3	3	0	3	0	3	0	5.8	5.8	5.8	68.856	621	621	5					3		0	17.536	5.8	0	6063000	6063000	0	6491500	0	3	0	3				134	2117;3167;5069	True;True;True	2117;3167;5069	6197;9265;14981	6373;9529;15480
sp|O95793|STAU1_HUMAN;sp|Q9NUL3|STAU2_HUMAN	sp|O95793|STAU1_HUMAN	4;1	4;1	4;1	sp|O95793|STAU1_HUMAN Double-stranded RNA-binding protein Staufen homolog 1 OS=Homo sapiens OX=9606 GN=STAU1 PE=1 SV=2	2	4	4	4	2	3	2	3	2	3	9.9	9.9	9.9	63.182	577	577;570	2.67	2	1	1	1	1		0	31.729	5.2	6.1	8571700	1563000	7008700	0	6764100	2	4	6				135	2650;2996;4753;5422	True;True;True;True	2650;2996;4753;5422	7691;7692;7693;8775;14014;16072	7921;7922;7923;9026;14476;16611
sp|O95831|AIFM1_HUMAN	sp|O95831|AIFM1_HUMAN	7	7	7	sp|O95831|AIFM1_HUMAN Apoptosis-inducing factor 1, mitochondrial OS=Homo sapiens OX=9606 GN=AIFM1 PE=1 SV=1	1	7	7	7	4	5	4	5	4	5	16.8	16.8	16.8	66.9	613	613	3.07	4	3	3			4	0	43.245	8.3	13.2	26635000	9374400	17260000	0	16636000	3	10	13				136	604;2432;2568;3023;4105;4674;5279	True;True;True;True;True;True;True	604;2432;2568;3023;4105;4674;5279	1780;1781;1782;7086;7087;7088;7453;7454;7455;8841;12067;13762;15640;15641	1814;1815;1816;7301;7302;7303;7679;7680;7681;9093;12422;14197;16170;16171
sp|O96019|ACL6A_HUMAN;sp|O94805|ACL6B_HUMAN	sp|O96019|ACL6A_HUMAN	3;1	3;1	3;1	sp|O96019|ACL6A_HUMAN Actin-like protein 6A OS=Homo sapiens OX=9606 GN=ACTL6A PE=1 SV=1	2	3	3	3	1	2	1	2	1	2	8.9	8.9	8.9	47.46	429	429;426	3		2	1		1		0	18.06	2.6	6.3	2890200	808210	2082000	0	1951000	1	3	4				137	3784;4407;4615	True;True;True	3784;4407;4615	11146;11147;12955;13591	11476;11477;13350;14024
sp|P00387|NB5R3_HUMAN	sp|P00387|NB5R3_HUMAN	4	4	4	sp|P00387|NB5R3_HUMAN NADH-cytochrome b5 reductase 3 OS=Homo sapiens OX=9606 GN=CYB5R3 PE=1 SV=3	1	4	4	4	4	3	4	3	4	3	17.3	17.3	17.3	34.234	301	301	3.5	2	2	3	1	1	3	0	28.623	17.3	14.3	36306000	13101000	23205000	16113000	20444000	5	7	12				138	1622;2854;4544;5511	True;True;True;True	1622;2854;4544;5511	4739;4740;4741;8359;8360;8361;13361;13362;13363;13364;13365;16314	4881;4882;4883;8603;8604;8605;13791;13792;13793;13794;13795;16855
sp|P00505|AATM_HUMAN	sp|P00505|AATM_HUMAN	1	1	1	sp|P00505|AATM_HUMAN Aspartate aminotransferase, mitochondrial OS=Homo sapiens OX=9606 GN=GOT2 PE=1 SV=3	1	1	1	1	1	1	1	1	1	1	3.3	3.3	3.3	47.517	430	430	3	1	1	1	1	1		0	11.743	3.3	3.3	5167600	2508400	2659200	0	2555200	2	3	5				139	1365	TRUE	1365	3934;3935;3936;3937;3938	4048;4049;4050;4051;4052
sp|P01857|IGHG1_HUMAN;sp|P01860|IGHG3_HUMAN;sp|P0DOX5|IGG1_HUMAN	sp|P01857|IGHG1_HUMAN;sp|P01860|IGHG3_HUMAN;sp|P0DOX5|IGG1_HUMAN	4;4;4	4;4;4	2;2;2	sp|P01857|IGHG1_HUMAN Immunoglobulin heavy constant gamma 1 OS=Homo sapiens OX=9606 GN=IGHG1 PE=1 SV=1;sp|P01860|IGHG3_HUMAN Immunoglobulin heavy constant gamma 3 OS=Homo sapiens OX=9606 GN=IGHG3 PE=1 SV=2;sp|P0DOX5|IGG1_HUMAN Immunoglobulin gamma-1 heavy	3	4	4	2	2	4	2	4	1	2	6.4	6.4	3.6	36.105	330	330;377;449	3.22	3	3	5	3	2	2	0	169.2	5.8	6.4	34842000000	8919900000	25922000000	18037000000	16309000000	9	9	18				140	316;317;782;3714	True;True;True;True	316;317;782;3714	936;937;938;939;940;941;942;943;944;2289;2290;2291;2292;2293;2294;2295;2296;10948	956;957;958;959;960;961;962;963;964;2338;2339;2340;2341;2342;2343;2344;2345;2346;2347;2348;2349;2350;11274
sp|P02545|LMNA_HUMAN	sp|P02545|LMNA_HUMAN	12	12	12	sp|P02545|LMNA_HUMAN Prelamin-A/C OS=Homo sapiens OX=9606 GN=LMNA PE=1 SV=1	1	12	12	12	12	4	12	4	12	4	21.8	21.8	21.8	74.139	664	664	4.35	3	1	1	7	7	7	0	73.072	21.8	7.5	92040000	79691000	12349000	67366000	29768000	20	4	24				141	70;404;415;822;2261;2607;2716;3632;4191;4318;4603;5058	True;True;True;True;True;True;True;True;True;True;True;True	70;404;415;822;2261;2607;2716;3632;4191;4318;4603;5058	206;207;1191;1192;1193;1219;1220;1221;2421;2422;6631;6632;6633;6634;6635;7573;7918;10692;12325;12326;12327;12328;12723;13558;13559;14955	211;212;1215;1216;1217;1243;1244;1245;2488;2489;6828;6829;6830;6831;6832;7802;8153;11009;12695;12696;12697;12698;13114;13990;13991;15452
sp|P02786|TFR1_HUMAN	sp|P02786|TFR1_HUMAN	2	2	2	sp|P02786|TFR1_HUMAN Transferrin receptor protein 1 OS=Homo sapiens OX=9606 GN=TFRC PE=1 SV=2	1	2	2	2	2	0	2	0	2	0	3.2	3.2	3.2	84.87	760	760	5				1		1	0	15.23	3.2	0	3860100	3860100	0	4159600	0	1	0	1				142	2673;2969	True;True	2673;2969	7766;8704	7998;8954
sp|P04049|RAF1_HUMAN;sp|P10398|ARAF_HUMAN;sp|P15056|BRAF_HUMAN	sp|P04049|RAF1_HUMAN	11;3;3	11;3;3	11;3;3	sp|P04049|RAF1_HUMAN RAF proto-oncogene serine/threonine-protein kinase OS=Homo sapiens OX=9606 GN=RAF1 PE=1 SV=1	3	11	11	11	0	11	0	11	0	11	24.7	24.7	24.7	73.051	648	648;606;766	1.89	7	6	5				0	86.055	0	24.7	71862000	0	71862000	0	69467000	0	16	16				143	25;752;1575;1737;1995;2027;3842;3909;4387;5469;5545	True;True;True;True;True;True;True;True;True;True;True	25;752;1575;1737;1995;2027;3842;3909;4387;5469;5545	82;2209;2210;4603;4604;5041;5042;5827;5917;11319;11513;11514;11515;11516;12901;16208;16444;16445	85;2257;2258;4739;4740;5197;5198;5995;6085;11654;11852;11853;11854;11855;13295;16748;17010;17011
sp|P04075|ALDOA_HUMAN	sp|P04075|ALDOA_HUMAN	6	6	6	sp|P04075|ALDOA_HUMAN Fructose-bisphosphate aldolase A OS=Homo sapiens OX=9606 GN=ALDOA PE=1 SV=2	1	6	6	6	6	3	6	3	6	3	17.9	17.9	17.9	39.42	364	364	3.57	2	2	2	3	4	1	0	37.554	17.9	11	68627000	32251000	36376000	34517000	34906000	8	5	13				144	46;266;1313;1524;1525;3101	True;True;True;True;True;True	46;266;1313;1524;1525;3101	146;756;757;3758;3759;4431;4432;4433;4434;9076;9077;9078;9079;9080	149;775;776;3856;3857;4560;4561;4562;4563;9332;9333;9334;9335;9336
sp|P04264|K2C1_HUMAN;CON__P04264	sp|P04264|K2C1_HUMAN;CON__P04264	53;51	53;51	40;38	sp|P04264|K2C1_HUMAN Keratin, type II cytoskeletal 1 OS=Homo sapiens OX=9606 GN=KRT1 PE=1 SV=6;	2	53	53	40	51	43	51	43	38	32	68.5	68.5	60.2	66.038	644	644;644	3.59	41	40	43	43	49	45	0	323.31	66.8	59.3	34307000000	19920000000	14386000000	22253000000	12833000000	138	120	258			+	145	106;107;433;794;818;1266;1267;1327;1474;1491;1492;1659;1678;1958;2371;2521;2628;2707;2987;3024;3025;3128;3386;3515;3516;3524;3569;3626;3627;3814;3815;3816;4065;4134;4206;4260;4275;4276;4310;4311;4339;4340;4361;4362;4699;4700;4781;4820;4821;5082;5528;5587;5593	True;True;True;True;True;True;True;True;True;True;True;True;True;True;True;True;True;True;True;True;True;True;True;True;True;True;True;True;True;True;True;True;True;True;True;True;True;True;True;True;True;True;True;True;True;True;True;True;True;True;True;True;True	106;107;433;794;818;1266;1267;1327;1474;1491;1492;1659;1678;1958;2371;2521;2628;2707;2987;3024;3025;3128;3386;3515;3516;3524;3569;3626;3627;3814;3815;3816;4065;4134;4206;4260;4275;4276;4310;4311;4339;4340;4361;4362;4699;4700;4781;4820;4821;5082;5528;5587;5593	307;308;309;310;311;312;313;314;315;316;317;1268;1269;1270;1271;1272;1273;2342;2343;2344;2345;2346;2407;2408;2409;2410;2411;3645;3646;3647;3648;3649;3650;3651;3652;3653;3654;3655;3656;3795;3796;3797;3798;3799;4280;4281;4282;4283;4284;4285;4343;4344;4851;4895;4896;4897;4898;4899;5726;5727;5728;6935;6936;6937;6938;6939;6940;7303;7304;7305;7306;7639;7889;7890;7891;7892;7893;7894;7895;7896;7897;7898;…	315;316;317;318;319;320;321;322;323;324;325;1292;1293;1294;1295;1296;1297;2409;2410;2411;2412;2413;2474;2475;2476;2477;2478;3738;3739;3740;3741;3742;3743;3744;3745;3746;3747;3748;3749;3750;3751;3893;3894;3895;3896;3897;3898;3899;3900;3901;3902;3903;3904;4405;4406;4407;4408;4409;4410;4469;4470;5000;5048;5049;5050;5051;5052;5890;5891;5892;7144;7145;7146;7147;7148;7149;7150;7524;7525;7526;7527;7869;…
sp|P04350|TBB4A_HUMAN	sp|P04350|TBB4A_HUMAN	16	1	1	sp|P04350|TBB4A_HUMAN Tubulin beta-4A chain OS=Homo sapiens OX=9606 GN=TUBB4A PE=1 SV=2	1	16	1	1	15	14	1	1	1	1	48.9	3.6	3.6	49.585	444	444	3.5	1	1	1	1	1	1	0	10.7	48.9	41	5077200	2827300	2249900	0	2169900	3	3	6				146	535;955;1291;1367;2155;2174;2234;2458;2674;2834;3210;3380;3568;3635;4216;4612	False;False;False;False;False;True;False;False;False;False;False;False;False;False;False;False	535;955;1291;1367;2155;2174;2234;2458;2674;2834;3210;3380;3568;3635;4216;4612	1551;1552;1553;1554;1555;2790;3707;3708;3709;3710;3945;3946;3947;3948;6298;6299;6300;6301;6355;6356;6357;6358;6359;6360;6542;6543;6544;6545;7137;7138;7139;7140;7767;7768;7769;8295;8296;8297;8298;8299;8300;8301;8302;9412;9413;9414;9905;9906;9907;9908;9909;9910;9911;9912;9913;9914;9915;10481;10698;10699;12403;12404;12405;13580;13581;13582;13583	1577;1578;1579;1580;1581;2860;3803;3804;3805;3806;4061;4062;4063;4064;6476;6477;6478;6479;6534;6535;6536;6537;6538;6539;6737;6738;6739;6740;7353;7354;7355;7356;7999;8000;8001;8538;8539;8540;8541;8542;8543;8544;8545;9676;9677;9678;10183;10184;10185;10186;10187;10188;10189;10190;10191;10192;10193;10194;10195;10196;10794;11015;11016;11017;12783;12784;12785;14012;14013;14014;14015;14016
sp|P04406|G3P_HUMAN	sp|P04406|G3P_HUMAN	7	7	7	sp|P04406|G3P_HUMAN Glyceraldehyde-3-phosphate dehydrogenase OS=Homo sapiens OX=9606 GN=GAPDH PE=1 SV=3	1	7	7	7	7	4	7	4	7	4	38.8	38.8	38.8	36.053	335	335	4.15	1	3	1	6	5	4	0	73.61	38.8	18.2	61960000	45575000	16385000	35109000	29126000	13	3	16				147	1391;1526;2070;2878;5174;5198;5354	True;True;True;True;True;True;True	1391;1526;2070;2878;5174;5198;5354	4015;4016;4017;4018;4019;4435;6063;6064;6065;8439;8440;15299;15300;15369;15370;15371;15372;15863;15864;15865	4134;4135;4136;4137;4138;4564;4565;6237;6238;6239;8684;8685;15805;15806;15888;15889;15890;15891;16400;16401;16402
sp|P04637|P53_HUMAN	sp|P04637|P53_HUMAN	11	11	11	sp|P04637|P53_HUMAN Cellular tumor antigen p53 OS=Homo sapiens OX=9606 GN=TP53 PE=1 SV=4	1	11	11	11	11	4	11	4	11	4	37.2	37.2	37.2	43.653	393	393	4.24	4	2	3	7	7	10	0	93.015	37.2	13.2	227010000	200070000	26940000	190060000	49485000	21	9	30				148	617;1003;2396;2797;3902;4036;4555;4623;5000;5095;5115	True;True;True;True;True;True;True;True;True;True;True	617;1003;2396;2797;3902;4036;4555;4623;5000;5095;5115	1808;2916;2917;6996;6997;8183;8184;8185;8186;11482;11483;11484;11485;11486;11887;11888;11889;11890;11891;11892;13392;13393;13394;13395;13396;13397;13613;14772;14773;14774;15062;15063;15118	1842;2989;2990;7207;7208;8423;8424;8425;8426;11819;11820;11821;11822;11823;12232;12233;12234;12235;12236;12237;12238;13824;13825;13826;13827;13828;13829;14046;15259;15260;15261;15565;15566;15622
sp|P04792|HSPB1_HUMAN	sp|P04792|HSPB1_HUMAN	2	2	2	sp|P04792|HSPB1_HUMAN Heat shock protein beta-1 OS=Homo sapiens OX=9606 GN=HSPB1 PE=1 SV=2	1	2	2	2	2	0	2	0	2	0	16.6	16.6	16.6	22.782	205	205	4				2			0	11.926	16.6	0	3050600	3050600	0	3381600	0	2	0	2				149	410;2671	True;True	410;2671	1206;7760	1230;7992
sp|P04843|RPN1_HUMAN	sp|P04843|RPN1_HUMAN	9	9	9	sp|P04843|RPN1_HUMAN Dolichyl-diphosphooligosaccharide--protein glycosyltransferase subunit 1 OS=Homo sapiens OX=9606 GN=RPN1 PE=1 SV=1	1	9	9	9	7	5	7	5	7	5	20.1	20.1	20.1	68.569	607	607	4	3	1	3	2	2	6	0	51.942	16.6	12	44052000	15380000	28672000	22186000	22326000	10	7	17				150	339;488;808;2913;3496;4142;4704;4941;5586	True;True;True;True;True;True;True;True;True	339;488;808;2913;3496;4142;4704;4941;5586	999;1424;1425;2382;8529;10264;10265;10266;10267;10268;10269;12187;13857;13858;13859;14579;16550	1019;1449;1450;2449;8775;10571;10572;10573;10574;10575;10576;12552;14305;14306;14307;15054;17120
sp|Q93077|H2A1C_HUMAN;sp|Q7L7L0|H2A3_HUMAN;sp|P04908|H2A1B_HUMAN	sp|Q93077|H2A1C_HUMAN;sp|Q7L7L0|H2A3_HUMAN;sp|P04908|H2A1B_HUMAN	5;5;5	1;1;1	1;1;1	sp|Q93077|H2A1C_HUMAN Histone H2A type 1-C OS=Homo sapiens OX=9606 GN=HIST1H2AC PE=1 SV=3;sp|Q7L7L0|H2A3_HUMAN Histone H2A type 3 OS=Homo sapiens OX=9606 GN=HIST3H2A PE=1 SV=3;sp|P04908|H2A1B_HUMAN Histone H2A type 1-B/E OS=Homo sapiens OX=9606 GN=H2AC4 PE	3	5	1	1	5	5	1	1	1	1	35.4	8.5	8.5	14.105	130	130;130;130	3	1	1	1			1	0	8.3306	35.4	35.4	62627000	19293000	43334000	0	41488000	1	3	4				151	167;1818;1820;3445;5436	False;False;False;True;False	167;1818;1820;3445;5436	496;497;498;499;500;501;5291;5292;5293;5295;5296;5297;5298;5299;5300;5301;5302;5303;10103;10104;10105;10106;16117;16118;16119;16120;16121	511;512;513;514;515;516;5450;5451;5452;5454;5455;5456;5457;5458;5459;5460;5461;5462;10387;10388;10389;10390;16656;16657;16658;16659;16660;16661
sp|P05023|AT1A1_HUMAN;sp|P13637|AT1A3_HUMAN;sp|P50993|AT1A2_HUMAN;sp|Q13733|AT1A4_HUMAN;sp|P20648|ATP4A_HUMAN;sp|P54707|AT12A_HUMAN	sp|P05023|AT1A1_HUMAN;sp|P13637|AT1A3_HUMAN;sp|P50993|AT1A2_HUMAN	8;5;5;2;2;2	8;5;5;2;2;2	8;5;5;2;2;2	sp|P05023|AT1A1_HUMAN Sodium/potassium-transporting ATPase subunit alpha-1 OS=Homo sapiens OX=9606 GN=ATP1A1 PE=1 SV=1;sp|P13637|AT1A3_HUMAN Sodium/potassium-transporting ATPase subunit alpha-3 OS=Homo sapiens OX=9606 GN=ATP1A3 PE=1 SV=3;sp|P50993|AT1A2_HU	6	8	8	8	4	7	4	7	4	7	11.2	11.2	11.2	112.89	1023	1023;1013;1020;1029;1035;1039	3.11	4	4	5	1	2	3	0	63.612	5.5	10	34759000	11016000	23743000	15901000	18697000	6	13	19				152	496;1710;2862;3490;3780;4401;5080;5207	True;True;True;True;True;True;True;True	496;1710;2862;3490;3780;4401;5080;5207	1437;4984;4985;8392;10249;10250;11132;11133;12937;12938;12939;15023;15024;15025;15026;15027;15399;15400;15401	1462;5138;5139;8636;10556;10557;11461;11462;13332;13333;13334;15526;15527;15528;15529;15530;15920;15921;15922
sp|P05109|S10A8_HUMAN	sp|P05109|S10A8_HUMAN	1	1	1	sp|P05109|S10A8_HUMAN Protein S100-A8 OS=Homo sapiens OX=9606 GN=S100A8 PE=1 SV=1	1	1	1	1	1	1	1	1	1	1	11.8	11.8	11.8	10.834	93	93	3.5			1	1			0	6.9302	11.8	11.8	3264900	2483600	781390	0	760150	0	0	0				153	2943	TRUE	2943	8624;8625	8872;8873
sp|P05141|ADT2_HUMAN;sp|P12236|ADT3_HUMAN;sp|P12235|ADT1_HUMAN;sp|Q9H0C2|ADT4_HUMAN	sp|P05141|ADT2_HUMAN;sp|P12236|ADT3_HUMAN;sp|P12235|ADT1_HUMAN	14;9;7;5	14;9;7;5	14;9;7;5	sp|P05141|ADT2_HUMAN ADP/ATP translocase 2 OS=Homo sapiens OX=9606 GN=SLC25A5 PE=1 SV=7;sp|P12236|ADT3_HUMAN ADP/ATP translocase 3 OS=Homo sapiens OX=9606 GN=SLC25A6 PE=1 SV=4;sp|P12235|ADT1_HUMAN ADP/ATP translocase 1 OS=Homo sapiens OX=9606 GN=SLC25A4 PE	4	14	14	14	10	12	10	12	10	12	34.9	34.9	34.9	32.852	298	298;298;298;315	3.16	8	8	8	4	4	6	0	145.39	27.9	31.9	428890000	99580000	329310000	209290000	205610000	12	23	35				154	658;667;1600;2175;2408;2409;2966;3800;4611;5226;5605;5606;5607;5662	True;True;True;True;True;True;True;True;True;True;True;True;True;True	658;667;1600;2175;2408;2409;2966;3800;4611;5226;5605;5606;5607;5662	1938;1955;4665;4666;6361;6362;6363;6364;7030;7031;7032;7033;7034;7035;7036;8695;8696;8697;11184;11185;11186;11187;11188;11189;13579;15466;15467;15468;15469;15470;15471;15472;16609;16610;16611;16612;16815;16816	1978;1995;4801;4802;6540;6541;6542;6543;7244;7245;7246;7247;7248;7249;7250;8945;8946;8947;11518;11519;11520;11521;11522;11523;14011;15992;15993;15994;15995;15996;15997;15998;17182;17183;17184;17185;17394;17395
sp|P05198|IF2A_HUMAN	sp|P05198|IF2A_HUMAN	9	9	9	sp|P05198|IF2A_HUMAN Eukaryotic translation initiation factor 2 subunit 1 OS=Homo sapiens OX=9606 GN=EIF2S1 PE=1 SV=3	1	9	9	9	8	7	8	7	8	7	41.3	41.3	41.3	36.112	315	315	3.88	4	3	4	3	5	7	0	66.267	36.5	28.9	81347000	57225000	24122000	47995000	36105000	15	11	26				155	166;1709;1759;1873;2024;4034;4648;5496;5768	True;True;True;True;True;True;True;True;True	166;1709;1759;1873;2024;4034;4648;5496;5768	493;494;495;4982;4983;5108;5466;5467;5468;5469;5470;5907;5908;5909;11878;11879;11880;11881;13682;13683;16271;16272;16273;17123;17124;17125	508;509;510;5136;5137;5264;5629;5630;5631;5632;5633;6075;6076;6077;12223;12224;12225;12226;14115;14116;16811;16812;16813;17713;17714;17715
sp|P05204|HMGN2_HUMAN;sp|Q15651|HMGN3_HUMAN	sp|P05204|HMGN2_HUMAN;sp|Q15651|HMGN3_HUMAN	2;1	2;1	2;1	sp|P05204|HMGN2_HUMAN Non-histone chromosomal protein HMG-17 OS=Homo sapiens OX=9606 GN=HMGN2 PE=1 SV=3;sp|Q15651|HMGN3_HUMAN High mobility group nucleosome-binding domain-containing protein 3 OS=Homo sapiens OX=9606 GN=HMGN3 PE=1 SV=2	2	2	2	2	2	0	2	0	2	0	16.7	16.7	16.7	9.3926	90	90;99	5				1		1	0	11.678	16.7	0	5896300	5896300	0	6388500	0	2	0	2				156	3130;3703	True;True	3130;3703	9160;10923	9417;11248
sp|P05386|RLA1_HUMAN	sp|P05386|RLA1_HUMAN	1	1	1	sp|P05386|RLA1_HUMAN 60S acidic ribosomal protein P1 OS=Homo sapiens OX=9606 GN=RPLP1 PE=1 SV=1	1	1	1	1	1	1	1	1	1	1	37.7	37.7	37.7	11.514	114	114	3.5	1	1	1	1	1	1	0	28.903	37.7	37.7	8120900	4892900	3228000	0	3112500	3	3	6				157	267	TRUE	267	758;759;760;761;762;763	777;778;779;780;781;782
sp|P05387|RLA2_HUMAN	sp|P05387|RLA2_HUMAN	5	5	5	sp|P05387|RLA2_HUMAN 60S acidic ribosomal protein P2 OS=Homo sapiens OX=9606 GN=RPLP2 PE=1 SV=1	1	5	5	5	5	4	5	4	5	4	76.5	76.5	76.5	11.665	115	115	3.36	4	4	3	5	3	3	0	50.63	76.5	47.8	90414000	43214000	47200000	54032000	37853000	11	12	23				158	2102;2662;3494;5212;5761	True;True;True;True;True	2102;2662;3494;5212;5761	6146;6147;6148;6149;6150;6151;6152;6153;6154;7720;10258;10259;10260;15419;15420;15421;17098;17099;17100;17101;17102;17103	6321;6322;6323;6324;6325;6326;6327;6328;6329;7951;10565;10566;10567;15942;15943;15944;17686;17687;17688;17689;17690;17691;17692;17693
sp|P05388|RLA0_HUMAN;sp|Q8NHW5|RLA0L_HUMAN	sp|P05388|RLA0_HUMAN;sp|Q8NHW5|RLA0L_HUMAN	14;8	14;8	14;8	sp|P05388|RLA0_HUMAN 60S acidic ribosomal protein P0 OS=Homo sapiens OX=9606 GN=RPLP0 PE=1 SV=1;sp|Q8NHW5|RLA0L_HUMAN 60S acidic ribosomal protein P0-like OS=Homo sapiens OX=9606 GN=RPLP0P6 PE=5 SV=1	2	14	14	14	10	11	10	11	10	11	53.6	53.6	53.6	34.273	317	317;317	3.38	8	10	9	9	6	8	0	323.31	46.7	45.7	1164500000	535380000	629110000	564410000	611670000	22	28	50				159	135;136;147;589;744;868;1508;1541;1605;1606;1692;2065;4889;5235	True;True;True;True;True;True;True;True;True;True;True;True;True;True	135;136;147;589;744;868;1508;1541;1605;1606;1692;2065;4889;5235	391;392;393;394;395;396;397;398;399;426;427;428;429;430;431;1722;1723;1724;1725;1726;1727;2183;2184;2530;4383;4384;4385;4386;4387;4388;4508;4679;4680;4681;4682;4945;4946;6049;6050;6051;6052;6053;6054;14397;15498;15499;15500;15501;15502;15503	403;404;405;406;407;408;409;410;411;439;440;441;442;443;444;1752;1753;1754;1755;1756;1757;1758;2228;2229;2598;4509;4510;4511;4512;4513;4514;4515;4516;4517;4643;4815;4816;4817;4818;5099;5100;6223;6224;6225;6226;6227;6228;14867;16025;16026;16027;16028;16029;16030
sp|P05455|LA_HUMAN	sp|P05455|LA_HUMAN	3	3	3	sp|P05455|LA_HUMAN Lupus La protein OS=Homo sapiens OX=9606 GN=SSB PE=1 SV=2	1	3	3	3	2	1	2	1	2	1	11.5	11.5	11.5	46.836	408	408	4.33		1			1	1	0	22.944	8.1	3.4	4012700	3071100	941620	3162900	0	2	1	3				160	1665;3208;4414	True;True;True	1665;3208;4414	4867;9410;12974	5018;9674;13386
sp|P05783|K1C18_HUMAN	sp|P05783|K1C18_HUMAN	2	1	1	sp|P05783|K1C18_HUMAN Keratin, type I cytoskeletal 18 OS=Homo sapiens OX=9606 GN=KRT18 PE=1 SV=2	1	2	1	1	1	1	1	0	1	0	7	5.3	5.3	48.057	430	430	4				1			0	20.981	5.3	1.6	467750	467750	0	518500	0	1	0	1				161	2590;5562	False;True	2590;5562	7524;16490	7753;17060
sp|P06493|CDK1_HUMAN	sp|P06493|CDK1_HUMAN	8	8	8	sp|P06493|CDK1_HUMAN Cyclin-dependent kinase 1 OS=Homo sapiens OX=9606 GN=CDK1 PE=1 SV=3	1	8	8	8	3	8	3	8	3	8	38.7	38.7	38.7	34.095	297	297	2.39	7	4	3	2	1	1	0	74.571	12.5	38.7	90728000	19201000	71527000	32257000	57070000	2	12	14				162	729;1804;2223;2507;4403;4574;5535;5752	True;True;True;True;True;True;True;True	729;1804;2223;2507;4403;4574;5535;5752	2129;2130;2131;2132;2133;5253;6525;7274;7275;12945;12946;12947;13454;16414;16415;17070;17071;17072	2172;2173;2174;2175;2176;5412;6719;7493;7494;13340;13341;13342;13886;16980;16981;17658;17659;17660
sp|P06576|ATPB_HUMAN	sp|P06576|ATPB_HUMAN	18	18	18	sp|P06576|ATPB_HUMAN ATP synthase subunit beta, mitochondrial OS=Homo sapiens OX=9606 GN=ATP5F1B PE=1 SV=3	1	18	18	18	16	16	16	16	16	16	59.2	59.2	59.2	56.559	529	529	3.52	13	9	11	10	12	12	0	253.56	54.3	56.1	192710000	82792000	109920000	89341000	105230000	35	33	68				163	188;203;1278;1455;2011;2149;2156;2157;2179;2406;3231;3770;4708;4879;4964;5040;5251;5466	True;True;True;True;True;True;True;True;True;True;True;True;True;True;True;True;True;True	188;203;1278;1455;2011;2149;2156;2157;2179;2406;3231;3770;4708;4879;4964;5040;5251;5466	559;560;561;609;610;611;612;613;614;3677;3678;4212;4213;4214;5874;6284;6302;6303;6304;6305;6306;6307;6308;6309;6310;6311;6312;6372;6373;6374;6375;6376;7020;7021;7022;7023;7024;7025;7026;7027;7028;9475;11111;11112;13870;13871;13872;13873;13874;13875;14367;14368;14369;14370;14649;14650;14651;14890;14891;14892;14893;14894;15551;15552;15553;16204;16205	574;575;576;624;625;626;627;628;629;3772;3773;4335;4336;4337;6042;6462;6480;6481;6482;6483;6484;6485;6486;6487;6488;6489;6490;6551;6552;6553;6554;6555;7232;7233;7234;7235;7236;7237;7238;7239;7240;7241;7242;9739;11440;11441;14318;14319;14320;14321;14322;14323;14324;14835;14836;14837;14838;15128;15129;15130;15379;15380;15381;15382;15383;16079;16080;16081;16744;16745
sp|P06730|IF4E_HUMAN	sp|P06730|IF4E_HUMAN	1	1	1	sp|P06730|IF4E_HUMAN Eukaryotic translation initiation factor 4E OS=Homo sapiens OX=9606 GN=EIF4E PE=1 SV=2	1	1	1	1	0	1	0	1	0	1	6.5	6.5	6.5	25.097	217	217	3			1				0.0034014	6.6344	0	6.5	0	0	0	0	0	0	1	1				164	2300	TRUE	2300	6736	6938
sp|P06733|ENOA_HUMAN	sp|P06733|ENOA_HUMAN	9	9	8	sp|P06733|ENOA_HUMAN Alpha-enolase OS=Homo sapiens OX=9606 GN=ENO1 PE=1 SV=2	1	9	9	8	7	8	7	8	6	8	34.6	34.6	34.6	47.168	434	434	3.09	4	3	7	6	2	1	0	62.433	30	34.6	43880000	15955000	27926000	21890000	22737000	9	15	24				165	68;69;651;1789;2478;2637;2645;5341;5657	True;True;True;True;True;True;True;True;True	68;69;651;1789;2478;2637;2645;5341;5657	203;204;205;1910;1911;5210;5211;7207;7208;7659;7660;7661;7662;7663;7664;7682;15825;15826;15827;16798;16799;16800;16801	208;209;210;1950;1951;5366;5367;7425;7426;7889;7890;7891;7892;7893;7894;7912;16360;16361;16362;17375;17376;17377;17378;17379
sp|P06748|NPM_HUMAN	sp|P06748|NPM_HUMAN	8	8	8	sp|P06748|NPM_HUMAN Nucleophosmin OS=Homo sapiens OX=9606 GN=NPM1 PE=1 SV=2	1	8	8	8	7	8	7	8	7	8	37.4	37.4	37.4	32.575	294	294	3.16	9	6	8	5	5	5	0	138.32	30.3	37.4	389060000	155910000	233150000	166450000	225520000	12	19	31				166	89;1624;2997;3373;3390;3392;4975;5079	True;True;True;True;True;True;True;True	89;1624;2997;3373;3390;3392;4975;5079	250;251;252;253;254;255;256;257;4743;4744;4745;4746;4747;4748;4749;4750;4751;8776;8777;8778;8779;9887;9888;9939;9941;9942;9943;9944;9945;14698;14699;14700;14701;14702;14703;14704;15021;15022	255;256;257;258;259;260;261;262;263;4885;4886;4887;4888;4889;4890;4891;4892;4893;9027;9028;9029;9030;10165;10166;10221;10223;10224;10225;10226;10227;15178;15179;15180;15181;15182;15183;15184;15524;15525
sp|Q16778|H2B2E_HUMAN;sp|P33778|H2B1B_HUMAN;sp|P23527|H2B1O_HUMAN;sp|P06899|H2B1J_HUMAN;sp|Q8N257|H2B3B_HUMAN;sp|Q6DRA6|H2B2D_HUMAN;sp|Q6DN03|H2B2C_HUMAN	sp|Q16778|H2B2E_HUMAN;sp|P33778|H2B1B_HUMAN;sp|P23527|H2B1O_HUMAN;sp|P06899|H2B1J_HUMAN;sp|Q8N257|H2B3B_HUMAN	8;8;8;8;6;3;3	8;8;8;8;6;3;3	3;3;3;3;2;3;3	sp|Q16778|H2B2E_HUMAN Histone H2B type 2-E OS=Homo sapiens OX=9606 GN=HIST2H2BE PE=1 SV=3;sp|P33778|H2B1B_HUMAN Histone H2B type 1-B OS=Homo sapiens OX=9606 GN=HIST1H2BB PE=1 SV=2;sp|P23527|H2B1O_HUMAN Histone H2B type 1-O OS=Homo sapiens OX=9606 GN=HIST1H	7	8	8	3	8	6	8	6	3	2	51.6	51.6	9.5	13.92	126	126;126;126;126;126;164;193	3.88	5	1	4	3	6	6	0	64.126	51.6	38.1	5835400000	4056700000	1778600000	3920100000	2102500000	12	10	22				167	356;952;1074;2380;2965;3928;4457;5280	True;True;True;True;True;True;True;True	356;952;1074;2380;2965;3928;4457;5280	1040;1041;1042;1043;2784;2785;2786;3115;6960;6961;8694;11570;11571;11572;11573;11574;11575;13099;13100;13101;15642;15643;15644;15645;15646	1061;1062;1063;1064;2854;2855;2856;3199;7170;7171;8944;11910;11911;11912;11913;11914;11915;11916;11917;13518;13519;13520;16172;16173;16174;16175;16176;16177;16178
sp|P07195|LDHB_HUMAN;sp|Q6ZMR3|LDH6A_HUMAN;sp|P07864|LDHC_HUMAN;sp|P00338|LDHA_HUMAN	sp|P07195|LDHB_HUMAN	4;1;1;1	4;1;1;1	4;1;1;1	sp|P07195|LDHB_HUMAN L-lactate dehydrogenase B chain OS=Homo sapiens OX=9606 GN=LDHB PE=1 SV=2	4	4	4	4	4	3	4	3	4	3	15.9	15.9	15.9	36.638	334	334;332;332;332	3.42	2	2	2	3	1	2	0	29.269	15.9	12.3	53684000	27706000	25977000	27575000	27387000	6	4	10				168	2288;2848;2886;5197	True;True;True;True	2288;2848;2886;5197	6700;6701;6702;8344;8345;8346;8347;8453;8454;8455;8456;15368	6902;6903;6904;8587;8588;8589;8590;8698;8699;8700;8701;15887
sp|P07196|NFL_HUMAN	sp|P07196|NFL_HUMAN	3	3	3	sp|P07196|NFL_HUMAN Neurofilament light polypeptide OS=Homo sapiens OX=9606 GN=NEFL PE=1 SV=3	1	3	3	3	2	1	2	1	2	1	6.3	6.3	6.3	61.516	543	543	3.75		1	1		2		0	74.499	4.8	1.5	14125000	7421100	6703900	0	6521700	2	2	4				169	353;2593;4112	True;True;True	353;2593;4112	1036;1037;7530;12084	1057;1058;7759;12439
sp|P07197|NFM_HUMAN	sp|P07197|NFM_HUMAN	9	9	9	sp|P07197|NFM_HUMAN Neurofilament medium polypeptide OS=Homo sapiens OX=9606 GN=NEFM PE=1 SV=3	1	9	9	9	5	9	5	9	5	9	14.4	14.4	14.4	102.47	916	916	3.36	5	5	5	5	4	4	0	78.797	8	14.4	232990000	101350000	131640000	104110000	129930000	12	13	25				170	431;3113;3173;3740;4095;4378;4381;4559;5380	True;True;True;True;True;True;True;True;True	431;3113;3173;3740;4095;4378;4381;4559;5380	1260;1261;1262;1263;1264;1265;9110;9111;9112;9113;9279;9280;9281;9282;9283;9284;9285;11018;12034;12035;12036;12037;12885;12886;12890;12891;13406;15952	1284;1285;1286;1287;1288;1289;9366;9367;9368;9369;9543;9544;9545;9546;9547;9548;9549;11344;12385;12386;12387;12388;13279;13280;13284;13285;13838;16491
sp|P07237|PDIA1_HUMAN	sp|P07237|PDIA1_HUMAN	1	1	1	sp|P07237|PDIA1_HUMAN Protein disulfide-isomerase OS=Homo sapiens OX=9606 GN=P4HB PE=1 SV=3	1	1	1	1	1	1	1	1	1	1	3.1	3.1	3.1	57.116	508	508	3.75		1	1	1		1	0	14.385	3.1	3.1	2094900	1082700	1012200	0	984710	2	2	4				171	5070	TRUE	5070	14982;14983;14984;14985	15481;15482;15483;15484
sp|P07355|ANXA2_HUMAN;sp|A6NMY6|AXA2L_HUMAN	sp|P07355|ANXA2_HUMAN;sp|A6NMY6|AXA2L_HUMAN	5;4	5;4	5;4	sp|P07355|ANXA2_HUMAN Annexin A2 OS=Homo sapiens OX=9606 GN=ANXA2 PE=1 SV=2;sp|A6NMY6|AXA2L_HUMAN Putative annexin A2-like protein OS=Homo sapiens OX=9606 GN=ANXA2P2 PE=5 SV=2	2	5	5	5	5	3	5	3	5	3	20.1	20.1	20.1	38.604	339	339;339	4.19	1	1	3	4	3	4	0	38.459	20.1	12.1	53665000	48891000	4774600	34904000	21236000	11	5	16				172	1566;1704;4634;4828;4839	True;True;True;True;True	1566;1704;4634;4828;4839	4581;4582;4583;4584;4585;4968;4969;13640;13641;13642;14228;14229;14266;14267;14268;14269	4717;4718;4719;4720;4721;5122;5123;14073;14074;14075;14695;14696;14733;14734;14735;14736
sp|P07437|TBB5_HUMAN;sp|Q13509|TBB3_HUMAN;sp|A6NNZ2|TBB8B_HUMAN;sp|Q9H4B7|TBB1_HUMAN;CON__ENSEMBL:ENSBTAP00000025008	sp|P07437|TBB5_HUMAN	22;10;7;4;4	22;10;7;4;4	5;0;0;0;0	sp|P07437|TBB5_HUMAN Tubulin beta chain OS=Homo sapiens OX=9606 GN=TUBB PE=1 SV=2	5	22	22	5	22	18	22	18	5	5	59.9	59.9	16.2	49.67	444	444;450;444;451;536	3.72	14	12	14	16	18	18	0	323.31	59.9	50.2	636920000	410770000	226150000	385160000	269350000	45	37	82				173	224;342;1102;1291;1366;1515;1516;2155;2215;2216;2234;2256;2458;2674;2834;3210;3291;3292;3568;3635;4216;4612	True;True;True;True;True;True;True;True;True;True;True;True;True;True;True;True;True;True;True;True;True;True	224;342;1102;1291;1366;1515;1516;2155;2215;2216;2234;2256;2458;2674;2834;3210;3291;3292;3568;3635;4216;4612	668;669;670;1003;1004;1005;1006;1007;1008;3188;3189;3190;3191;3192;3707;3708;3709;3710;3939;3940;3941;3942;3943;3944;4400;4401;4402;4403;4404;4405;4406;4407;4408;4409;4410;4411;4412;4413;4414;6298;6299;6300;6301;6507;6508;6542;6543;6544;6545;6615;6616;6617;6618;6619;6620;7137;7138;7139;7140;7767;7768;7769;8295;8296;8297;8298;8299;8300;8301;8302;9412;9413;9414;9638;9639;9640;9641;9642;9643;9644;96…	684;685;686;1024;1025;1026;1027;1028;1029;3272;3273;3274;3275;3276;3803;3804;3805;3806;4053;4054;4055;4056;4057;4058;4059;4060;4529;4530;4531;4532;4533;4534;4535;4536;4537;4538;4539;4540;4541;4542;4543;6476;6477;6478;6479;6701;6702;6737;6738;6739;6740;6812;6813;6814;6815;6816;6817;7353;7354;7355;7356;7999;8000;8001;8538;8539;8540;8541;8542;8543;8544;8545;9676;9677;9678;9911;9912;9913;9914;9915;99…
sp|P07900|HS90A_HUMAN;sp|Q14568|HS902_HUMAN	sp|P07900|HS90A_HUMAN	22;6	11;1	11;1	sp|P07900|HS90A_HUMAN Heat shock protein HSP 90-alpha OS=Homo sapiens OX=9606 GN=HSP90AA1 PE=1 SV=5	2	22	11	11	18	18	8	9	8	9	31.8	14.6	14.6	84.659	732	732;343	3.3	7	3	8	6	6	3	0	123.98	29.9	27.6	141110000	66431000	74682000	73831000	71087000	16	18	34				174	94;756;766;902;974;995;996;1727;1767;1800;1809;1835;2420;2802;2803;3582;4354;5204;5205;5599;5648;5778	False;True;True;False;False;True;True;False;False;True;True;False;True;True;True;True;False;False;False;False;False;True	94;756;766;902;974;995;996;1727;1767;1800;1809;1835;2420;2802;2803;3582;4354;5204;5205;5599;5648;5778	268;269;270;271;272;273;2215;2235;2236;2237;2238;2239;2240;2632;2633;2825;2888;2889;2890;2891;2892;2893;2894;2895;2896;2897;2898;5020;5021;5022;5135;5136;5137;5138;5139;5140;5243;5264;5265;5356;7063;8205;8206;8207;8208;8209;10520;10521;10522;12826;12827;12828;15386;15387;15388;15389;15390;15391;15392;15393;15394;15395;15396;16591;16592;16593;16594;16595;16596;16772;16773;16774;17154;17155;17156	274;275;276;277;278;279;2263;2283;2284;2285;2286;2287;2288;2700;2701;2895;2959;2960;2961;2962;2963;2964;2965;2966;2967;2968;2969;2970;5176;5177;5178;5291;5292;5293;5294;5295;5296;5402;5423;5424;5518;7278;8445;8446;8447;8448;8449;10834;10835;10836;13219;13220;13221;15905;15906;15907;15908;15909;15910;15911;15912;15913;15914;15915;15916;15917;17163;17164;17165;17166;17167;17168;17349;17350;17351;17…
sp|P07910|HNRPC_HUMAN;sp|O60812|HNRC1_HUMAN;sp|B2RXH8|HNRC2_HUMAN;sp|P0DMR1|HNRC4_HUMAN;sp|B7ZW38|HNRC3_HUMAN	sp|P07910|HNRPC_HUMAN	11;5;5;4;4	11;5;5;4;4	11;5;5;4;4	sp|P07910|HNRPC_HUMAN Heterogeneous nuclear ribonucleoproteins C1/C2 OS=Homo sapiens OX=9606 GN=HNRNPC PE=1 SV=4	5	11	11	11	10	6	10	6	10	6	34	34	34	33.67	306	306;293;293;293;293	3.43	7	6	4	7	5	6	0	126.45	33.3	24.8	909360000	434160000	475200000	477580000	445330000	15	9	24				175	1421;2537;2902;3328;3412;3749;3825;4137;5084;5124;5352	True;True;True;True;True;True;True;True;True;True;True	1421;2537;2902;3328;3412;3749;3825;4137;5084;5124;5352	4107;7354;7355;7356;7357;8490;8491;8492;8493;8494;8495;8496;9754;9755;9756;9757;9758;9759;9998;9999;10000;10001;11049;11050;11051;11266;11267;11268;12168;15040;15149;15150;15859;15860;15861	4229;7576;7577;7578;7579;8735;8736;8737;8738;8739;8740;8741;10028;10029;10030;10031;10032;10033;10280;10281;10282;10283;11376;11377;11378;11601;11602;11603;12531;15543;15653;15654;16396;16397;16398
sp|P08133|ANXA6_HUMAN	sp|P08133|ANXA6_HUMAN	8	8	8	sp|P08133|ANXA6_HUMAN Annexin A6 OS=Homo sapiens OX=9606 GN=ANXA6 PE=1 SV=3	1	8	8	8	6	3	6	3	6	3	17.8	17.8	17.8	75.872	673	673	4.07	2	1	2	3	3	4	0	51.555	14.4	5.8	82030000	56571000	25459000	59518000	0	10	5	15				176	225;1567;1699;2120;3397;4312;4325;4912	True;True;True;True;True;True;True;True	225;1567;1699;2120;3397;4312;4325;4912	671;672;4586;4959;6203;6204;6205;9957;9958;12708;12709;12710;12711;12747;14479	687;688;4722;5113;6379;6380;6381;10239;10240;13099;13100;13101;13102;13139;14951
sp|P08195|4F2_HUMAN	sp|P08195|4F2_HUMAN	1	1	1	sp|P08195|4F2_HUMAN 4F2 cell-surface antigen heavy chain OS=Homo sapiens OX=9606 GN=SLC3A2 PE=1 SV=3	1	1	1	1	0	1	0	1	0	1	1.9	1.9	1.9	67.993	630	630	1	1						0.0075027	6.2158	0	1.9	1328300	0	1328300	0	1328300	0	1	1				177	2904	TRUE	2904	8504	8749
sp|P08238|HS90B_HUMAN;sp|Q58FF7|H90B3_HUMAN;sp|Q58FF8|H90B2_HUMAN;sp|Q58FF6|H90B4_HUMAN;sp|Q58FG0|HS905_HUMAN;sp|Q58FG1|HS904_HUMAN	sp|P08238|HS90B_HUMAN	27;9;8;2;1;1	27;9;8;2;1;1	15;4;4;1;0;0	sp|P08238|HS90B_HUMAN Heat shock protein HSP 90-beta OS=Homo sapiens OX=9606 GN=HSP90AB1 PE=1 SV=4	6	27	27	15	20	20	20	20	9	10	44.3	44.3	26.9	83.263	724	724;597;381;505;334;418	3.38	16	14	14	12	10	15	0	323.31	33.6	36.6	559980000	244440000	315540000	271240000	292220000	27	42	69				178	94;250;902;974;993;1046;1439;1727;1767;1835;2419;2804;3016;3253;3583;4272;4273;4354;4364;4807;5125;5204;5205;5599;5600;5640;5648	True;True;True;True;True;True;True;True;True;True;True;True;True;True;True;True;True;True;True;True;True;True;True;True;True;True;True	94;250;902;974;993;1046;1439;1727;1767;1835;2419;2804;3016;3253;3583;4272;4273;4354;4364;4807;5125;5204;5205;5599;5600;5640;5648	268;269;270;271;272;273;723;2632;2633;2825;2883;2884;2885;2886;3049;3050;3051;4162;4163;4164;5020;5021;5022;5135;5136;5137;5138;5139;5140;5356;7062;8210;8211;8212;8213;8214;8825;9542;10523;10524;10525;10526;10527;10528;12580;12581;12582;12826;12827;12828;12853;14167;14168;14169;15151;15386;15387;15388;15389;15390;15391;15392;15393;15394;15395;15396;16591;16592;16593;16594;16595;16596;16597;16598;…	274;275;276;277;278;279;741;2700;2701;2895;2954;2955;2956;2957;3133;3134;3135;4284;4285;4286;5176;5177;5178;5291;5292;5293;5294;5295;5296;5518;7277;8450;8451;8452;8453;8454;9076;9808;10837;10838;10839;10840;10841;10842;12964;12965;12966;13219;13220;13221;13246;14633;14634;14635;15655;15905;15906;15907;15908;15909;15910;15911;15912;15913;15914;15915;15916;15917;17163;17164;17165;17166;17167;17168;…
sp|P08559|ODPA_HUMAN;sp|P29803|ODPAT_HUMAN	sp|P08559|ODPA_HUMAN	4;1	4;1	4;1	sp|P08559|ODPA_HUMAN Pyruvate dehydrogenase E1 component subunit alpha, somatic form, mitochondrial OS=Homo sapiens OX=9606 GN=PDHA1 PE=1 SV=3	2	4	4	4	4	2	4	2	4	2	8.2	8.2	8.2	43.295	390	390;388	3.71	2	2	2	2	4	2	0	23.847	8.2	5.9	48919000	32595000	16323000	29153000	21374000	4	1	5				179	7;8;2726;4877	True;True;True;True	7;8;2726;4877	29;30;31;32;33;7952;7953;7954;7955;7956;7957;14363;14364;14365	29;30;31;32;33;8187;8188;8189;8190;8191;8192;14831;14832;14833
sp|P08579|RU2B_HUMAN	sp|P08579|RU2B_HUMAN	5	5	5	sp|P08579|RU2B_HUMAN U2 small nuclear ribonucleoprotein B OS=Homo sapiens OX=9606 GN=SNRPB2 PE=1 SV=1	1	5	5	5	5	3	5	3	5	3	31.6	31.6	31.6	25.486	225	225	3.85	1	2	2	4	1	3	0	32.157	31.6	18.2	72890000	43690000	29200000	38967000	34990000	6	5	11				180	988;3245;4365;4636;4944	True;True;True;True;True	988;3245;4365;4636;4944	2871;2872;2873;9514;9515;9516;9517;9518;9519;12854;13644;13645;14587	2942;2943;2944;9779;9780;9781;9782;9783;9784;13247;14077;14078;15063
sp|P08621|RU17_HUMAN	sp|P08621|RU17_HUMAN	2	2	2	sp|P08621|RU17_HUMAN U1 small nuclear ribonucleoprotein 70 kDa OS=Homo sapiens OX=9606 GN=SNRNP70 PE=1 SV=2	1	2	2	2	1	2	1	2	1	2	5.9	5.9	5.9	51.556	437	437	2.67	1	1			1		0	11.897	2.3	5.9	5112900	1355500	3757400	0	3576700	1	2	3				181	883;3410	True;True	883;3410	2581;2582;9996	2649;2650;10278
sp|P08631|HCK_HUMAN	sp|P08631|HCK_HUMAN	1	1	1	sp|P08631|HCK_HUMAN Tyrosine-protein kinase HCK OS=Homo sapiens OX=9606 GN=HCK PE=1 SV=5	1	1	1	1	1	0	1	0	1	0	2.9	2.9	2.9	59.599	526	526	6						1	0.007535	6.2213	2.9	0	8185200	8185200	0	8376600	0	1	0	1				182	3840	TRUE	3840	11315	11650
sp|P08670|VIME_HUMAN;sp|P17661|DESM_HUMAN	sp|P08670|VIME_HUMAN	19;1	19;1	19;1	sp|P08670|VIME_HUMAN Vimentin OS=Homo sapiens OX=9606 GN=VIM PE=1 SV=4	2	19	19	19	12	15	12	15	12	15	50.4	50.4	50.4	53.651	466	466;470	3.12	10	7	5	9	4	5	0	169.78	34.5	40.8	157160000	72600000	84558000	86170000	74236000	16	21	37				183	680;1023;1085;1153;1154;1163;2125;2567;2979;3069;3760;3924;3925;3936;4051;4366;4822;5001;5113	True;True;True;True;True;True;True;True;True;True;True;True;True;True;True;True;True;True;True	680;1023;1085;1153;1154;1163;2125;2567;2979;3069;3760;3924;3925;3936;4051;4366;4822;5001;5113	2001;2002;2968;2969;2970;2971;3142;3328;3329;3330;3331;3332;3333;3334;3335;3353;6220;7452;8732;8733;8734;8971;8972;8973;8974;8975;8976;11085;11563;11564;11565;11566;11595;11596;11597;11934;12855;14216;14775;15116	2042;2043;3042;3043;3044;3045;3226;3414;3415;3416;3417;3418;3419;3420;3421;3439;6396;7678;8982;8983;8984;9226;9227;9228;9229;9230;9231;11414;11903;11904;11905;11906;11937;11938;11939;12280;13248;14683;15262;15620
sp|P08708|RS17_HUMAN	sp|P08708|RS17_HUMAN	8	8	8	sp|P08708|RS17_HUMAN 40S ribosomal protein S17 OS=Homo sapiens OX=9606 GN=RPS17 PE=1 SV=2	1	8	8	8	7	7	7	7	7	7	59.3	59.3	59.3	15.55	135	135	3.52	3	3	6	4	4	3	0	52.748	59.3	59.3	555710000	313840000	241880000	285930000	281750000	8	8	16				184	758;1899;2814;2815;2930;4070;5062;5063	True;True;True;True;True;True;True;True	758;1899;2814;2815;2930;4070;5062;5063	2217;2218;2219;5540;5541;5542;5543;8234;8235;8236;8237;8238;8239;8240;8573;8574;8575;11966;11967;14963;14964;14965;14966	2265;2266;2267;5703;5704;5705;5706;8474;8475;8476;8477;8478;8479;8480;8820;8821;8822;12315;12316;15460;15461;15462;15463
sp|P08758|ANXA5_HUMAN	sp|P08758|ANXA5_HUMAN	1	1	1	sp|P08758|ANXA5_HUMAN Annexin A5 OS=Homo sapiens OX=9606 GN=ANXA5 PE=1 SV=2	1	1	1	1	1	0	1	0	1	0	5	5	5	35.936	320	320	4				1			0	7.0565	5	0	0	0	0	0	0	1	0	1				185	1568	TRUE	1568	4587	4723
sp|P08865|RSSA_HUMAN	sp|P08865|RSSA_HUMAN	10	10	10	sp|P08865|RSSA_HUMAN 40S ribosomal protein SA OS=Homo sapiens OX=9606 GN=RPSA PE=1 SV=4	1	10	10	10	8	10	8	10	8	10	51.2	51.2	51.2	32.854	295	295	3.37	8	7	7	6	7	6	0	122.67	41.4	51.2	495320000	234020000	261300000	272670000	228090000	16	22	38				186	83;239;932;1147;1260;1341;1342;2535;4128;5762	True;True;True;True;True;True;True;True;True;True	83;239;932;1147;1260;1341;1342;2535;4128;5762	239;240;241;696;697;698;699;700;701;2715;3313;3314;3315;3316;3317;3318;3614;3615;3616;3617;3618;3619;3856;3857;3858;3859;3860;7341;7342;7343;7344;7345;7346;12138;12139;17104;17105;17106;17107;17108;17109	244;245;246;712;713;714;715;716;717;718;719;2784;3399;3400;3401;3402;3403;3404;3707;3708;3709;3710;3711;3712;3970;3971;3972;3973;3974;7563;7564;7565;7566;7567;7568;12500;12501;17694;17695;17696;17697;17698;17699
sp|P09012|SNRPA_HUMAN	sp|P09012|SNRPA_HUMAN	2	2	2	sp|P09012|SNRPA_HUMAN U1 small nuclear ribonucleoprotein A OS=Homo sapiens OX=9606 GN=SNRPA PE=1 SV=3	1	2	2	2	2	2	2	2	2	2	14.2	14.2	14.2	31.279	282	282	3.5	1	2	1	1	2	1	0	12.268	14.2	14.2	56837000	19807000	37030000	25400000	31442000	4	4	8				187	1123;2360	True;True	1123;2360	3245;3246;3247;3248;3249;3250;6909;6910	3331;3332;3333;3334;3335;3336;7118;7119
sp|P09211|GSTP1_HUMAN	sp|P09211|GSTP1_HUMAN	2	2	2	sp|P09211|GSTP1_HUMAN Glutathione S-transferase P OS=Homo sapiens OX=9606 GN=GSTP1 PE=1 SV=2	1	2	2	2	1	1	1	1	1	1	17.1	17.1	17.1	23.356	210	210	3		1		1			0	12.781	7.6	9.5	1248400	659530	588880	731080	0	1	1	2				188	318;1293	True;True	318;1293	945;3712	965;3808
sp|P09496|CLCA_HUMAN	sp|P09496|CLCA_HUMAN	2	2	2	sp|P09496|CLCA_HUMAN Clathrin light chain A OS=Homo sapiens OX=9606 GN=CLTA PE=1 SV=1	1	2	2	2	1	2	1	2	1	2	7.7	7.7	7.7	27.076	248	248	2.33	1	1		1			0	11.02	3.6	7.7	9210300	1975100	7235200	0	6899300	1	2	3				189	2718;3100	True;True	2718;3100	7920;7921;9075	8155;8156;9331
sp|P09543|CN37_HUMAN	sp|P09543|CN37_HUMAN	2	2	2	sp|P09543|CN37_HUMAN 2,3-cyclic-nucleotide 3-phosphodiesterase OS=Homo sapiens OX=9606 GN=CNP PE=1 SV=2	1	2	2	2	2	1	2	1	2	1	5.2	5.2	5.2	47.578	421	421	4.8			1	1	1	2	0	11.44	5.2	2.6	11330000	9096700	2232900	9642400	0	4	0	4				190	4038;5216	True;True	4038;5216	11894;11895;11896;11897;15439	12240;12241;12242;12243;15962
sp|P09622|DLDH_HUMAN	sp|P09622|DLDH_HUMAN	3	3	3	sp|P09622|DLDH_HUMAN Dihydrolipoyl dehydrogenase, mitochondrial OS=Homo sapiens OX=9606 GN=DLD PE=1 SV=2	1	3	3	3	2	1	2	1	2	1	6.7	6.7	6.7	54.177	509	509	4.33	1					2	0	17.048	5.3	1.4	10043000	2716300	7327000	2779800	0	2	0	2				191	48;3541;4146	True;True;True	48;3541;4146	148;10408;12201	151;10719;12566
sp|P09651|ROA1_HUMAN;sp|Q32P51|RA1L2_HUMAN	sp|P09651|ROA1_HUMAN;sp|Q32P51|RA1L2_HUMAN	16;8	16;8	16;8	sp|P09651|ROA1_HUMAN Heterogeneous nuclear ribonucleoprotein A1 OS=Homo sapiens OX=9606 GN=HNRNPA1 PE=1 SV=5;sp|Q32P51|RA1L2_HUMAN Heterogeneous nuclear ribonucleoprotein A1-like 2 OS=Homo sapiens OX=9606 GN=HNRNPA1L2 PE=2 SV=2	2	16	16	16	14	13	14	13	14	13	42.7	42.7	42.7	38.746	372	372;320	3.43	10	16	13	12	13	10	0	177.05	36.3	41.7	1939500000	961970000	977530000	920310000	1059900000	25	31	56				192	869;870;1431;1448;1449;1450;1985;2759;4168;4169;4230;4231;4476;4477;5641;5642	True;True;True;True;True;True;True;True;True;True;True;True;True;True;True;True	869;870;1431;1448;1449;1450;1985;2759;4168;4169;4230;4231;4476;4477;5641;5642	2531;2532;2533;2534;2535;2536;2537;2538;4130;4131;4132;4133;4134;4191;4192;4193;4194;4195;4196;4197;5803;8047;8048;8049;8050;8051;8052;12268;12269;12270;12271;12272;12273;12274;12442;12443;12444;12445;12446;12447;12448;12449;12450;12451;12452;13153;13154;13155;13156;13157;13158;13159;13160;13161;13162;13163;13164;13165;16738;16739;16740;16741;16742;16743;16744;16745;16746;16747;16748;16749;16750;…	2599;2600;2601;2602;2603;2604;2605;2606;4252;4253;4254;4255;4256;4314;4315;4316;4317;4318;4319;4320;5970;8283;8284;8285;8286;8287;8288;12636;12637;12638;12639;12640;12641;12642;12826;12827;12828;12829;12830;12831;12832;12833;12834;12835;12836;13573;13574;13575;13576;13577;13578;13579;13580;13581;13582;13583;13584;13585;17315;17316;17317;17318;17319;17320;17321;17322;17323;17324;17325;17326;17327;…
sp|P09661|RU2A_HUMAN	sp|P09661|RU2A_HUMAN	4	4	4	sp|P09661|RU2A_HUMAN U2 small nuclear ribonucleoprotein A OS=Homo sapiens OX=9606 GN=SNRPA1 PE=1 SV=2	1	4	4	4	4	2	4	2	4	2	19.6	19.6	19.6	28.415	255	255	4.08	1	1	2	3	2	3	0	27.095	19.6	9.8	39453000	27597000	11856000	29091000	0	5	3	8				193	3168;3283;3422;4784	True;True;True;True	3168;3283;3422;4784	9266;9267;9268;9269;9270;9616;10025;10026;10027;14096;14097;14098	9530;9531;9532;9533;9534;9886;10307;10308;10309;14560;14561;14562
sp|P09874|PARP1_HUMAN	sp|P09874|PARP1_HUMAN	33	33	33	sp|P09874|PARP1_HUMAN Poly [ADP-ribose] polymerase 1 OS=Homo sapiens OX=9606 GN=PARP1 PE=1 SV=4	1	33	33	33	31	23	31	23	31	23	44.1	44.1	44.1	113.08	1014	1014	3.8	14	19	16	26	23	24	0	323.31	43	32.5	988940000	699420000	289520000	685300000	340930000	69	44	113				194	119;360;1377;1458;1465;1490;1908;2387;2390;2487;2494;2799;3088;3089;3212;3329;3400;3614;3650;3810;3886;3992;4097;4125;4293;4343;4587;4588;4775;5171;5470;5471;5487	True;True;True;True;True;True;True;True;True;True;True;True;True;True;True;True;True;True;True;True;True;True;True;True;True;True;True;True;True;True;True;True;True	119;360;1377;1458;1465;1490;1908;2387;2390;2487;2494;2799;3088;3089;3212;3329;3400;3614;3650;3810;3886;3992;4097;4125;4293;4343;4587;4588;4775;5171;5470;5471;5487	345;346;1052;1053;1054;1055;3973;3974;3975;3976;3977;3978;4221;4222;4223;4224;4225;4226;4244;4245;4246;4247;4248;4249;4335;4336;4337;4338;4339;4340;4341;4342;5567;5568;5569;6974;6980;6981;6982;6983;6984;7227;7228;7229;7230;7231;7247;7248;7249;8193;9034;9035;9036;9037;9038;9417;9418;9760;9761;9762;9962;10639;10640;10641;10642;10643;10644;10760;10761;10762;10763;10764;11218;11219;11220;11221;11433;…	356;357;1073;1074;1075;1076;4089;4090;4091;4092;4093;4094;4344;4345;4346;4347;4348;4349;4367;4368;4369;4370;4371;4372;4461;4462;4463;4464;4465;4466;4467;4468;5730;5731;5732;7185;7191;7192;7193;7194;7195;7445;7446;7447;7448;7449;7466;7467;7468;8433;9289;9290;9291;9292;9293;9681;9682;10034;10035;10036;10244;10956;10957;10958;10959;10960;10961;11080;11081;11082;11083;11084;11085;11553;11554;11555;11…
sp|P0C0L4|CO4A_HUMAN;sp|P0C0L5|CO4B_HUMAN	sp|P0C0L4|CO4A_HUMAN;sp|P0C0L5|CO4B_HUMAN	8;7	8;7	8;7	sp|P0C0L4|CO4A_HUMAN Complement C4-A OS=Homo sapiens OX=9606 GN=C4A PE=1 SV=2;sp|P0C0L5|CO4B_HUMAN Complement C4-B OS=Homo sapiens OX=9606 GN=C4B PE=1 SV=2	2	8	8	8	7	6	7	6	7	6	6	6	6	192.78	1744	1744;1744	3.04	6	4	4	6	1	3	0	125.53	5.4	4.2	278300000	86805000	191500000	126150000	153270000	10	14	24				195	373;444;624;685;1830;5132;5302;5677	True;True;True;True;True;True;True;True	373;444;624;685;1830;5132;5302;5677	1080;1081;1082;1304;1305;1306;1307;1308;1309;1822;1823;2012;2013;2014;2015;2016;5338;15169;15714;15715;15716;15717;15718;16875	1101;1102;1103;1328;1329;1330;1331;1332;1333;1856;1857;2053;2054;2055;2056;2057;5500;15673;16247;16248;16249;16250;16251;17456
sp|Q71UI9|H2AV_HUMAN;sp|P0C0S5|H2AZ_HUMAN	sp|Q71UI9|H2AV_HUMAN;sp|P0C0S5|H2AZ_HUMAN	4;4	2;2	2;2	sp|Q71UI9|H2AV_HUMAN Histone H2A.V OS=Homo sapiens OX=9606 GN=H2AFV PE=1 SV=3;sp|P0C0S5|H2AZ_HUMAN Histone H2A.Z OS=Homo sapiens OX=9606 GN=H2AZ1 PE=1 SV=2	2	4	2	2	4	2	2	0	2	0	31.2	24.2	24.2	13.509	128	128;128	5					2		0	18.524	31.2	12.5	24745000	24745000	0	26494000	0	2	0	2				196	167;482;1818;1819	False;True;False;True	167;482;1818;1819	496;497;498;499;500;501;1415;5291;5292;5293;5294	511;512;513;514;515;516;1440;5450;5451;5452;5453
sp|Q99878|H2A1J_HUMAN;sp|Q96KK5|H2A1H_HUMAN;sp|Q9BTM1|H2AJ_HUMAN;sp|Q16777|H2A2C_HUMAN;sp|Q6FI13|H2A2A_HUMAN;sp|P20671|H2A1D_HUMAN;sp|P0C0S8|H2A1_HUMAN	sp|Q99878|H2A1J_HUMAN;sp|Q96KK5|H2A1H_HUMAN;sp|Q9BTM1|H2AJ_HUMAN;sp|Q16777|H2A2C_HUMAN;sp|Q6FI13|H2A2A_HUMAN;sp|P20671|H2A1D_HUMAN;sp|P0C0S8|H2A1_HUMAN	6;6;6;6;6;6;6	6;6;6;6;6;6;6	2;2;2;2;2;2;2	sp|Q99878|H2A1J_HUMAN Histone H2A type 1-J OS=Homo sapiens OX=9606 GN=H2AC14 PE=1 SV=3;sp|Q96KK5|H2A1H_HUMAN Histone H2A type 1-H OS=Homo sapiens OX=9606 GN=HIST1H2AH PE=1 SV=3;sp|Q9BTM1|H2AJ_HUMAN Histone H2A.J OS=Homo sapiens OX=9606 GN=H2AFJ PE=1 SV=1;s	7	6	6	2	6	6	6	6	2	2	35.9	35.9	14.1	13.936	128	128;128;129;129;130;130;130	3.41	6	5	6	4	7	4	0	323.31	35.9	35.9	3351300000	2162800000	1188400000	2342100000	1132400000	14	15	29				197	167;1818;1820;1821;3444;5436	True;True;True;True;True;True	167;1818;1820;1821;3444;5436	496;497;498;499;500;501;5291;5292;5293;5295;5296;5297;5298;5299;5300;5301;5302;5303;5304;5305;5306;10097;10098;10099;10100;10101;10102;16117;16118;16119;16120;16121	511;512;513;514;515;516;5450;5451;5452;5454;5455;5456;5457;5458;5459;5460;5461;5462;5463;5464;5465;10381;10382;10383;10384;10385;10386;16656;16657;16658;16659;16660;16661
sp|P0CAP2|GRL1A_HUMAN;sp|Q9BZD3|GCOM2_HUMAN	sp|P0CAP2|GRL1A_HUMAN;sp|Q9BZD3|GCOM2_HUMAN	4;3	4;3	4;3	sp|P0CAP2|GRL1A_HUMAN DNA-directed RNA polymerase II subunit GRINL1A OS=Homo sapiens OX=9606 GN=POLR2M PE=1 SV=1;sp|Q9BZD3|GCOM2_HUMAN Putative GRINL1B complex locus protein 2 OS=Homo sapiens OX=9606 GN=GCOM2 PE=5 SV=2	2	4	4	4	1	4	1	4	1	4	22.6	22.6	22.6	41.739	368	368;368	2.33	2	2	1		1		0	27.511	4.9	22.6	15892000	2151000	13741000	0	13477000	1	5	6				198	2267;2971;4489;5353	True;True;True;True	2267;2971;4489;5353	6652;6653;6654;8706;13203;15862	6849;6850;6851;8956;13623;16399
sp|Q01105|SET_HUMAN;sp|P0DME0|SETLP_HUMAN	sp|Q01105|SET_HUMAN;sp|P0DME0|SETLP_HUMAN	4;4	4;4	4;4	sp|Q01105|SET_HUMAN Protein SET OS=Homo sapiens OX=9606 GN=SET PE=1 SV=3;sp|P0DME0|SETLP_HUMAN Protein SETSIP OS=Homo sapiens OX=9606 GN=SETSIP PE=1 SV=1	2	4	4	4	2	4	2	4	2	4	11	11	11	33.488	290	290;302	2.82	2	3	3	2		1	0	24.918	7.6	11	64517000	17153000	47363000	26557000	37117000	3	8	11				199	885;3123;3124;5114	True;True;True;True	885;3123;3124;5114	2590;2591;2592;2593;2594;9135;9136;9137;9138;9139;15117	2658;2659;2660;2661;2662;9391;9392;9393;9394;9395;15621
sp|P0DMV9|HS71B_HUMAN;sp|P0DMV8|HS71A_HUMAN	sp|P0DMV9|HS71B_HUMAN;sp|P0DMV8|HS71A_HUMAN	39;39	39;39	23;23	sp|P0DMV9|HS71B_HUMAN Heat shock 70 kDa protein 1B OS=Homo sapiens OX=9606 GN=HSPA1B PE=1 SV=1;sp|P0DMV8|HS71A_HUMAN Heat shock 70 kDa protein 1A OS=Homo sapiens OX=9606 GN=HSPA1A PE=1 SV=1	2	39	39	23	35	35	35	35	20	22	63	63	38.5	70.051	641	641;641	3.45	31	28	33	23	29	29	0	323.31	57.4	55.7	6821500000	2726600000	4094900000	2707000000	4147200000	75	82	157				200	2;145;359;367;408;439;467;644;646;754;986;1193;1210;1497;1884;2063;2272;2383;2702;2977;2978;3146;3239;3240;3241;3334;3409;3425;3606;3607;3919;4109;4110;4511;4922;5248;5384;5658;5659	True;True;True;True;True;True;True;True;True;True;True;True;True;True;True;True;True;True;True;True;True;True;True;True;True;True;True;True;True;True;True;True;True;True;True;True;True;True;True	2;145;359;367;408;439;467;644;646;754;986;1193;1210;1497;1884;2063;2272;2383;2702;2977;2978;3146;3239;3240;3241;3334;3409;3425;3606;3607;3919;4109;4110;4511;4922;5248;5384;5658;5659	9;10;11;12;13;14;15;419;420;421;422;423;1049;1050;1051;1066;1067;1068;1069;1201;1202;1203;1204;1288;1289;1290;1380;1381;1382;1879;1880;1881;1890;1891;1892;1893;1894;1895;2212;2863;2864;2865;2866;2867;2868;3445;3446;3447;3448;3449;3490;3491;3492;4359;4360;5501;5502;5503;5504;5505;6038;6039;6040;6041;6042;6043;6044;6045;6666;6667;6668;6669;6670;6671;6967;6968;6969;7855;7856;7857;7858;7859;7860;7861…	9;10;11;12;13;14;15;431;432;433;434;435;436;1070;1071;1072;1087;1088;1089;1090;1225;1226;1227;1228;1312;1313;1314;1405;1406;1407;1915;1916;1917;1926;1927;1928;1929;1930;1931;1932;2260;2934;2935;2936;2937;2938;2939;3534;3535;3536;3537;3538;3579;3580;3581;4485;4486;5664;5665;5666;5667;5668;6209;6210;6211;6212;6213;6214;6215;6216;6217;6218;6865;6866;6867;6868;6869;6870;7177;7178;7179;8088;8089;8090;…
sp|P0DOX8|IGL1_HUMAN;sp|P01709|LV208_HUMAN;sp|P01706|LV211_HUMAN;sp|B9A064|IGLL5_HUMAN	sp|P0DOX8|IGL1_HUMAN;sp|P01709|LV208_HUMAN;sp|P01706|LV211_HUMAN	5;4;4;1	3;2;2;1	3;2;2;1	sp|P0DOX8|IGL1_HUMAN Immunoglobulin lambda-1 light chain OS=Homo sapiens OX=9606 PE=1 SV=1;sp|P01709|LV208_HUMAN Immunoglobulin lambda variable 2-8 OS=Homo sapiens OX=9606 GN=IGLV2-8 PE=1 SV=2;sp|P01706|LV211_HUMAN Immunoglobulin lambda variable 2-11 OS=Ho	4	5	3	3	4	4	2	3	2	3	9.7	9.7	9.7	22.83	216	216;118;119;214	3.6	1	2	2	2	1	2	0	18.306	9.7	9.7	2459900000	1344100000	1115700000	1413100000	0	0	1	1				201	3719;3720;4042;4043;5457	False;False;True;True;True	3719;3720;4042;4043;5457	10958;10959;10960;10961;10962;10963;10964;11911;11912;11913;16178;16179;16180;16181;16182;16183;16184	11284;11285;11286;11287;11288;11289;11290;12257;12258;12259;16718;16719;16720;16721;16722;16723;16724
sp|P0DP25|CALM3_HUMAN;sp|P0DP24|CALM2_HUMAN;sp|P0DP23|CALM1_HUMAN	sp|P0DP25|CALM3_HUMAN;sp|P0DP24|CALM2_HUMAN;sp|P0DP23|CALM1_HUMAN	1;1;1	1;1;1	1;1;1	sp|P0DP25|CALM3_HUMAN Calmodulin-3 OS=Homo sapiens OX=9606 GN=CALM3 PE=1 SV=1;sp|P0DP24|CALM2_HUMAN Calmodulin-2 OS=Homo sapiens OX=9606 GN=CALM2 PE=1 SV=1;sp|P0DP23|CALM1_HUMAN Calmodulin-1 OS=Homo sapiens OX=9606 GN=CALM1 PE=1 SV=1	3	1	1	1	1	0	1	0	1	0	10.7	10.7	10.7	16.837	149	149;149;149	5				1	1	1	0	7.1102	10.7	0	7387100	7387100	0	7818800	0	2	0	2				202	5118	TRUE	5118	15126;15127;15128	15630;15631;15632
sp|P16403|H12_HUMAN;sp|P10412|H14_HUMAN;sp|P16402|H13_HUMAN;sp|P22492|H1T_HUMAN;sp|Q02539|H11_HUMAN	sp|P16403|H12_HUMAN;sp|P10412|H14_HUMAN;sp|P16402|H13_HUMAN;sp|P22492|H1T_HUMAN;sp|Q02539|H11_HUMAN	2;2;2;1;1	2;2;2;1;1	2;2;2;1;1	sp|P16403|H12_HUMAN Histone H1.2 OS=Homo sapiens OX=9606 GN=H1-2 PE=1 SV=2;sp|P10412|H14_HUMAN Histone H1.4 OS=Homo sapiens OX=9606 GN=H1-4 PE=1 SV=2;sp|P16402|H13_HUMAN Histone H1.3 OS=Homo sapiens OX=9606 GN=H1-3 PE=1 SV=2;sp|P22492|H1T_HUMAN Histone H1t	5	2	2	2	2	2	2	2	2	2	11.3	11.3	11.3	21.364	213	213;219;221;207;215	3.38	1	2	1	2	1	1	0	20.306	11.3	11.3	35737000	16144000	19593000	0	18740000	1	0	1				203	260;2358	True;True	260;2358	745;746;6899;6900;6901;6902;6903;6904	763;764;7108;7109;7110;7111;7112;7113
sp|P10515|ODP2_HUMAN	sp|P10515|ODP2_HUMAN	2	2	2	sp|P10515|ODP2_HUMAN Dihydrolipoyllysine-residue acetyltransferase component of pyruvate dehydrogenase complex, mitochondrial OS=Homo sapiens OX=9606 GN=DLAT PE=1 SV=3	1	2	2	2	2	0	2	0	2	0	7.9	7.9	7.9	68.996	647	647	5.33					2	1	0	14.991	7.9	0	1548800	1548800	0	1629300	0	3	0	3				204	5043;5350	True;True	5043;5350	14901;15856;15857	15390;16393;16394
sp|P10644|KAP0_HUMAN	sp|P10644|KAP0_HUMAN	2	2	2	sp|P10644|KAP0_HUMAN cAMP-dependent protein kinase type I-alpha regulatory subunit OS=Homo sapiens OX=9606 GN=PRKAR1A PE=1 SV=1	1	2	2	2	2	1	2	1	2	1	7.9	7.9	7.9	42.981	381	381	3.8	1		1	1	1	1	0	11.749	7.9	2.9	7200100	4839400	2360600	5138500	0	3	2	5				205	773;4162	True;True	773;4162	2259;12250;12251;12252;12253	2307;12616;12617;12618;12619
sp|P10809|CH60_HUMAN	sp|P10809|CH60_HUMAN	26	26	26	sp|P10809|CH60_HUMAN 60 kDa heat shock protein, mitochondrial OS=Homo sapiens OX=9606 GN=HSPD1 PE=1 SV=2	1	26	26	26	20	22	20	22	20	22	52.7	52.7	52.7	61.054	573	573	3.42	16	16	21	18	15	14	0	323.31	45	43.1	1230700000	591990000	638700000	503060000	747390000	43	42	85				206	61;312;581;582;1396;1397;1634;1743;2158;2190;2191;2250;2510;3134;3247;3421;4239;4244;4787;4788;4955;5141;5145;5146;5152;5426	True;True;True;True;True;True;True;True;True;True;True;True;True;True;True;True;True;True;True;True;True;True;True;True;True;True	61;312;581;582;1396;1397;1634;1743;2158;2190;2191;2250;2510;3134;3247;3421;4239;4244;4787;4788;4955;5141;5145;5146;5152;5426	178;179;180;181;182;183;921;922;923;924;925;926;1693;1694;4031;4032;4033;4034;4035;4036;4037;4775;5065;5066;6313;6314;6409;6410;6411;6412;6413;6414;6415;6416;6417;6418;6591;7289;9164;9165;9166;9167;9521;9522;9523;9524;9525;9526;10024;12468;12469;12480;12481;12482;12483;12484;12485;14102;14103;14104;14105;14106;14107;14108;14622;14623;14624;14625;14626;14627;15189;15190;15191;15192;15193;15194;151…	183;184;185;186;187;188;940;941;942;943;944;945;946;1721;1722;4151;4152;4153;4154;4155;4156;4157;4158;4918;5221;5222;6491;6492;6599;6600;6601;6602;6603;6604;6605;6606;6607;6608;6787;7508;7509;9421;9422;9423;9424;9786;9787;9788;9789;9790;9791;10306;12852;12853;12864;12865;12866;12867;12868;12869;14566;14567;14568;14569;14570;14571;14572;15100;15101;15102;15103;15104;15105;15106;15694;15695;15696;1…
sp|P11021|BIP_HUMAN	sp|P11021|BIP_HUMAN	29	29	28	sp|P11021|BIP_HUMAN Endoplasmic reticulum chaperone BiP OS=Homo sapiens OX=9606 GN=HSPA5 PE=1 SV=2	1	29	29	28	27	26	27	26	26	25	48.3	48.3	48.3	72.332	654	654	3.39	24	25	21	26	17	22	0	323.31	46.3	46.2	1088900000	420280000	668650000	552960000	541220000	57	64	121				207	249;515;643;884;1941;1957;1969;2060;2062;2273;2277;2446;2536;2553;3274;3335;3455;3478;3598;3599;4129;4432;4658;4754;4989;5254;5255;5435;5508	True;True;True;True;True;True;True;True;True;True;True;True;True;True;True;True;True;True;True;True;True;True;True;True;True;True;True;True;True	249;515;643;884;1941;1957;1969;2060;2062;2273;2277;2446;2536;2553;3274;3335;3455;3478;3598;3599;4129;4432;4658;4754;4989;5254;5255;5435;5508	718;719;720;721;722;1494;1495;1496;1497;1498;1873;1874;1875;1876;1877;1878;2583;2584;2585;2586;2587;2588;2589;5664;5665;5721;5722;5723;5724;5725;5757;5758;5759;5760;6014;6015;6016;6017;6018;6019;6026;6027;6028;6029;6030;6031;6032;6033;6034;6035;6036;6037;6672;6673;6678;6679;6680;7115;7116;7117;7347;7348;7349;7350;7351;7352;7353;7405;7406;9588;9589;9779;9780;9781;9782;10135;10136;10137;10138;10139…	736;737;738;739;740;1519;1520;1521;1522;1523;1909;1910;1911;1912;1913;1914;2651;2652;2653;2654;2655;2656;2657;5827;5828;5885;5886;5887;5888;5889;5923;5924;5925;5926;6184;6185;6186;6187;6188;6189;6190;6197;6198;6199;6200;6201;6202;6203;6204;6205;6206;6207;6208;6871;6872;6877;6878;6879;7330;7331;7332;7569;7570;7571;7572;7573;7574;7575;7631;7632;9857;9858;10054;10055;10056;10057;10419;10420;10421;10…
sp|P11142|HSP7C_HUMAN;sp|P54652|HSP72_HUMAN	sp|P11142|HSP7C_HUMAN	26;10	23;7	21;5	sp|P11142|HSP7C_HUMAN Heat shock cognate 71 kDa protein OS=Homo sapiens OX=9606 GN=HSPA8 PE=1 SV=1	2	26	23	21	21	23	18	21	16	19	41	37.6	35.6	70.897	646	646;639	3.4	18	18	21	13	14	18	0	323.31	33	36.1	2012000000	782710000	1229300000	854310000	1166200000	38	53	91				208	440;642;647;1178;1194;1609;1883;2060;2061;2272;2703;2975;2976;3145;3333;3406;3408;3608;3609;3629;3920;3959;4433;4498;4922;5383	True;True;True;True;True;True;True;False;True;False;True;True;True;True;True;True;True;True;True;True;True;True;True;True;False;True	440;642;647;1178;1194;1609;1883;2060;2061;2272;2703;2975;2976;3145;3333;3406;3408;3608;3609;3629;3920;3959;4433;4498;4922;5383	1291;1292;1293;1294;1295;1867;1868;1869;1870;1871;1872;1896;1897;1898;1899;3403;3404;3405;3406;3450;3451;4690;5497;5498;5499;5500;6014;6015;6016;6017;6018;6019;6020;6021;6022;6023;6024;6025;6666;6667;6668;6669;6670;6671;7865;7866;7867;7868;7869;7870;7871;7872;7873;8715;8716;8717;8718;8719;8720;8721;8722;8723;8724;9196;9770;9771;9772;9773;9774;9775;9776;9980;9981;9982;9983;9984;9985;9988;9989;1061…	1315;1316;1317;1318;1319;1902;1903;1904;1905;1906;1907;1908;1933;1934;1935;1936;1937;1938;3492;3493;3494;3495;3539;3540;4829;5660;5661;5662;5663;6184;6185;6186;6187;6188;6189;6190;6191;6192;6193;6194;6195;6196;6865;6866;6867;6868;6869;6870;8099;8100;8101;8102;8103;8104;8105;8106;8107;8108;8965;8966;8967;8968;8969;8970;8971;8972;8973;8974;9454;10044;10045;10046;10047;10048;10049;10050;10051;10262;…
sp|P11177|ODPB_HUMAN	sp|P11177|ODPB_HUMAN	6	6	6	sp|P11177|ODPB_HUMAN Pyruvate dehydrogenase E1 component subunit beta, mitochondrial OS=Homo sapiens OX=9606 GN=PDHB PE=1 SV=3	1	6	6	6	5	3	5	3	5	3	22.8	22.8	22.8	39.233	359	359	3.23	3	2	2	2	3	1	0	43.635	18.4	12	19023000	11725000	7298400	12199000	7552300	5	7	12				209	922;2103;2150;5005;5129;5433	True;True;True;True;True;True	922;2103;2150;5005;5129;5433	2681;2682;2683;6155;6285;6286;6287;6288;14785;14786;15160;16106;16107	2750;2751;2752;6330;6463;6464;6465;6466;15273;15274;15664;16645;16646
sp|P11182|ODB2_HUMAN	sp|P11182|ODB2_HUMAN	2	2	2	sp|P11182|ODB2_HUMAN Lipoamide acyltransferase component of branched-chain alpha-keto acid dehydrogenase complex, mitochondrial OS=Homo sapiens OX=9606 GN=DBT PE=1 SV=3	1	2	2	2	0	2	0	2	0	2	5.4	5.4	5.4	53.486	482	482	2.5		1	1				0	11.759	0	5.4	4104700	0	4104700	0	3796300	0	2	2				210	3138;4573	True;True	3138;4573	9176;13453	9433;13885
sp|P11586|C1TC_HUMAN	sp|P11586|C1TC_HUMAN	2	2	2	sp|P11586|C1TC_HUMAN C-1-tetrahydrofolate synthase, cytoplasmic OS=Homo sapiens OX=9606 GN=MTHFD1 PE=1 SV=3	1	2	2	2	1	2	1	2	1	2	2.4	2.4	2.4	101.56	935	935	3		2	1		1		0	11.221	1.2	2.4	7281300	965220	6316100	0	5884100	1	3	4				211	1390;2440	True;True	1390;2440	4012;4013;4014;7102	4131;4132;4133;7317
sp|P11940|PABP1_HUMAN;sp|Q9H361|PABP3_HUMAN;sp|Q4VXU2|PAP1L_HUMAN;sp|Q5JQF8|PAP1M_HUMAN;sp|Q96DU9|PABP5_HUMAN	sp|P11940|PABP1_HUMAN	17;8;4;1;1	17;8;4;1;1	11;6;3;1;1	sp|P11940|PABP1_HUMAN Polyadenylate-binding protein 1 OS=Homo sapiens OX=9606 GN=PABPC1 PE=1 SV=2	5	17	17	11	12	15	12	15	10	9	30.8	30.8	19.8	70.67	636	636;631;614;200;382	3.27	9	10	11	4	5	9	0	185.28	23.3	28	340900000	59563000	281340000	118380000	215510000	17	23	40				212	247;351;1322;1442;1444;1741;2291;2377;3367;3458;3530;3531;3734;4222;4285;4324;5732	True;True;True;True;True;True;True;True;True;True;True;True;True;True;True;True;True	247;351;1322;1442;1444;1741;2291;2377;3367;3458;3530;3531;3734;4222;4285;4324;5732	712;713;714;1030;1031;1032;3776;3777;4170;4171;4174;4175;4176;4177;5058;5059;5060;5061;5062;5063;6713;6714;6951;6952;6953;6954;6955;9872;9873;10145;10146;10147;10371;10372;10373;10374;11000;11001;11002;11003;12422;12629;12630;12743;12744;12745;12746;17006	730;731;732;1051;1052;1053;3874;3875;4292;4293;4296;4297;4298;4299;4300;5214;5215;5216;5217;5218;5219;6915;6916;7161;7162;7163;7164;7165;10149;10150;10429;10430;10431;10681;10682;10683;10684;11326;11327;11328;11329;12804;13018;13019;13135;13136;13137;13138;17591
sp|P12004|PCNA_HUMAN	sp|P12004|PCNA_HUMAN	2	2	2	sp|P12004|PCNA_HUMAN Proliferating cell nuclear antigen OS=Homo sapiens OX=9606 GN=PCNA PE=1 SV=1	1	2	2	2	2	0	2	0	2	0	10.7	10.7	10.7	28.768	261	261	5				2		2	0	14.169	10.7	0	7151300	7151300	0	7640400	0	4	0	4				213	738;1309	True;True	738;1309	2163;2164;3748;3749	2206;2207;3846;3847
sp|P12273|PIP_HUMAN	sp|P12273|PIP_HUMAN	2	2	2	sp|P12273|PIP_HUMAN Prolactin-inducible protein OS=Homo sapiens OX=9606 GN=PIP PE=1 SV=1	1	2	2	2	2	0	2	0	2	0	18.5	18.5	18.5	16.572	146	146	5					2		0	11.673	18.5	0	3701200	3701200	0	3962800	0	2	0	2				214	4997;5754	True;True	4997;5754	14756;17075	15238;17663
sp|P12956|XRCC6_HUMAN	sp|P12956|XRCC6_HUMAN	24	24	24	sp|P12956|XRCC6_HUMAN X-ray repair cross-complementing protein 6 OS=Homo sapiens OX=9606 GN=XRCC6 PE=1 SV=2	1	24	24	24	21	20	21	20	21	20	38.9	38.9	38.9	69.842	609	609	3.32	15	14	17	15	13	10	0	323.31	35.6	37.9	408920000	165560000	243370000	196990000	214470000	33	40	73				215	152;303;603;780;1096;1180;2071;2072;2105;2106;2148;2153;2518;3278;3279;3507;3508;3537;3804;4135;4662;4663;4883;5116	True;True;True;True;True;True;True;True;True;True;True;True;True;True;True;True;True;True;True;True;True;True;True;True	152;303;603;780;1096;1180;2071;2072;2105;2106;2148;2153;2518;3278;3279;3507;3508;3537;3804;4135;4662;4663;4883;5116	440;893;894;895;1776;1777;1778;1779;2277;2278;2279;3167;3413;3414;6066;6067;6068;6069;6070;6071;6072;6159;6160;6161;6162;6163;6164;6165;6166;6283;6292;6293;6294;6295;6296;7298;9598;9599;9600;9601;9602;10294;10295;10296;10297;10298;10299;10393;10394;10395;10396;10397;11202;11203;11204;11205;11206;11207;11208;12160;12161;12162;12163;12164;12165;12166;13721;13722;13723;13724;13725;13726;13727;13728;…	453;912;913;914;1810;1811;1812;1813;2325;2326;2327;3251;3502;3503;6240;6241;6242;6243;6244;6245;6246;6334;6335;6336;6337;6338;6339;6340;6341;6461;6470;6471;6472;6473;6474;7519;9868;9869;9870;9871;9872;10601;10602;10603;10604;10605;10606;10703;10704;10705;10706;10707;11536;11537;11538;11539;11540;11541;11542;11543;12523;12524;12525;12526;12527;12528;12529;14155;14156;14157;14158;14159;14160;14161;…
sp|P13010|XRCC5_HUMAN	sp|P13010|XRCC5_HUMAN	24	24	24	sp|P13010|XRCC5_HUMAN X-ray repair cross-complementing protein 5 OS=Homo sapiens OX=9606 GN=XRCC5 PE=1 SV=3	1	24	24	24	18	20	18	20	18	20	50.1	50.1	50.1	82.704	732	732	3.28	15	11	14	11	10	10	0	323.31	38.1	42.3	324020000	124810000	199210000	161940000	165250000	27	35	62				216	141;323;866;874;875;1036;1094;1533;1792;1816;1859;2207;2444;2581;2766;2798;2914;3844;3927;3962;4434;5569;5624;5625	True;True;True;True;True;True;True;True;True;True;True;True;True;True;True;True;True;True;True;True;True;True;True;True	141;323;866;874;875;1036;1094;1533;1792;1816;1859;2207;2444;2581;2766;2798;2914;3844;3927;3962;4434;5569;5624;5625	406;407;408;409;410;411;960;961;2527;2549;2550;2551;2552;2553;2554;2555;2556;2557;3006;3007;3008;3156;3157;3158;3159;3160;3161;4460;4461;4462;4463;4464;5219;5220;5221;5222;5223;5285;5431;6482;6483;6484;6485;7112;7113;7492;7493;7494;7495;8067;8068;8069;8070;8187;8188;8189;8190;8191;8192;8530;11323;11324;11325;11326;11569;11667;13028;16509;16510;16674;16675	418;419;420;421;422;423;980;981;2595;2617;2618;2619;2620;2621;2622;2623;2624;2625;3080;3081;3082;3240;3241;3242;3243;3244;3245;4594;4595;4596;4597;4598;5376;5377;5378;5379;5380;5444;5593;6675;6676;6677;6678;6679;7327;7328;7719;7720;7721;7722;7723;8303;8304;8305;8306;8427;8428;8429;8430;8431;8432;8776;11658;11659;11660;11661;11909;12011;13441;17079;17080;17248;17249
sp|P13073|COX41_HUMAN	sp|P13073|COX41_HUMAN	1	1	1	sp|P13073|COX41_HUMAN Cytochrome c oxidase subunit 4 isoform 1, mitochondrial OS=Homo sapiens OX=9606 GN=COX4I1 PE=1 SV=1	1	1	1	1	1	0	1	0	1	0	6.5	6.5	6.5	19.576	169	169	5				1	1	1	0.0075512	6.2315	6.5	0	12491000	12491000	0	13309000	0	3	0	3				217	688	TRUE	688	2022;2023;2024	2063;2064;2065
sp|P13164|IFM1_HUMAN;sp|Q01629|IFM2_HUMAN;sp|Q01628|IFM3_HUMAN	sp|P13164|IFM1_HUMAN;sp|Q01629|IFM2_HUMAN;sp|Q01628|IFM3_HUMAN	1;1;1	1;1;1	1;1;1	sp|P13164|IFM1_HUMAN Interferon-induced transmembrane protein 1 OS=Homo sapiens OX=9606 GN=IFITM1 PE=1 SV=3;sp|Q01629|IFM2_HUMAN Interferon-induced transmembrane protein 2 OS=Homo sapiens OX=9606 GN=IFITM2 PE=1 SV=2;sp|Q01628|IFM3_HUMAN Interferon-induced	3	1	1	1	0	1	0	1	0	1	12.8	12.8	12.8	13.964	125	125;132;133	2	1	1	1				0	13.976	0	12.8	22322000	0	22322000	0	21491000	0	3	3				218	3402	TRUE	3402	9965;9966;9967	10247;10248;10249
sp|P13639|EF2_HUMAN	sp|P13639|EF2_HUMAN	14	14	13	sp|P13639|EF2_HUMAN Elongation factor 2 OS=Homo sapiens OX=9606 GN=EEF2 PE=1 SV=4	1	14	14	13	8	14	8	14	7	13	25.6	25.6	24.5	95.337	858	858	3.11	9	7	8	4	5	5	0	108.88	12.2	25.6	189140000	64390000	124750000	82064000	107450000	10	22	32				219	305;566;893;899;1092;1479;1513;1721;3570;4684;5134;5540;5668;5765	True;True;True;True;True;True;True;True;True;True;True;True;True;True	305;566;893;899;1092;1479;1513;1721;3570;4684;5134;5540;5668;5765	898;899;900;1651;1652;1653;1654;1655;1656;2616;2617;2618;2629;3150;3151;3152;4302;4303;4304;4395;5004;10484;10485;10486;10487;10488;13791;13792;13793;13794;15174;15175;15176;16435;16835;16836;17118;17119	917;918;919;1678;1679;1680;1681;1682;1683;2684;2685;2686;2697;3234;3235;3236;4427;4428;4429;4524;5159;10797;10798;10799;10800;10801;14226;14227;14228;14229;15678;15679;15680;17001;17414;17415;17708;17709
sp|P13646|K1C13_HUMAN;CON__ENSEMBL:ENSP00000377550;sp|Q14525|KT33B_HUMAN;CON__Q14525;sp|Q15323|K1H1_HUMAN;CON__Q9UE12;CON__Q15323;CON__Q497I4	sp|P13646|K1C13_HUMAN;CON__ENSEMBL:ENSP00000377550	18;16;2;2;2;2;2;2	12;10;1;1;1;1;1;1	0;0;0;0;0;0;0;0	sp|P13646|K1C13_HUMAN Keratin, type I cytoskeletal 13 OS=Homo sapiens OX=9606 GN=KRT13 PE=1 SV=4;	8	18	12	0	17	5	12	0	0	0	40.2	31	0	49.588	458	458;420;404;404;416;416;416;455	5.21				5	5	9	0	88.412	38.6	9.2	316070000	316070000	0	332290000	0	16	0	16			+	220	165;277;1124;2141;2590;2666;2739;3104;3330;3901;3906;3907;4090;4330;4649;4719;4793;4880	True;False;True;True;False;True;False;True;True;True;False;False;True;True;True;True;True;False	165;277;1124;2141;2590;2666;2739;3104;3330;3901;3906;3907;4090;4330;4649;4719;4793;4880	490;491;492;786;787;788;789;790;3251;6261;7524;7740;7999;8000;8001;9087;9088;9089;9763;11480;11481;11497;11498;11499;11500;11501;11502;11503;11504;11505;11506;11507;11508;11509;11510;11511;12021;12763;12764;12765;13684;13909;14120;14371;14372	505;506;507;805;806;807;808;809;3337;6438;7753;7972;8234;8235;8236;8237;9343;9344;9345;10037;11817;11818;11836;11837;11838;11839;11840;11841;11842;11843;11844;11845;11846;11847;11848;11849;11850;12371;13155;13156;13157;14117;14362;14584;14839;14840
sp|P13807|GYS1_HUMAN	sp|P13807|GYS1_HUMAN	4	4	4	sp|P13807|GYS1_HUMAN Glycogen [starch] synthase, muscle OS=Homo sapiens OX=9606 GN=GYS1 PE=1 SV=2	1	4	4	4	4	1	4	1	4	1	7.7	7.7	7.7	83.785	737	737	4.2		1		2	1	1	0	23.455	7.7	1.5	7216500	6140700	1075700	6608800	0	4	1	5				221	2012;4308;4876;5144	True;True;True;True	2012;4308;4876;5144	5875;12699;14362;15200;15201	6043;13090;14830;15705;15706
sp|P13984|T2FB_HUMAN	sp|P13984|T2FB_HUMAN	3	3	3	sp|P13984|T2FB_HUMAN General transcription factor IIF subunit 2 OS=Homo sapiens OX=9606 GN=GTF2F2 PE=1 SV=2	1	3	3	3	3	2	3	2	3	2	12.9	12.9	12.9	28.38	249	249	4.12		1	2	2	1	2	0	19.649	12.9	12.4	18189000	12115000	6074100	9833700	8846300	5	3	8				222	3084;4014;5499	True;True;True	3084;4014;5499	9023;9024;9025;9026;11811;11812;16276;16277	9278;9279;9280;9281;12155;12156;16816;16817
sp|P14618|KPYM_HUMAN;sp|P30613|KPYR_HUMAN	sp|P14618|KPYM_HUMAN	15;1	15;1	15;1	sp|P14618|KPYM_HUMAN Pyruvate kinase PKM OS=Homo sapiens OX=9606 GN=PKM PE=1 SV=4	2	15	15	15	5	15	5	15	5	15	39.4	39.4	39.4	57.936	531	531;574	2.78	12	12	13	4	3	5	0	123.63	14.9	39.4	257530000	50499000	207030000	98552000	154970000	12	35	47				223	830;1230;1381;1423;1662;1663;1716;2069;2415;2642;2700;3030;3648;4537;4609	True;True;True;True;True;True;True;True;True;True;True;True;True;True;True	830;1230;1381;1423;1662;1663;1716;2069;2415;2642;2700;3030;3648;4537;4609	2444;2445;2446;2447;2448;3555;3556;3983;3984;3985;4109;4110;4111;4861;4862;4863;4864;4865;4997;6060;6061;6062;7052;7053;7671;7672;7673;7674;7850;7851;7852;7853;8860;8861;8862;8863;8864;8865;8866;10748;10749;10750;10751;10752;10753;13352;13570;13571;13572	2511;2512;2513;2514;2515;2516;3648;3649;4099;4100;4101;4231;4232;4233;5012;5013;5014;5015;5016;5151;6234;6235;6236;7266;7267;7901;7902;7903;7904;8083;8084;8085;8086;9112;9113;9114;9115;9116;9117;9118;11067;11068;11069;11070;11071;11072;11073;13782;14002;14003;14004
sp|P14625|ENPL_HUMAN;sp|Q58FF3|ENPLL_HUMAN	sp|P14625|ENPL_HUMAN	4;1	3;1	3;1	sp|P14625|ENPL_HUMAN Endoplasmin OS=Homo sapiens OX=9606 GN=HSP90B1 PE=1 SV=1	2	4	3	3	4	4	3	3	3	3	7.1	5.4	5.4	92.468	803	803;399	4.14			3	1	2	1	0	18.907	7.1	7.1	9235500	4879400	4356100	5036400	4477600	4	3	7				224	993;1302;1726;2828	False;True;True;True	993;1302;1726;2828	2883;2884;2885;2886;3734;3735;5017;5018;5019;8280;8281	2954;2955;2956;2957;3831;3832;5173;5174;5175;8523;8524
sp|P14635|CCNB1_HUMAN	sp|P14635|CCNB1_HUMAN	7	7	7	sp|P14635|CCNB1_HUMAN G2/mitotic-specific cyclin-B1 OS=Homo sapiens OX=9606 GN=CCNB1 PE=1 SV=1	1	7	7	7	4	7	4	7	4	7	15.5	15.5	15.5	48.337	433	433	3.32	3	2	6	3	4	1	0	41.922	10.6	15.5	211160000	72668000	138490000	80974000	132090000	6	8	14				225	2000;3054;3689;3833;4077;5355;5404	True;True;True;True;True;True;True	2000;3054;3689;3833;4077;5355;5404	5838;5839;8926;10882;10883;10884;10885;11287;11288;11289;11290;11291;11292;11986;15866;15867;15868;16026;16027	6006;6007;9179;11207;11208;11209;11210;11622;11623;11624;11625;11626;11627;12335;16403;16404;16405;16565;16566
sp|P63162|RSMN_HUMAN;sp|P14678|RSMB_HUMAN	sp|P63162|RSMN_HUMAN;sp|P14678|RSMB_HUMAN	4;4	4;4	4;4	sp|P63162|RSMN_HUMAN Small nuclear ribonucleoprotein-associated protein N OS=Homo sapiens OX=9606 GN=SNRPN PE=1 SV=1;sp|P14678|RSMB_HUMAN Small nuclear ribonucleoprotein-associated proteins B and B OS=Homo sapiens OX=9606 GN=SNRPB PE=1 SV=2	2	4	4	4	2	4	2	4	2	4	19.6	19.6	19.6	24.614	240	240;240	2.8	2	4	2			2	0	45.372	12.1	19.6	34174000	9424900	24749000	12659000	20187000	2	6	8				226	130;1430;1833;3353	True;True;True;True	130;1430;1833;3353	374;375;376;4126;4127;4128;4129;5349;9829;9830	385;386;387;4248;4249;4250;4251;5511;10106;10107
sp|P14866|HNRPL_HUMAN;sp|Q8WVV9|HNRLL_HUMAN	sp|P14866|HNRPL_HUMAN	12;1	12;1	12;1	sp|P14866|HNRPL_HUMAN Heterogeneous nuclear ribonucleoprotein L OS=Homo sapiens OX=9606 GN=HNRNPL PE=1 SV=2	2	12	12	12	10	11	10	11	10	11	33.3	33.3	33.3	64.132	589	589;542	3.29	7	6	6	6	6	4	0	99.113	31.2	30.6	229930000	83040000	146890000	103320000	127590000	11	13	24				227	455;1330;1970;2912;3048;3049;3450;3481;3587;3868;4490;5131	True;True;True;True;True;True;True;True;True;True;True;True	455;1330;1970;2912;3048;3049;3450;3481;3587;3868;4490;5131	1345;1346;1347;3807;3808;3809;3810;5761;5762;5763;8527;8528;8910;8911;8912;8913;10121;10122;10123;10124;10227;10228;10539;10540;11385;11386;11387;13204;13205;15163;15164;15165;15166;15167;15168	1370;1371;1372;3912;3913;3914;3915;5927;5928;5929;8773;8774;9162;9163;9164;9165;10405;10406;10407;10408;10530;10531;10855;10856;11721;11722;11723;13624;13625;15667;15668;15669;15670;15671;15672
sp|P14868|SYDC_HUMAN	sp|P14868|SYDC_HUMAN	14	14	14	sp|P14868|SYDC_HUMAN Aspartate--tRNA ligase, cytoplasmic OS=Homo sapiens OX=9606 GN=DARS PE=1 SV=2	1	14	14	14	10	14	10	14	10	14	40.7	40.7	40.7	57.136	501	501	3.52	4	10	9	8	6	7	0	99.258	27.1	40.7	141990000	82091000	59901000	67855000	77061000	21	23	44				228	295;837;951;1148;1209;1303;2025;2034;2067;2329;3056;3572;3878;5620	True;True;True;True;True;True;True;True;True;True;True;True;True;True	295;837;951;1148;1209;1303;2025;2034;2067;2329;3056;3572;3878;5620	859;860;861;862;863;2461;2462;2463;2464;2782;2783;3319;3486;3487;3488;3489;3736;3737;5910;5911;5912;5913;5940;5941;5942;5943;6056;6057;6818;6819;6820;6821;8933;8934;8935;8936;8937;8938;10495;10496;10497;11413;16657;16658	878;879;880;881;882;2529;2530;2531;2532;2852;2853;3405;3575;3576;3577;3578;3833;3834;6078;6079;6080;6081;6108;6109;6110;6111;6230;6231;7022;7023;7024;7025;9186;9187;9188;9189;9190;9191;10808;10809;10810;11749;17231;17232
sp|P14923|PLAK_HUMAN	sp|P14923|PLAK_HUMAN	5	4	4	sp|P14923|PLAK_HUMAN Junction plakoglobin OS=Homo sapiens OX=9606 GN=JUP PE=1 SV=3	1	5	4	4	3	4	2	3	2	3	10.7	9.4	9.4	81.744	745	745	4.25		1	2	1	2	2	0	26.96	5.6	8.1	13073000	8200600	4872300	8606400	0	5	3	8				229	3045;3249;3525;4811;4817	True;False;True;True;True	3045;3249;3525;4811;4817	8902;9528;9529;9530;9531;9532;10356;10357;10358;14178;14190;14191;14192	9154;9793;9794;9795;9796;9797;9798;10666;10667;10668;14644;14656;14657;14658
sp|P15311|EZRI_HUMAN	sp|P15311|EZRI_HUMAN	14	8	8	sp|P15311|EZRI_HUMAN Ezrin OS=Homo sapiens OX=9606 GN=EZR PE=1 SV=4	1	14	8	8	12	11	7	7	7	7	26.8	16.9	16.9	69.412	586	586	3.57	4	4	5	7	3	5	0	52.719	20.6	22.4	193460000	111490000	81968000	115330000	83342000	9	8	17				230	324;401;1007;1211;1354;1355;1374;2353;3836;3843;3990;3995;4698;5456	True;True;True;True;False;False;True;False;False;True;True;False;True;False	324;401;1007;1211;1354;1355;1374;2353;3836;3843;3990;3995;4698;5456	962;963;1184;1185;1186;1187;1188;2925;2926;3493;3494;3495;3496;3497;3498;3901;3902;3903;3904;3905;3906;3907;3908;3909;3910;3911;3912;3970;6887;6888;11301;11320;11321;11322;11743;11744;11745;11746;11747;11755;11756;11757;11758;11759;13834;13835;13836;13837;16177	982;983;1208;1209;1210;1211;1212;2998;2999;3582;3583;3584;3585;3586;3587;4015;4016;4017;4018;4019;4020;4021;4022;4023;4024;4025;4026;4086;7095;7096;11636;11655;11656;11657;12087;12088;12089;12090;12091;12099;12100;12101;12102;12103;14280;14281;14282;14283;16717
sp|P15735|PHKG2_HUMAN	sp|P15735|PHKG2_HUMAN	4	4	4	sp|P15735|PHKG2_HUMAN Phosphorylase b kinase gamma catalytic chain, liver/testis isoform OS=Homo sapiens OX=9606 GN=PHKG2 PE=1 SV=1	1	4	4	4	4	3	4	3	4	3	11.6	11.6	11.6	46.442	406	406	4.22			3	2	3	1	0	24.947	11.6	9.4	37098000	31251000	5846800	26771000	12456000	5	3	8				231	3152;3428;4328;5037	True;True;True;True	3152;3428;4328;5037	9216;9217;10050;10051;12754;12755;12756;12757;14880	9476;9477;10334;10335;13146;13147;13148;13149;15368
sp|P15880|RS2_HUMAN	sp|P15880|RS2_HUMAN	15	15	15	sp|P15880|RS2_HUMAN 40S ribosomal protein S2 OS=Homo sapiens OX=9606 GN=RPS2 PE=1 SV=2	1	15	15	15	11	14	11	14	11	14	53.9	53.9	53.9	31.324	293	293	3.4	10	6	9	7	7	8	0	156.69	35.5	50.5	861480000	444350000	417120000	427940000	447760000	15	19	34				232	111;143;594;619;1058;1245;1418;1690;2010;2477;2967;3144;4314;4420;5003	True;True;True;True;True;True;True;True;True;True;True;True;True;True;True	111;143;594;619;1058;1245;1418;1690;2010;2477;2967;3144;4314;4420;5003	328;413;414;415;416;1739;1740;1810;3079;3582;3583;4101;4102;4941;4942;4943;5868;5869;5870;5871;5872;5873;7200;7201;7202;7203;7204;7205;7206;8698;8699;8700;8701;8702;9191;9192;9193;9194;9195;12716;12987;12988;12989;12990;12991;14778;14779	339;425;426;427;428;1770;1771;1844;3163;3675;3676;4223;4224;5095;5096;5097;6036;6037;6038;6039;6040;6041;7418;7419;7420;7421;7422;7423;7424;8948;8949;8950;8951;8952;9449;9450;9451;9452;9453;13107;13399;13400;13401;13402;13403;15265;15266
sp|P15924|DESP_HUMAN	sp|P15924|DESP_HUMAN	4	4	4	sp|P15924|DESP_HUMAN Desmoplakin OS=Homo sapiens OX=9606 GN=DSP PE=1 SV=3	1	4	4	4	4	1	4	1	4	1	2.5	2.5	2.5	331.77	2871	2871	4.71		1		2	1	3	0	30.281	2.5	0.3	21168000	18452000	2715600	19569000	0	4	0	4				233	222;2015;3544;4733	True;True;True;True	222;2015;3544;4733	656;5878;10414;10415;10416;13958;13959	672;6046;10726;10727;10728;14411;14412
sp|P15927|RFA2_HUMAN	sp|P15927|RFA2_HUMAN	2	2	2	sp|P15927|RFA2_HUMAN Replication protein A 32 kDa subunit OS=Homo sapiens OX=9606 GN=RPA2 PE=1 SV=1	1	2	2	2	1	2	1	2	1	2	14.4	14.4	14.4	29.247	270	270	3		2	1		1		0	28.623	8.5	14.4	2060100	808270	1251800	0	1170100	1	3	4				234	405;2017	True;True	405;2017	1194;1195;5880;5881	1218;1219;6048;6049
sp|Q96QV6|H2A1A_HUMAN;sp|P16104|H2AX_HUMAN	sp|Q96QV6|H2A1A_HUMAN;sp|P16104|H2AX_HUMAN	5;5	2;2	0;0	sp|Q96QV6|H2A1A_HUMAN Histone H2A type 1-A OS=Homo sapiens OX=9606 GN=HIST1H2AA PE=1 SV=3;sp|P16104|H2AX_HUMAN Histone H2AX OS=Homo sapiens OX=9606 GN=H2AFX PE=1 SV=2	2	5	2	0	5	5	2	2	0	0	35.1	22.9	0	14.233	131	131;143	3.8	1	2	1	2	2	2	0	97.535	35.1	35.1	16889000	10391000	6497800	11379000	5760100	6	4	10				235	167;1818;1820;2951;3443	False;False;False;True;True	167;1818;1820;2951;3443	496;497;498;499;500;501;5291;5292;5293;5295;5296;5297;5298;5299;5300;5301;5302;5303;8649;8650;8651;8652;10091;10092;10093;10094;10095;10096	511;512;513;514;515;516;5450;5451;5452;5454;5455;5456;5457;5458;5459;5460;5461;5462;8898;8899;8900;8901;10375;10376;10377;10378;10379;10380
sp|P17066|HSP76_HUMAN;sp|P48741|HSP77_HUMAN	sp|P17066|HSP76_HUMAN	13;6	1;1	1;1	sp|P17066|HSP76_HUMAN Heat shock 70 kDa protein 6 OS=Homo sapiens OX=9606 GN=HSPA6 PE=1 SV=2	2	13	1	1	12	11	1	1	1	1	17.4	1.7	1.7	71.027	643	643;367	3.5	1	1	1	1	1	1	0	64.514	17.1	15.4	1170800000	459450000	711390000	0	686980000	3	3	6				236	359;367;439;467;754;1193;2063;2272;2975;2976;4511;4922;5097	False;False;False;False;False;False;False;False;False;False;False;False;True	359;367;439;467;754;1193;2063;2272;2975;2976;4511;4922;5097	1049;1050;1051;1066;1067;1068;1069;1288;1289;1290;1380;1381;1382;2212;3445;3446;3447;3448;3449;6038;6039;6040;6041;6042;6043;6044;6045;6666;6667;6668;6669;6670;6671;8715;8716;8717;8718;8719;8720;8721;8722;8723;8724;13276;13277;13278;13279;13280;13281;14506;15066;15067;15068;15069;15070;15071	1070;1071;1072;1087;1088;1089;1090;1312;1313;1314;1405;1406;1407;2260;3534;3535;3536;3537;3538;6209;6210;6211;6212;6213;6214;6215;6216;6217;6218;6865;6866;6867;6868;6869;6870;8965;8966;8967;8968;8969;8970;8971;8972;8973;8974;13701;13702;13703;13704;13705;13706;14980;15569;15570;15571;15572;15573;15574
sp|P17480|UBF1_HUMAN	sp|P17480|UBF1_HUMAN	2	2	2	sp|P17480|UBF1_HUMAN Nucleolar transcription factor 1 OS=Homo sapiens OX=9606 GN=UBTF PE=1 SV=1	1	2	2	2	1	1	1	1	1	1	3.8	3.8	3.8	89.405	764	764	4			1		1		0	11.772	2.1	1.7	3696000	995480	2700500	0	2627100	1	1	2				237	1306;3848	True;True	1306;3848	3742;11336	3839;11671
sp|P17812|PYRG1_HUMAN	sp|P17812|PYRG1_HUMAN	39	39	36	sp|P17812|PYRG1_HUMAN CTP synthase 1 OS=Homo sapiens OX=9606 GN=CTPS1 PE=1 SV=2	1	39	39	36	35	36	35	36	33	33	69.7	69.7	67	66.69	591	591	3.42	33	32	31	35	24	31	0	323.31	68.5	67.9	7233900000	3039900000	4194000000	3326200000	3987100000	73	89	162				238	280;281;602;622;1032;1205;1311;1348;1349;1564;1851;1852;2183;2245;2325;2326;2364;2490;2686;2942;3142;3191;3273;3302;3345;3595;3675;3713;3957;4001;4064;4116;4972;5349;5534;5631;5649;5650;5654	True;True;True;True;True;True;True;True;True;True;True;True;True;True;True;True;True;True;True;True;True;True;True;True;True;True;True;True;True;True;True;True;True;True;True;True;True;True;True	280;281;602;622;1032;1205;1311;1348;1349;1564;1851;1852;2183;2245;2325;2326;2364;2490;2686;2942;3142;3191;3273;3302;3345;3595;3675;3713;3957;4001;4064;4116;4972;5349;5534;5631;5649;5650;5654	798;799;800;801;802;803;804;805;806;807;808;809;810;811;812;813;814;815;816;817;818;1771;1772;1773;1774;1775;1814;1815;1816;1817;1818;1819;1820;2994;2995;2996;2997;2998;2999;3000;3001;3476;3477;3751;3752;3753;3754;3885;3886;3887;3888;3889;3890;4577;4578;4579;5414;5415;5416;6385;6386;6387;6388;6389;6390;6581;6582;6583;6584;6808;6809;6810;6811;6812;6813;6917;6918;6919;7235;7236;7237;7238;7239;7796;…	817;818;819;820;821;822;823;824;825;826;827;828;829;830;831;832;833;834;835;836;837;1805;1806;1807;1808;1809;1848;1849;1850;1851;1852;1853;1854;3068;3069;3070;3071;3072;3073;3074;3075;3565;3566;3849;3850;3851;3852;3999;4000;4001;4002;4003;4004;4713;4714;4715;5576;5577;5578;6564;6565;6566;6567;6568;6569;6777;6778;6779;6780;7012;7013;7014;7015;7016;7017;7126;7127;7128;7453;7454;7455;7456;7457;8028;…
sp|P17844|DDX5_HUMAN	sp|P17844|DDX5_HUMAN	19	19	13	sp|P17844|DDX5_HUMAN Probable ATP-dependent RNA helicase DDX5 OS=Homo sapiens OX=9606 GN=DDX5 PE=1 SV=1	1	19	19	13	15	14	15	14	11	9	29	29	22	69.147	614	614	3.51	9	10	8	9	10	9	0	124.18	24.3	22.8	409760000	166240000	243520000	168360000	243720000	28	27	55				239	381;979;1708;1774;2294;2853;2911;2982;3013;3346;3469;3470;4058;4500;4605;4683;4740;4802;4930	True;True;True;True;True;True;True;True;True;True;True;True;True;True;True;True;True;True;True	381;979;1708;1774;2294;2853;2911;2982;3013;3346;3469;3470;4058;4500;4605;4683;4740;4802;4930	1113;1114;1115;1116;1117;2844;2845;4981;5154;6723;8358;8522;8523;8524;8525;8526;8740;8741;8742;8743;8744;8815;8816;9811;9812;9813;9814;9815;9816;10179;10180;10181;10182;10183;10184;11944;11945;11946;11947;11948;13230;13561;13785;13786;13787;13788;13789;13790;13969;14140;14141;14142;14143;14144;14542	1136;1137;1138;1139;1140;2915;2916;5135;5310;6925;8602;8768;8769;8770;8771;8772;8990;8991;8992;8993;8994;9066;9067;10088;10089;10090;10091;10092;10093;10464;10465;10466;10467;10468;10469;12291;12292;12293;12294;12295;12296;13652;13993;14220;14221;14222;14223;14224;14225;14422;14604;14605;14606;14607;14608;15017
sp|P17987|TCPA_HUMAN	sp|P17987|TCPA_HUMAN	7	7	7	sp|P17987|TCPA_HUMAN T-complex protein 1 subunit alpha OS=Homo sapiens OX=9606 GN=TCP1 PE=1 SV=1	1	7	7	7	6	3	6	3	6	3	21.8	21.8	21.8	60.343	556	556	4.08		2	3	2	2	3	0	46.108	19.8	8.5	36386000	23105000	13280000	20699000	15532000	6	5	11				240	134;2041;2946;3359;4336;4437;5241	True;True;True;True;True;True;True	134;2041;2946;3359;4336;4437;5241	388;389;390;5964;8636;9847;12783;12784;12785;12786;13035;15525	400;401;402;6134;8885;10124;13175;13176;13177;13178;13448;16052
sp|P18031|PTN1_HUMAN	sp|P18031|PTN1_HUMAN	2	2	2	sp|P18031|PTN1_HUMAN Tyrosine-protein phosphatase non-receptor type 1 OS=Homo sapiens OX=9606 GN=PTPN1 PE=1 SV=1	1	2	2	2	2	2	2	2	2	2	5.1	5.1	5.1	49.966	435	435	2.67	2	1	1	1	1		0	11.724	5.1	5.1	7801900	2179000	5622900	3441100	4492900	2	4	6				241	3318;5738	True;True	3318;5738	9723;9724;9725;17028;17029;17030	9997;9998;9999;17613;17614;17615
sp|P18077|RL35A_HUMAN	sp|P18077|RL35A_HUMAN	3	3	3	sp|P18077|RL35A_HUMAN 60S ribosomal protein L35a OS=Homo sapiens OX=9606 GN=RPL35A PE=1 SV=2	1	3	3	3	3	2	3	2	3	2	24.5	24.5	24.5	12.538	110	110	4.3	1		1	3	3	2	0	63.167	24.5	15.5	70213000	63655000	6557700	67943000	0	6	2	8				242	660;1956;3603	True;True;True	660;1956;3603	1940;1941;1942;5716;5717;5718;5719;5720;10591;10592	1980;1981;1982;5880;5881;5882;5883;5884;10908;10909
sp|P18124|RL7_HUMAN	sp|P18124|RL7_HUMAN	15	15	15	sp|P18124|RL7_HUMAN 60S ribosomal protein L7 OS=Homo sapiens OX=9606 GN=RPL7 PE=1 SV=1	1	15	15	15	11	13	11	13	11	13	51.2	51.2	51.2	29.225	248	248	3.21	9	13	8	11	5	7	0	152.12	43.5	46.4	1055500000	543110000	512360000	553990000	518450000	17	24	41				243	169;451;1117;1248;1901;2298;2343;2556;3122;3801;3983;4550;4913;5615;5616	True;True;True;True;True;True;True;True;True;True;True;True;True;True;True	169;451;1117;1248;1901;2298;2343;2556;3122;3801;3983;4550;4913;5615;5616	505;1336;3227;3228;3229;3230;3231;3588;5548;5549;6731;6732;6733;6734;6865;6866;6867;6868;6869;6870;7414;7415;7416;7417;7418;9131;9132;9133;9134;11190;11191;11729;13375;13376;13377;13378;13379;13380;14480;14481;14482;14483;14484;16641;16642;16643;16644;16645;16646;16647;16648;16649;16650	520;1361;3313;3314;3315;3316;3317;3681;5711;5712;6933;6934;6935;6936;7073;7074;7075;7076;7077;7078;7640;7641;7642;7643;7644;9387;9388;9389;9390;11524;11525;12073;13805;13806;13807;13808;13809;13810;13811;13812;14952;14953;14954;14955;14956;17215;17216;17217;17218;17219;17220;17221;17222;17223;17224
sp|P18621|RL17_HUMAN	sp|P18621|RL17_HUMAN	8	8	8	sp|P18621|RL17_HUMAN 60S ribosomal protein L17 OS=Homo sapiens OX=9606 GN=RPL17 PE=1 SV=3	1	8	8	8	6	7	6	7	6	7	39.7	39.7	39.7	21.397	184	184	3.1	7	6	5	3	4	4	0	90.188	28.8	39.7	246130000	87252000	158880000	122600000	122750000	10	19	29				244	1040;1041;1554;1555;2170;5398;5688;5747	True;True;True;True;True;True;True;True	1040;1041;1554;1555;2170;5398;5688;5747	3034;3035;3036;3037;3038;4535;4536;4537;4538;4539;4540;4541;4542;4543;4544;4545;6345;16006;16007;16008;16893;16894;16895;16896;16897;17051;17052;17053;17054	3118;3119;3120;3121;3122;4671;4672;4673;4674;4675;4676;4677;4678;4679;4680;4681;6524;16545;16546;16547;17474;17475;17476;17477;17478;17636;17637;17638;17639;17640;17641
sp|P18754|RCC1_HUMAN	sp|P18754|RCC1_HUMAN	6	6	6	sp|P18754|RCC1_HUMAN Regulator of chromosome condensation OS=Homo sapiens OX=9606 GN=RCC1 PE=1 SV=1	1	6	6	6	5	3	5	3	5	3	26.8	26.8	26.8	44.969	421	421	3.73	3	1	2	3	3	3	0	61.377	19.7	15.7	51180000	34425000	16755000	37199000	0	8	6	14				245	2809;4219;4566;5051;5479;5486	True;True;True;True;True;True	2809;4219;4566;5051;5479;5486	8228;12412;12413;12414;12415;12416;12417;13426;13427;13428;14923;16230;16250;16251;16252	8468;12794;12795;12796;12797;12798;12799;13858;13859;13860;15412;16770;16790;16791;16792
sp|P19338|NUCL_HUMAN	sp|P19338|NUCL_HUMAN	12	12	12	sp|P19338|NUCL_HUMAN Nucleolin OS=Homo sapiens OX=9606 GN=NCL PE=1 SV=3	1	12	12	12	12	6	12	6	12	6	20.8	20.8	20.8	76.613	710	710	3.88	4	3	5	8	9	5	0	207.88	20.8	12.8	110170000	72822000	37346000	65121000	49032000	19	11	30				246	1232;1443;1578;3448;4261;4262;4263;4641;4642;4810;5122;5450	True;True;True;True;True;True;True;True;True;True;True;True	1232;1443;1578;3448;4261;4262;4263;4641;4642;4810;5122;5450	3559;4172;4173;4607;4608;4609;4610;4611;4612;4613;10119;12546;12547;12548;12549;12550;12551;12552;12553;13660;13661;13662;13663;13664;13665;13666;13667;13668;14175;14176;14177;15146;15147;16161	3652;4294;4295;4743;4744;4745;4746;4747;4748;4749;10403;12930;12931;12932;12933;12934;12935;12936;12937;14093;14094;14095;14096;14097;14098;14099;14100;14101;14641;14642;14643;15650;15651;16701
sp|P19387|RPB3_HUMAN	sp|P19387|RPB3_HUMAN	6	6	6	sp|P19387|RPB3_HUMAN DNA-directed RNA polymerase II subunit RPB3 OS=Homo sapiens OX=9606 GN=POLR2C PE=1 SV=2	1	6	6	6	0	6	0	6	0	6	34.5	34.5	34.5	31.441	275	275	1.71	4	1	2				0	38.765	0	34.5	33795000	0	33795000	0	32686000	0	7	7				247	1237;2259;2810;3613;3722;4175	True;True;True;True;True;True	1237;2259;2810;3613;3722;4175	3571;6629;8229;10638;10967;10968;12290	3664;6826;8469;10955;11293;11294;12659
sp|P19388|RPAB1_HUMAN	sp|P19388|RPAB1_HUMAN	5	5	5	sp|P19388|RPAB1_HUMAN DNA-directed RNA polymerases I, II, and III subunit RPABC1 OS=Homo sapiens OX=9606 GN=POLR2E PE=1 SV=4	1	5	5	5	4	4	4	4	4	4	32.4	32.4	32.4	24.551	210	210	3.29	3	2	3	2	2	2	0	41.781	19.5	28.6	110680000	47065000	63614000	41870000	71100000	3	7	10				248	301;2182;2552;3375;4061	True;True;True;True;True	301;2182;2552;3375;4061	884;885;886;887;888;6383;6384;7401;7402;7403;7404;9890;11955;11956	903;904;905;906;907;6562;6563;7627;7628;7629;7630;10168;12303;12304;12305
sp|P19474|RO52_HUMAN	sp|P19474|RO52_HUMAN	25	25	25	sp|P19474|RO52_HUMAN E3 ubiquitin-protein ligase TRIM21 OS=Homo sapiens OX=9606 GN=TRIM21 PE=1 SV=1	1	25	25	25	20	21	20	21	20	21	50.7	50.7	50.7	54.169	475	475	3.22	15	20	19	17	13	9	0	323.31	44.4	50.3	1909400000	922990000	986450000	1023700000	907960000	35	45	80				249	272;684;715;1480;1507;1847;2033;2422;2653;2654;2788;2789;2840;3106;3107;3465;3644;3826;3827;3849;3993;4171;4456;4530;4620	True;True;True;True;True;True;True;True;True;True;True;True;True;True;True;True;True;True;True;True;True;True;True;True;True	272;684;715;1480;1507;1847;2033;2422;2653;2654;2788;2789;2840;3106;3107;3465;3644;3826;3827;3849;3993;4171;4456;4530;4620	773;2011;2086;2087;4305;4306;4307;4308;4309;4310;4382;5403;5935;5936;5937;5938;5939;7065;7066;7697;7698;7699;7700;7701;7702;7703;8143;8144;8145;8146;8147;8148;8149;8150;8151;8152;8314;8315;8316;8317;8318;8319;9094;9095;9096;9097;9098;10165;10166;10167;10168;10169;10170;10736;10737;10738;11269;11270;11271;11272;11273;11274;11275;11337;11338;11339;11340;11341;11342;11343;11344;11345;11752;11753;122…	792;2052;2129;2130;4430;4431;4432;4433;4434;4435;4508;5565;6103;6104;6105;6106;6107;7280;7281;7928;7929;7930;7931;7932;7933;7934;8381;8382;8383;8384;8385;8386;8387;8388;8389;8390;8391;8392;8557;8558;8559;8560;8561;8562;9350;9351;9352;9353;9354;10449;10450;10451;10452;10453;10454;11055;11056;11057;11604;11605;11606;11607;11608;11609;11610;11672;11673;11674;11675;11676;11677;11678;11679;11680;12096…
sp|P19784|CSK22_HUMAN	sp|P19784|CSK22_HUMAN	1	1	1	sp|P19784|CSK22_HUMAN Casein kinase II subunit alpha OS=Homo sapiens OX=9606 GN=CSNK2A2 PE=1 SV=1	1	1	1	1	0	1	0	1	0	1	4	4	4	41.213	350	350	1	1						0.0095847	6.183	0	4	3405100	0	3405100	0	3405100	0	1	1				250	799	TRUE	799	2358	2425
sp|P19823|ITIH2_HUMAN;CON__Q9TRI1	sp|P19823|ITIH2_HUMAN	3;1	3;1	3;1	sp|P19823|ITIH2_HUMAN Inter-alpha-trypsin inhibitor heavy chain H2 OS=Homo sapiens OX=9606 GN=ITIH2 PE=1 SV=2	2	3	3	3	2	2	2	2	2	2	3.9	3.9	3.9	106.46	946	946;946	3.25	2	1	2		2	1	0	17.534	2.7	2.5	39774000	16690000	23085000	0	22278000	3	5	8				251	201;2316;5369	True;True;True	201;2316;5369	602;6776;6777;6778;6779;6780;15912;15913	617;6978;6979;6980;6981;6982;16450;16451
sp|P20042|IF2B_HUMAN	sp|P20042|IF2B_HUMAN	6	6	6	sp|P20042|IF2B_HUMAN Eukaryotic translation initiation factor 2 subunit 2 OS=Homo sapiens OX=9606 GN=EIF2S2 PE=1 SV=2	1	6	6	6	6	4	6	4	6	4	19.5	19.5	19.5	38.388	333	333	3.88	2	2	3	2	5	3	0	36.593	19.5	12.9	81784000	45257000	36527000	45674000	37690000	10	5	15				252	968;3272;4402;4673;4891;5652	True;True;True;True;True;True	968;3272;4402;4673;4891;5652	2815;2816;2817;9581;9582;12940;12941;12942;12943;12944;13761;14401;14402;14403;14404;16786;16787	2885;2886;2887;9847;9848;13335;13336;13337;13338;13339;14196;14871;14872;14873;14874;14875;17363;17364
sp|P20073|ANXA7_HUMAN	sp|P20073|ANXA7_HUMAN	2	2	2	sp|P20073|ANXA7_HUMAN Annexin A7 OS=Homo sapiens OX=9606 GN=ANXA7 PE=1 SV=3	1	2	2	2	2	0	2	0	2	0	4.5	4.5	4.5	52.739	488	488	5.33				1		2	0	11.052	4.5	0	0	0	0	0	0	3	0	3				253	889;1387	True;True	889;1387	2607;2608;4003	2675;2676;4119
sp|P20340|RAB6A_HUMAN;sp|Q9NRW1|RAB6B_HUMAN;sp|Q14964|RB39A_HUMAN	sp|P20340|RAB6A_HUMAN;sp|Q9NRW1|RAB6B_HUMAN;sp|Q14964|RB39A_HUMAN	2;2;1	2;2;1	2;2;1	sp|P20340|RAB6A_HUMAN Ras-related protein Rab-6A OS=Homo sapiens OX=9606 GN=RAB6A PE=1 SV=3;sp|Q9NRW1|RAB6B_HUMAN Ras-related protein Rab-6B OS=Homo sapiens OX=9606 GN=RAB6B PE=1 SV=1;sp|Q14964|RB39A_HUMAN Ras-related protein Rab-39A OS=Homo sapiens OX=960	3	2	2	2	1	2	1	2	1	2	14.4	14.4	14.4	23.593	208	208;208;217	3.83		1	2	1	1	1	0	14.14	5.3	14.4	13486000	6161500	7324300	0	7125300	3	3	6				254	1657;3090	True;True	1657;3090	4846;9039;9040;9041;9042;9043	4995;9294;9295;9296;9297;9298
sp|P20700|LMNB1_HUMAN	sp|P20700|LMNB1_HUMAN	19	19	17	sp|P20700|LMNB1_HUMAN Lamin-B1 OS=Homo sapiens OX=9606 GN=LMNB1 PE=1 SV=2	1	19	19	17	15	13	15	13	13	12	36.9	36.9	32.9	66.408	586	586	3.4	8	10	10	11	6	8	0	126.78	32.9	25.9	294660000	89792000	204870000	116860000	176820000	23	28	51				255	252;354;355;612;635;1132;1963;2643;2644;2936;3075;3117;3155;3156;3276;3600;4319;4377;4916	True;True;True;True;True;True;True;True;True;True;True;True;True;True;True;True;True;True;True	252;354;355;612;635;1132;1963;2643;2644;2936;3075;3117;3155;3156;3276;3600;4319;4377;4916	726;727;1038;1039;1798;1847;1848;1849;1850;3272;5736;5737;5738;7675;7676;7677;7678;7679;7680;7681;8601;8985;8986;8987;8988;8989;8990;9121;9122;9224;9225;9226;9227;9228;9229;9230;9231;9232;9595;9596;10581;12724;12725;12726;12727;12728;12879;12880;12881;12882;12883;12884;14490	744;745;1059;1060;1832;1882;1883;1884;1885;3358;5900;5901;5902;7905;7906;7907;7908;7909;7910;7911;8849;9240;9241;9242;9243;9244;9245;9377;9378;9484;9485;9486;9487;9488;9489;9490;9491;9492;9493;9865;9866;10898;13115;13116;13117;13118;13119;13120;13273;13274;13275;13276;13277;13278;14962
sp|Q9UQ88|CD11A_HUMAN;sp|P21127|CD11B_HUMAN	sp|Q9UQ88|CD11A_HUMAN;sp|P21127|CD11B_HUMAN	5;5	5;5	5;5	sp|Q9UQ88|CD11A_HUMAN Cyclin-dependent kinase 11A OS=Homo sapiens OX=9606 GN=CDK11A PE=1 SV=4;sp|P21127|CD11B_HUMAN Cyclin-dependent kinase 11B OS=Homo sapiens OX=9606 GN=CDK11B PE=1 SV=4	2	5	5	5	4	3	4	3	4	3	7.8	7.8	7.8	91.361	783	783;795	3.83	1	2	3	1	2	3	0	30.164	6.1	4.3	35142000	12049000	23093000	17197000	17335000	6	6	12				256	407;1086;1951;2227;4536	True;True;True;True;True	407;1086;1951;2227;4536	1198;1199;1200;3143;5699;5700;5701;5702;5703;6531;13350;13351	1222;1223;1224;3227;5863;5864;5865;5866;5867;6725;13780;13781
sp|P21796|VDAC1_HUMAN	sp|P21796|VDAC1_HUMAN	9	9	9	sp|P21796|VDAC1_HUMAN Voltage-dependent anion-selective channel protein 1 OS=Homo sapiens OX=9606 GN=VDAC1 PE=1 SV=2	1	9	9	9	6	6	6	6	6	6	48.1	48.1	48.1	30.772	283	283	3.33	3	2	5	4	2	2	0	58.336	26.9	34.3	63012000	29746000	33265000	30775000	33557000	8	9	17				257	2469;3182;3192;4163;4629;4756;5451;5542;5733	True;True;True;True;True;True;True;True;True	2469;3182;3192;4163;4629;4756;5451;5542;5733	7170;7171;9305;9306;9307;9340;12254;13630;14021;16162;16163;16164;16165;16437;17007;17008;17009;17010	7386;7387;9569;9570;9571;9604;12620;14063;14483;16702;16703;16704;16705;17003;17592;17593;17594;17595
sp|P21817|RYR1_HUMAN	sp|P21817|RYR1_HUMAN	1	1	1	sp|P21817|RYR1_HUMAN Ryanodine receptor 1 OS=Homo sapiens OX=9606 GN=RYR1 PE=1 SV=3	1	1	1	1	1	0	1	0	1	0	0.4	0.4	0.4	565.17	5038	5038	4				1			0.0076253	6.2788	0.4	0	4239900	4239900	0	4699800	0	1	0	1				258	4779	TRUE	4779	14078	14541
sp|P22061|PIMT_HUMAN	sp|P22061|PIMT_HUMAN	10	10	10	sp|P22061|PIMT_HUMAN Protein-L-isoaspartate(D-aspartate) O-methyltransferase OS=Homo sapiens OX=9606 GN=PCMT1 PE=1 SV=4	1	10	10	10	8	10	8	10	8	10	61.2	61.2	61.2	24.636	227	227	3.49	6	9	7	8	5	8	0	147.8	46.3	61.2	1067500000	392470000	674990000	460500000	602790000	17	17	34				259	275;2367;2867;2868;3326;3342;4203;4204;5119;5375	True;True;True;True;True;True;True;True;True;True	275;2367;2867;2868;3326;3342;4203;4204;5119;5375	777;778;779;780;781;782;6925;6926;6927;6928;6929;8403;8404;8405;8406;8407;8408;9747;9748;9798;9799;9800;12358;12359;12360;12361;12362;12363;12364;12365;12366;12367;12368;12369;12370;15129;15130;15930;15931;15932;15933;15934;15935	796;797;798;799;800;801;7134;7135;7136;7137;7138;8647;8648;8649;8650;8651;8652;10021;10022;10075;10076;10077;12735;12736;12737;12738;12739;12740;12741;12742;12743;12744;12745;12746;12747;15633;15634;16468;16469;16470;16471;16472;16473
sp|P22087|FBRL_HUMAN;sp|A6NHQ2|FBLL1_HUMAN	sp|P22087|FBRL_HUMAN	8;1	8;1	8;1	sp|P22087|FBRL_HUMAN rRNA 2-O-methyltransferase fibrillarin OS=Homo sapiens OX=9606 GN=FBL PE=1 SV=2	2	8	8	8	5	8	5	8	5	8	38.9	38.9	38.9	33.784	321	321;334	2.76	8	4	5	4	2	2	0	71.693	28.7	38.9	60929000	14087000	46842000	25055000	35577000	8	17	25				260	361;2290;2589;3559;3560;3677;5322;5411	True;True;True;True;True;True;True;True	361;2290;2589;3559;3560;3677;5322;5411	1056;6708;6709;6710;6711;6712;7519;7520;7521;7522;7523;10453;10454;10455;10456;10841;10842;15774;15775;15776;15777;16040;16041;16042;16043	1077;6910;6911;6912;6913;6914;7748;7749;7750;7751;7752;10766;10767;10768;10769;11163;11164;16308;16309;16310;16311;16579;16580;16581;16582
sp|P22234|PUR6_HUMAN	sp|P22234|PUR6_HUMAN	5	5	5	sp|P22234|PUR6_HUMAN Multifunctional protein ADE2 OS=Homo sapiens OX=9606 GN=PAICS PE=1 SV=3	1	5	5	5	3	5	3	5	3	5	16	16	16	47.079	425	425	3.75	1	3	2	1	2	3	0	45.06	9.9	16	36419000	27730000	8689000	29344000	0	3	5	8				261	72;956;4749;5453;5500	True;True;True;True;True	72;956;4749;5453;5500	209;2791;2792;13996;13997;13998;16167;16168;16169;16170;16278;16279	214;2861;2862;14451;14452;14453;16707;16708;16709;16710;16818;16819
sp|P22626|ROA2_HUMAN	sp|P22626|ROA2_HUMAN	24	24	24	sp|P22626|ROA2_HUMAN Heterogeneous nuclear ribonucleoproteins A2/B1 OS=Homo sapiens OX=9606 GN=HNRNPA2B1 PE=1 SV=2	1	24	24	24	21	21	21	21	21	21	71.1	71.1	71.1	37.429	353	353	3.51	19	13	16	18	18	16	0	323.31	67.4	68	2282100000	1196900000	1085200000	1152500000	1142500000	46	42	88				262	334;504;813;877;878;1441;1446;1447;1475;1485;1940;2471;2473;2760;2761;2776;3170;3171;3565;3700;3766;4771;5636;5637	True;True;True;True;True;True;True;True;True;True;True;True;True;True;True;True;True;True;True;True;True;True;True;True	334;504;813;877;878;1441;1446;1447;1475;1485;1940;2471;2473;2760;2761;2776;3170;3171;3565;3700;3766;4771;5636;5637	992;993;1466;1467;2395;2396;2397;2561;2562;2563;2564;2565;4166;4167;4168;4169;4181;4182;4183;4184;4185;4186;4187;4188;4189;4190;4286;4287;4288;4319;4320;5661;5662;5663;7178;7184;7185;7186;7187;7188;7189;8053;8054;8055;8056;8057;8058;8059;8107;8108;8109;8110;8111;8112;8113;8114;8115;8116;8117;8118;8119;9274;9275;9276;10468;10469;10470;10471;10472;10473;10916;10917;11099;11100;11101;11102;11103;111…	1012;1013;1491;1492;2462;2463;2464;2629;2630;2631;2632;2633;4288;4289;4290;4291;4304;4305;4306;4307;4308;4309;4310;4311;4312;4313;4411;4412;4413;4445;4446;5824;5825;5826;7394;7401;7402;7403;7404;7405;7406;8289;8290;8291;8292;8293;8294;8295;8344;8345;8346;8347;8348;8349;8350;8351;8352;8353;8354;8355;8356;9538;9539;9540;10781;10782;10783;10784;10785;10786;11241;11242;11428;11429;11430;11431;11432;1…
sp|P22695|QCR2_HUMAN	sp|P22695|QCR2_HUMAN	7	7	7	sp|P22695|QCR2_HUMAN Cytochrome b-c1 complex subunit 2, mitochondrial OS=Homo sapiens OX=9606 GN=UQCRC2 PE=1 SV=3	1	7	7	7	6	7	6	7	6	7	21.4	21.4	21.4	48.442	453	453	3.43	3	4	4	4	3	3	0	47.168	21.2	21.4	45508000	19584000	25924000	25723000	19858000	10	11	21				263	495;1671;3285;3423;3975;4712;5454	True;True;True;True;True;True;True	495;1671;3285;3423;3975;4712;5454	1435;1436;4877;4878;4879;9620;9621;9622;9623;10028;10029;10030;10031;10032;10033;11702;13887;13888;16171;16172;16173	1460;1461;5029;5030;5031;9891;9892;9893;9894;10310;10311;10312;10313;10314;10315;12046;14339;14340;16711;16712;16713
sp|P23246|SFPQ_HUMAN	sp|P23246|SFPQ_HUMAN	18	16	16	sp|P23246|SFPQ_HUMAN Splicing factor, proline- and glutamine-rich OS=Homo sapiens OX=9606 GN=SFPQ PE=1 SV=2	1	18	16	16	12	16	11	14	11	14	34.7	33.2	33.2	76.149	707	707	3.3	10	9	11	7	10	6	0	323.31	22.9	30.6	495490000	171450000	324050000	222570000	273800000	22	27	49				264	262;550;551;704;1166;1171;1226;1537;2778;3316;3555;3792;4018;4053;4145;4309;4408;5613	True;False;False;True;True;True;True;True;True;True;True;True;True;True;True;True;True;True	262;550;551;704;1166;1171;1226;1537;2778;3316;3555;3792;4018;4053;4145;4309;4408;5613	748;749;750;1604;1605;1606;1607;1608;1609;1610;2063;3358;3359;3360;3361;3362;3363;3364;3365;3384;3385;3386;3387;3388;3545;3546;3547;3548;3549;4481;4482;4483;4484;4485;4486;8121;8122;8123;9716;10441;10442;10443;10444;11165;11166;11820;11821;11822;11936;11937;12196;12197;12198;12199;12200;12700;12956;16635;16636;16637	766;767;768;1631;1632;1633;1634;1635;1636;1637;2106;3444;3445;3446;3447;3448;3449;3450;3451;3473;3474;3475;3476;3477;3638;3639;3640;3641;3642;4615;4616;4617;4618;4619;4620;8358;8359;8360;8361;9990;10754;10755;10756;10757;11499;11500;12164;12165;12166;12282;12283;12561;12562;12563;12564;12565;13091;13351;17209;17210;17211
sp|Q9NRH3|TBG2_HUMAN;sp|P23258|TBG1_HUMAN	sp|Q9NRH3|TBG2_HUMAN;sp|P23258|TBG1_HUMAN	2;2	2;2	2;2	sp|Q9NRH3|TBG2_HUMAN Tubulin gamma-2 chain OS=Homo sapiens OX=9606 GN=TUBG2 PE=2 SV=1;sp|P23258|TBG1_HUMAN Tubulin gamma-1 chain OS=Homo sapiens OX=9606 GN=TUBG1 PE=1 SV=2	2	2	2	2	0	2	0	2	0	2	8.6	8.6	8.6	51.091	451	451;451	1.33	2	1					0	12.878	0	8.6	1807300	0	1807300	0	1734200	0	3	3				265	2835;3202	True;True	2835;3202	8303;9377;9378	8546;9641;9642
sp|P23284|PPIB_HUMAN	sp|P23284|PPIB_HUMAN	6	6	6	sp|P23284|PPIB_HUMAN Peptidyl-prolyl cis-trans isomerase B OS=Homo sapiens OX=9606 GN=PPIB PE=1 SV=2	1	6	6	6	6	4	6	4	6	4	32.4	32.4	32.4	23.742	216	216	4.06	1	2	3	2	5	3	0	39.12	32.4	21.8	127330000	69811000	57520000	73712000	56259000	7	4	11				266	707;1967;1992;4942;5202;5260	True;True;True;True;True;True	707;1967;1992;4942;5202;5260	2068;5749;5750;5822;5823;14580;14581;14582;14583;14584;14585;15380;15381;15382;15586;15587	2111;5913;5914;5990;5991;15055;15056;15057;15058;15059;15060;15061;15899;15900;15901;16115;16116
sp|P23396|RS3_HUMAN	sp|P23396|RS3_HUMAN	16	16	16	sp|P23396|RS3_HUMAN 40S ribosomal protein S3 OS=Homo sapiens OX=9606 GN=RPS3 PE=1 SV=2	1	16	16	16	13	14	13	14	13	14	70.8	70.8	70.8	26.688	243	243	3.52	12	8	14	12	13	10	0	167.83	70.4	63.4	1146100000	634960000	511170000	582310000	589820000	28	31	59				267	113;659;975;1012;1214;1239;1345;1346;1481;1552;2154;2218;2385;2508;4869;5448	True;True;True;True;True;True;True;True;True;True;True;True;True;True;True;True	113;659;975;1012;1214;1239;1345;1346;1481;1552;2154;2218;2385;2508;4869;5448	331;1939;2826;2827;2828;2829;2830;2831;2832;2833;2834;2835;2836;2934;2935;2936;3506;3507;3508;3509;3510;3573;3574;3869;3870;3871;3872;3873;3874;3875;3876;3877;3878;3879;3880;3881;3882;4311;4312;4531;4532;4533;6297;6510;6511;6512;6513;6514;6515;6971;7276;7277;7278;7279;7280;7281;7282;7283;7284;7285;14345;14346;14347;14348;16155;16156;16157;16158;16159	342;1979;2896;2897;2898;2899;2900;2901;2902;2903;2904;2905;2906;2907;3007;3008;3009;3595;3596;3597;3598;3599;3666;3667;3983;3984;3985;3986;3987;3988;3989;3990;3991;3992;3993;3994;3995;3996;4436;4437;4438;4666;4667;4668;4669;6475;6704;6705;6706;6707;6708;6709;7182;7495;7496;7497;7498;7499;7500;7501;7502;7503;7504;14813;14814;14815;14816;16695;16696;16697;16698;16699
sp|P23528|COF1_HUMAN;sp|Q9Y281|COF2_HUMAN	sp|P23528|COF1_HUMAN;sp|Q9Y281|COF2_HUMAN	4;2	4;2	4;2	sp|P23528|COF1_HUMAN Cofilin-1 OS=Homo sapiens OX=9606 GN=CFL1 PE=1 SV=3;sp|Q9Y281|COF2_HUMAN Cofilin-2 OS=Homo sapiens OX=9606 GN=CFL2 PE=1 SV=1	2	4	4	4	4	1	4	1	4	1	42.2	42.2	42.2	18.502	166	166;166	4.44		1		4	2	2	0	30.103	42.2	6.6	13709000	13709000	0	14436000	0	8	1	9				268	530;1066;3498;5566	True;True;True;True	530;1066;3498;5566	1535;1536;1537;1538;3099;10273;10274;16500;16501	1560;1561;1562;1563;3183;10580;10581;17070;17071
sp|P24534|EF1B_HUMAN	sp|P24534|EF1B_HUMAN	2	2	2	sp|P24534|EF1B_HUMAN Elongation factor 1-beta OS=Homo sapiens OX=9606 GN=EEF1B2 PE=1 SV=3	1	2	2	2	2	2	2	2	2	2	12.4	12.4	12.4	24.763	225	225	3	1	2		2	1		0	14.561	12.4	12.4	19021000	9470300	9550600	8809700	10681000	3	2	5				269	4256;4397	True;True	4256;4397	12525;12526;12527;12528;12925;12926	12909;12910;12911;12912;13319;13320
sp|P24539|AT5F1_HUMAN	sp|P24539|AT5F1_HUMAN	2	2	2	sp|P24539|AT5F1_HUMAN ATP synthase F(0) complex subunit B1, mitochondrial OS=Homo sapiens OX=9606 GN=ATP5PB PE=1 SV=2	1	2	2	2	2	1	2	1	2	1	6.6	6.6	6.6	28.908	256	256	3.17	1	1	1	2	1		0	60.647	6.6	6.6	79372000	27767000	51605000	0	49682000	3	3	6				270	1879;1880	True;True	1879;1880	5486;5487;5488;5489;5490;5491	5649;5650;5651;5652;5653;5654
sp|P25205|MCM3_HUMAN	sp|P25205|MCM3_HUMAN	2	2	2	sp|P25205|MCM3_HUMAN DNA replication licensing factor MCM3 OS=Homo sapiens OX=9606 GN=MCM3 PE=1 SV=3	1	2	2	2	1	2	1	2	1	2	3	3	3	90.98	808	808	3.33		1	1		1		0	11.497	1.7	3	8068100	3992500	4075600	0	3745100	1	2	3				271	4277;4305	True;True	4277;4305	12601;12690;12691	12989;13081;13082
sp|P25398|RS12_HUMAN	sp|P25398|RS12_HUMAN	5	5	5	sp|P25398|RS12_HUMAN 40S ribosomal protein S12 OS=Homo sapiens OX=9606 GN=RPS12 PE=1 SV=3	1	5	5	5	4	4	4	4	4	4	43.9	43.9	43.9	14.515	132	132	3.6	3	3	4	3	3	4	0	38.706	40.9	30.3	195790000	112160000	83630000	115320000	85104000	10	11	21				272	2576;2577;3221;3733;4602	True;True;True;True;True	2576;2577;3221;3733;4602	7473;7474;7475;7476;7477;7478;7479;9444;9445;9446;9447;9448;10999;13551;13552;13553;13554;13555;13556;13557	7699;7700;7701;7702;7703;7704;7705;7706;9708;9709;9710;9711;9712;11325;13983;13984;13985;13986;13987;13988;13989
sp|P25685|DNJB1_HUMAN	sp|P25685|DNJB1_HUMAN	4	4	4	sp|P25685|DNJB1_HUMAN DnaJ homolog subfamily B member 1 OS=Homo sapiens OX=9606 GN=DNAJB1 PE=1 SV=4	1	4	4	4	3	2	3	2	3	2	11.2	11.2	11.2	38.044	340	340	3.5	1	2	1	1	2	1	0	23.967	8.2	6.2	13075000	11592000	1483300	12281000	0	3	4	7				273	681;844;2452;2515	True;True;True;True	681;844;2452;2515	2003;2004;2005;2480;7128;7129;7294;7295	2044;2045;2046;2548;7344;7345;7515;7516
sp|P25705|ATPA_HUMAN	sp|P25705|ATPA_HUMAN	23	23	23	sp|P25705|ATPA_HUMAN ATP synthase subunit alpha, mitochondrial OS=Homo sapiens OX=9606 GN=ATP5F1A PE=1 SV=1	1	23	23	23	16	21	16	21	16	21	47.6	47.6	47.6	59.75	553	553	3.38	15	13	16	10	12	13	0	323.31	38	41.8	339660000	141960000	197700000	168870000	174370000	34	41	75				274	749;864;992;1095;1198;1530;1590;1591;1757;2111;2255;2734;2863;3268;3678;4668;4682;4893;4894;5151;5301;5464;5465	True;True;True;True;True;True;True;True;True;True;True;True;True;True;True;True;True;True;True;True;True;True;True	749;864;992;1095;1198;1530;1590;1591;1757;2111;2255;2734;2863;3268;3678;4668;4682;4893;4894;5151;5301;5464;5465	2192;2193;2194;2195;2520;2521;2522;2523;2524;2525;2882;3162;3163;3164;3165;3166;3462;3463;3464;4449;4450;4451;4641;4642;4643;4644;4645;4646;4647;5100;5101;5102;5103;5104;6176;6177;6611;6612;6613;6614;7985;8393;8394;8395;8396;8397;8398;9574;9575;10843;10844;10845;10846;13742;13743;13744;13745;13746;13747;13782;13783;13784;14411;14412;14413;14414;14415;14416;14417;15227;15711;15712;15713;16198;1619…	2237;2238;2239;2240;2588;2589;2590;2591;2592;2593;2953;3246;3247;3248;3249;3250;3551;3552;3553;4583;4584;4585;4777;4778;4779;4780;4781;4782;4783;5256;5257;5258;5259;5260;6351;6352;6808;6809;6810;6811;8220;8637;8638;8639;8640;8641;8642;9840;9841;11165;11166;11167;11168;11169;14176;14177;14178;14179;14180;14181;14217;14218;14219;14882;14883;14884;14885;14886;14887;14888;15732;16244;16245;16246;1673…
sp|P25786|PSA1_HUMAN	sp|P25786|PSA1_HUMAN	5	5	5	sp|P25786|PSA1_HUMAN Proteasome subunit alpha type-1 OS=Homo sapiens OX=9606 GN=PSMA1 PE=1 SV=1	1	5	5	5	3	4	3	4	3	4	18.3	18.3	18.3	29.555	263	263	3.09	2	2	4	1		2	0	31.889	12.2	18.3	40472000	8889800	31582000	14496000	25134000	3	8	11				275	416;2356;3611;4299;4692	True;True;True;True;True	416;2356;3611;4299;4692	1222;1223;1224;1225;6896;10632;10633;12673;12674;12675;13820	1246;1247;1248;1249;7105;10949;10950;13064;13065;13066;14266
sp|P25787|PSA2_HUMAN	sp|P25787|PSA2_HUMAN	4	4	4	sp|P25787|PSA2_HUMAN Proteasome subunit alpha type-2 OS=Homo sapiens OX=9606 GN=PSMA2 PE=1 SV=2	1	4	4	4	1	3	1	3	1	3	27.8	27.8	27.8	25.898	234	234	2.8	1	1	2		1		0	24.215	4.3	23.5	12909000	7360400	5548900	0	5404300	1	4	5				276	39;2457;3248;4545	True;True;True;True	39;2457;3248;4545	121;7135;7136;9527;13366	124;7351;7352;9792;13796
sp|P25788|PSA3_HUMAN	sp|P25788|PSA3_HUMAN	3	3	3	sp|P25788|PSA3_HUMAN Proteasome subunit alpha type-3 OS=Homo sapiens OX=9606 GN=PSMA3 PE=1 SV=2	1	3	3	3	1	3	1	3	1	3	13.3	13.3	13.3	28.433	255	255	3.25	1	2	2	1	1	1	0	39.31	4.7	13.3	85180000	36486000	48694000	0	46946000	3	5	8				277	517;2083;4379	True;True;True	517;2083;4379	1501;1502;1503;1504;1505;1506;6099;12887	1526;1527;1528;1529;1530;1531;6274;13281
sp|P25789|PSA4_HUMAN	sp|P25789|PSA4_HUMAN	3	3	3	sp|P25789|PSA4_HUMAN Proteasome subunit alpha type-4 OS=Homo sapiens OX=9606 GN=PSMA4 PE=1 SV=1	1	3	3	3	0	3	0	3	0	3	19.5	19.5	19.5	29.483	261	261	2	1	2	1				0	22.023	0	19.5	8630300	0	8630300	0	8244000	0	3	3				278	473;3129;5689	True;True;True	473;3129;5689	1399;1400;9159;16898	1424;1425;9416;17479
sp|P26038|MOES_HUMAN	sp|P26038|MOES_HUMAN	21	21	14	sp|P26038|MOES_HUMAN Moesin OS=Homo sapiens OX=9606 GN=MSN PE=1 SV=3	1	21	21	14	17	12	17	12	12	7	35.2	35.2	23.2	67.819	577	577	3.79	5	9	7	13	9	10	0	138.82	27	23.6	382250000	209000000	173250000	213130000	178170000	26	20	46				279	340;341;420;421;1054;1057;1354;1355;1589;1910;1962;2213;2353;2357;2547;3035;3836;3995;4862;5266;5456	True;True;True;True;True;True;True;True;True;True;True;True;True;True;True;True;True;True;True;True;True	340;341;420;421;1054;1057;1354;1355;1589;1910;1962;2213;2353;2357;2547;3035;3836;3995;4862;5266;5456	1000;1001;1002;1230;1231;1232;3068;3069;3077;3078;3901;3902;3903;3904;3905;3906;3907;3908;3909;3910;3911;3912;4640;5577;5735;6501;6502;6503;6504;6505;6887;6888;6897;6898;7383;7384;7385;7386;7387;7388;8882;11301;11755;11756;11757;11758;11759;14326;14327;14328;14329;15596;16177	1020;1021;1022;1023;1254;1255;1256;3152;3153;3161;3162;4015;4016;4017;4018;4019;4020;4021;4022;4023;4024;4025;4026;4776;5740;5899;6695;6696;6697;6698;6699;7095;7096;7106;7107;7609;7610;7611;7612;7613;7614;9134;11636;12099;12100;12101;12102;12103;14794;14795;14796;14797;16125;16717
sp|P26196|DDX6_HUMAN	sp|P26196|DDX6_HUMAN	11	11	11	sp|P26196|DDX6_HUMAN Probable ATP-dependent RNA helicase DDX6 OS=Homo sapiens OX=9606 GN=DDX6 PE=1 SV=2	1	11	11	11	5	10	5	10	5	10	33.1	33.1	33.1	54.416	483	483	2.96	3	8	5	4	3	1	0	95.735	16.8	30.8	56007000	16751000	39256000	20596000	35550000	8	16	24				280	1218;1594;1625;1725;2437;3623;3805;4192;4245;4369;4887	True;True;True;True;True;True;True;True;True;True;True	1218;1594;1625;1725;2437;3623;3805;4192;4245;4369;4887	3525;4654;4655;4752;4753;4754;5013;5014;5015;5016;7094;10667;10668;11209;11210;11211;11212;12329;12486;12487;12488;12489;12866;14392	3618;4790;4791;4894;4895;4896;5169;5170;5171;5172;7309;10984;10985;11544;11545;11546;11547;12699;12870;12871;12872;12873;13260;14862
sp|P26368|U2AF2_HUMAN	sp|P26368|U2AF2_HUMAN	4	4	4	sp|P26368|U2AF2_HUMAN Splicing factor U2AF 65 kDa subunit OS=Homo sapiens OX=9606 GN=U2AF2 PE=1 SV=4	1	4	4	4	2	4	2	4	2	4	16	16	16	53.5	475	475	2.71	2	2	1	1		1	0	26.483	8.4	16	6144100	1400100	4744000	3110000	2896000	2	4	6				281	2757;4246;4534;5576	True;True;True;True	2757;4246;4534;5576	8044;12490;12491;13346;13347;13348;16525	8280;12874;12875;13776;13777;13778;17095
sp|P26373|RL13_HUMAN	sp|P26373|RL13_HUMAN	13	13	13	sp|P26373|RL13_HUMAN 60S ribosomal protein L13 OS=Homo sapiens OX=9606 GN=RPL13 PE=1 SV=4	1	13	13	13	11	12	11	12	11	12	47.4	47.4	47.4	24.261	211	211	3.4	11	8	13	11	8	9	0	323.31	42.2	43.6	1748800000	773730000	975090000	908590000	855900000	18	24	42				282	1457;1909;2393;2670;3474;3522;3704;4069;4292;4504;5055;5056;5214	True;True;True;True;True;True;True;True;True;True;True;True;True	1457;1909;2393;2670;3474;3522;3704;4069;4292;4504;5055;5056;5214	4218;4219;4220;5570;5571;5572;5573;5574;5575;5576;6989;7755;7756;7757;7758;7759;10191;10192;10193;10194;10195;10196;10342;10343;10344;10345;10924;10925;11965;12659;13245;13246;13247;13248;13249;13250;14938;14939;14940;14941;14942;14943;14944;14945;14946;14947;14948;14949;14950;15424;15425;15426;15427;15428;15429;15430;15431;15432;15433;15434	4341;4342;4343;5733;5734;5735;5736;5737;5738;5739;7200;7987;7988;7989;7990;7991;10477;10478;10479;10480;10481;10482;10651;10652;10653;10654;11249;11250;12314;13050;13667;13668;13669;13670;13671;13672;13673;15432;15433;15434;15435;15436;15437;15438;15439;15440;15441;15442;15443;15444;15445;15446;15447;15947;15948;15949;15950;15951;15952;15953;15954;15955;15956;15957
sp|P26583|HMGB2_HUMAN	sp|P26583|HMGB2_HUMAN	8	8	7	sp|P26583|HMGB2_HUMAN High mobility group protein B2 OS=Homo sapiens OX=9606 GN=HMGB2 PE=1 SV=2	1	8	8	7	7	5	7	5	7	4	37.3	37.3	31.6	24.033	209	209	3.35	6	3	2	4	5	3	0	54.343	31.6	21.1	168050000	84004000	84043000	79473000	91358000	8	11	19				283	2094;2421;2793;3389;4039;4149;4150;4283	True;True;True;True;True;True;True;True	2094;2421;2793;3389;4039;4149;4150;4283	6126;6127;6128;6129;7064;8168;9937;9938;11898;11899;11900;11901;11902;11903;12208;12209;12210;12211;12212;12213;12214;12215;12627	6301;6302;6303;6304;7279;8408;10218;10219;10220;12244;12245;12246;12247;12248;12249;12574;12575;12576;12577;12578;12579;12580;12581;13016
sp|P26599|PTBP1_HUMAN;sp|O95758|PTBP3_HUMAN	sp|P26599|PTBP1_HUMAN	15;2	15;2	15;2	sp|P26599|PTBP1_HUMAN Polypyrimidine tract-binding protein 1 OS=Homo sapiens OX=9606 GN=PTBP1 PE=1 SV=1	2	15	15	15	11	13	11	13	11	13	50.8	50.8	50.8	57.221	531	531;552	3.22	8	9	7	6	5	6	0	253.72	39	47.1	492090000	177110000	314980000	229070000	265190000	17	23	40				284	397;815;913;914;1546;1845;1900;2479;2492;3147;3207;3466;3578;5268;5447	True;True;True;True;True;True;True;True;True;True;True;True;True;True;True	397;815;913;914;1546;1845;1900;2479;2492;3147;3207;3466;3578;5268;5447	1172;1173;2402;2657;2658;2659;2660;2661;2662;4516;4517;5385;5386;5387;5388;5389;5390;5544;5545;5546;5547;7209;7245;9199;9200;9201;9202;9406;9407;9408;9409;10171;10172;10173;10174;10175;10508;15601;15602;16153;16154	1196;1197;2469;2725;2726;2727;2728;2729;2730;2731;4651;4652;5547;5548;5549;5550;5551;5552;5707;5708;5709;5710;7427;7464;9457;9458;9459;9460;9461;9462;9670;9671;9672;9673;10455;10456;10457;10458;10459;10460;10821;16130;16131;16693;16694
sp|P26640|SYVC_HUMAN	sp|P26640|SYVC_HUMAN	2	2	2	sp|P26640|SYVC_HUMAN Valine--tRNA ligase OS=Homo sapiens OX=9606 GN=VARS PE=1 SV=4	1	2	2	2	1	2	1	2	1	2	2.4	2.4	2.4	140.47	1264	1264	3		1	1	1			0	12.345	1.2	2.4	8920400	2608800	6311600	0	6078600	1	2	3				285	2276;4465	True;True	2276;4465	6676;6677;13123	6875;6876;13542
sp|P26641|EF1G_HUMAN	sp|P26641|EF1G_HUMAN	18	18	18	sp|P26641|EF1G_HUMAN Elongation factor 1-gamma OS=Homo sapiens OX=9606 GN=EEF1G PE=1 SV=3	1	18	18	18	16	13	16	13	16	13	43.9	43.9	43.9	50.118	437	437	3.47	10	12	8	11	8	11	0	264.81	34.3	36.4	777760000	413590000	364170000	380350000	409520000	26	27	53				286	3;245;296;1137;1158;2330;2464;2705;3287;3729;3743;3744;3931;3985;4505;5299;5346;5530	True;True;True;True;True;True;True;True;True;True;True;True;True;True;True;True;True;True	3;245;296;1137;1158;2330;2464;2705;3287;3729;3743;3744;3931;3985;4505;5299;5346;5530	16;17;707;708;709;710;864;865;866;867;868;3284;3285;3343;6822;6823;6824;6825;7149;7150;7151;7152;7153;7154;7155;7156;7157;7880;7881;7882;7883;7884;9626;9627;10990;11027;11028;11029;11030;11578;11579;11732;13251;13252;13253;15697;15698;15699;15700;15701;15702;15703;15704;15845;16398;16399;16400;16401;16402;16403	16;17;725;726;727;728;883;884;885;886;887;3370;3371;3429;7026;7027;7028;7029;7030;7365;7366;7367;7368;7369;7370;7371;7372;7373;8115;8116;8117;8118;8119;9897;9898;11316;11353;11354;11355;11356;11920;11921;12076;13674;13675;13676;16229;16230;16231;16232;16233;16234;16235;16236;16237;16380;16964;16965;16966;16967;16968;16969
sp|P27348|1433T_HUMAN	sp|P27348|1433T_HUMAN	21	21	18	sp|P27348|1433T_HUMAN 14-3-3 protein theta OS=Homo sapiens OX=9606 GN=YWHAQ PE=1 SV=1	1	21	21	18	16	16	16	16	15	14	74.3	74.3	67.8	27.764	245	245	3.61	11	9	9	9	12	12	0	323.31	65.7	67.8	1085200000	410830000	674350000	555750000	532220000	32	28	60				287	543;544;972;1025;2527;2528;2616;2806;3337;3547;3914;3915;4241;4242;4594;4639;5213;5583;5670;5671;5684	True;True;True;True;True;True;True;True;True;True;True;True;True;True;True;True;True;True;True;True;True	543;544;972;1025;2527;2528;2616;2806;3337;3547;3914;3915;4241;4242;4594;4639;5213;5583;5670;5671;5684	1570;1571;1572;1573;1574;1575;1576;2823;2973;7326;7327;7607;7608;7609;7610;7611;7612;8216;8217;8218;8219;8220;8221;8222;9788;10423;11531;11532;11533;11534;11535;12475;12476;12477;12478;13532;13533;13534;13535;13536;13653;15422;15423;16543;16544;16844;16845;16846;16847;16848;16849;16850;16851;16852;16853;16854;16855;16884;16885;16886;16887;16888	1597;1598;1599;1600;1601;1602;1603;2893;3047;7547;7548;7836;7837;7838;7839;7840;7841;8456;8457;8458;8459;8460;8461;8462;10063;10735;11871;11872;11873;11874;11875;12859;12860;12861;12862;13964;13965;13966;13967;13968;14086;15945;15946;17113;17114;17423;17424;17425;17426;17427;17428;17429;17430;17431;17432;17433;17434;17435;17436;17465;17466;17467;17468;17469
sp|P27635|RL10_HUMAN;sp|Q96L21|RL10L_HUMAN	sp|P27635|RL10_HUMAN	13;4	13;4	13;4	sp|P27635|RL10_HUMAN 60S ribosomal protein L10 OS=Homo sapiens OX=9606 GN=RPL10 PE=1 SV=4	2	13	13	13	12	10	12	10	12	10	49.5	49.5	49.5	24.604	214	214;214	3.28	11	9	7	7	10	6	0	111.97	49.5	48.6	1091900000	419550000	672360000	520760000	569780000	20	23	43				288	258;934;935;1283;1383;3094;3095;3355;3356;4115;4752;5071;5179	True;True;True;True;True;True;True;True;True;True;True;True;True	258;934;935;1283;1383;3094;3095;3355;3356;4115;4752;5071;5179	741;742;743;2720;2721;2722;2723;2724;2725;2726;2727;2728;2729;3690;3691;3692;3693;3694;3989;3990;3991;3992;9057;9058;9059;9060;9061;9062;9063;9064;9065;9066;9834;9835;9836;9837;9838;9839;9840;12087;12088;12089;12090;12091;12092;14013;14986;15312;15313;15314	759;760;761;2789;2790;2791;2792;2793;2794;2795;2796;2797;2798;3786;3787;3788;3789;3790;4105;4106;4107;4108;9313;9314;9315;9316;9317;9318;9319;9320;9321;9322;10111;10112;10113;10114;10115;10116;10117;12442;12443;12444;12445;12446;12447;14475;15485;15818;15819;15820
sp|P27694|RFA1_HUMAN	sp|P27694|RFA1_HUMAN	10	10	10	sp|P27694|RFA1_HUMAN Replication protein A 70 kDa DNA-binding subunit OS=Homo sapiens OX=9606 GN=RPA1 PE=1 SV=2	1	10	10	10	7	7	7	7	7	7	25.2	25.2	25.2	68.137	616	616	3.73	2	3	3		3	4	0	61.467	16.9	16.6	55276000	30291000	24985000	30351000	25517000	6	8	14				289	23;492;1424;1731;2771;4211;5161;5231;5482;5495	True;True;True;True;True;True;True;True;True;True	23;492;1424;1731;2771;4211;5161;5231;5482;5495	74;1432;4112;5029;8090;8091;12392;12393;15264;15265;15485;15486;16241;16242;16270	76;1457;4234;5185;8327;8328;12771;12772;15769;15770;16012;16013;16781;16782;16810
sp|P27695|APEX1_HUMAN	sp|P27695|APEX1_HUMAN	8	8	8	sp|P27695|APEX1_HUMAN DNA-(apurinic or apyrimidinic site) lyase OS=Homo sapiens OX=9606 GN=APEX1 PE=1 SV=2	1	8	8	8	4	7	4	7	4	7	28.6	28.6	28.6	35.554	318	318	3.33	2	5	4	2	2	3	0	56.04	19.5	22	97288000	44553000	52735000	62528000	34975000	7	9	16				290	1404;1405;1929;2388;2496;3420;3781;5423	True;True;True;True;True;True;True;True	1404;1405;1929;2388;2496;3420;3781;5423	4061;4062;4063;5636;6975;7251;10021;10022;10023;11134;11135;11136;11137;16073;16074;16075;16076;16077	4182;4183;4184;5799;7186;7470;10303;10304;10305;11463;11464;11465;11466;16612;16613;16614;16615;16616
sp|P27797|CALR_HUMAN	sp|P27797|CALR_HUMAN	1	1	1	sp|P27797|CALR_HUMAN Calreticulin OS=Homo sapiens OX=9606 GN=CALR PE=1 SV=1	1	1	1	1	1	1	1	1	1	1	4.3	4.3	4.3	48.141	417	417	3.67	1			1		1	0	11.357	4.3	4.3	12361000	8655700	3705200	9237500	0	2	1	3				291	1372	TRUE	1372	3966;3967;3968	4082;4083;4084
sp|P27816|MAP4_HUMAN	sp|P27816|MAP4_HUMAN	5	5	5	sp|P27816|MAP4_HUMAN Microtubule-associated protein 4 OS=Homo sapiens OX=9606 GN=MAP4 PE=1 SV=3	1	5	5	5	5	4	5	4	5	4	6.2	6.2	6.2	121	1152	1152	3.83	2	3	3	3	2	5	0	31.196	6.2	5.2	70992000	43318000	27673000	40987000	31509000	10	8	18				292	800;2669;4925;4928;5167	True;True;True;True;True	800;2669;4925;4928;5167	2359;7749;7750;7751;7752;7753;7754;14514;14515;14516;14530;14531;14532;14533;14534;14535;15281;15282	2426;7981;7982;7983;7984;7985;7986;14988;14989;14990;15005;15006;15007;15008;15009;15010;15786;15787
sp|P27824|CALX_HUMAN	sp|P27824|CALX_HUMAN	4	4	4	sp|P27824|CALX_HUMAN Calnexin OS=Homo sapiens OX=9606 GN=CANX PE=1 SV=2	1	4	4	4	3	4	3	4	3	4	10.3	10.3	10.3	67.567	592	592	3.5	2	3	1	4	2	2	0	32.304	8.6	10.3	25229000	15524000	9705400	13828000	12252000	8	7	15				293	393;394;587;2293	True;True;True;True	393;394;587;2293	1157;1158;1159;1160;1161;1162;1712;1713;1714;1715;1716;6720;6721;6722	1181;1182;1183;1184;1185;1186;1740;1741;1742;1743;1744;1745;6922;6923;6924
sp|P28066|PSA5_HUMAN	sp|P28066|PSA5_HUMAN	13	13	13	sp|P28066|PSA5_HUMAN Proteasome subunit alpha type-5 OS=Homo sapiens OX=9606 GN=PSMA5 PE=1 SV=3	1	13	13	13	7	13	7	13	7	13	68.9	68.9	68.9	26.411	241	241	2.89	14	10	13	6	4	6	0	323.31	56.4	68.9	2853200000	168910000	2684300000	199890000	2561600000	17	44	61				294	218;1618;1717;2282;2283;2296;2769;2822;3019;3020;3709;3934;3988	True;True;True;True;True;True;True;True;True;True;True;True;True	218;1618;1717;2282;2283;2296;2769;2822;3019;3020;3709;3934;3988	645;646;647;648;649;4720;4721;4722;4723;4724;4725;4726;4727;4728;4729;4998;6688;6689;6690;6691;6692;6725;6726;6727;6728;6729;8083;8084;8085;8086;8087;8088;8257;8258;8259;8260;8829;8830;8831;8832;8833;8834;8835;10931;10932;10933;11591;11736;11737;11738;11739;11740;11741	660;661;662;663;664;665;4862;4863;4864;4865;4866;4867;4868;4869;4870;4871;5152;5153;6887;6888;6889;6890;6891;6892;6893;6894;6927;6928;6929;6930;6931;8319;8320;8321;8322;8323;8324;8325;8497;8498;8499;8500;8501;8502;9080;9081;9082;9083;9084;9085;9086;11257;11258;11259;11933;12080;12081;12082;12083;12084;12085
sp|P28072|PSB6_HUMAN	sp|P28072|PSB6_HUMAN	2	2	2	sp|P28072|PSB6_HUMAN Proteasome subunit beta type-6 OS=Homo sapiens OX=9606 GN=PSMB6 PE=1 SV=4	1	2	2	2	2	2	2	2	2	2	8.8	8.8	8.8	25.357	239	239	3	1	2	1	2	1		0	12.651	8.8	8.8	35982000	12404000	23579000	16555000	19545000	3	4	7				295	2599;4927	True;True	2599;4927	7554;7555;7556;7557;14527;14528;14529	7783;7784;7785;7786;15002;15003;15004
sp|P28074|PSB5_HUMAN	sp|P28074|PSB5_HUMAN	6	6	6	sp|P28074|PSB5_HUMAN Proteasome subunit beta type-5 OS=Homo sapiens OX=9606 GN=PSMB5 PE=1 SV=3	1	6	6	6	5	5	5	5	5	5	22.8	22.8	22.8	28.48	263	263	3.93	2	1	3	2	4	3	0	38.407	19	18.3	60836000	32533000	28303000	29466000	32324000	8	5	13				296	465;466;656;1782;2926;5419	True;True;True;True;True;True	465;466;656;1782;2926;5419	1375;1376;1377;1378;1379;1932;1933;1934;1935;5175;5176;5177;5178;8566;16067	1400;1401;1402;1403;1404;1972;1973;1974;1975;5331;5332;5333;5334;8813;16606
sp|P28799|GRN_HUMAN	sp|P28799|GRN_HUMAN	5	5	5	sp|P28799|GRN_HUMAN Progranulin OS=Homo sapiens OX=9606 GN=GRN PE=1 SV=2	1	5	5	5	3	5	3	5	3	5	9.1	9.1	9.1	63.544	593	593	2.62	4	2	3	3	1		0	33.34	6.2	9.1	48100000	18851000	29249000	29693000	19507000	3	7	10				297	498;1127;1658;3791;4113	True;True;True;True;True	498;1127;1658;3791;4113	1439;1440;1441;1442;3258;3259;4847;4848;4849;4850;11163;11164;12085	1464;1465;1466;1467;3344;3345;4996;4997;4998;4999;11497;11498;12440
sp|P29536|LMOD1_HUMAN	sp|P29536|LMOD1_HUMAN	2	2	2	sp|P29536|LMOD1_HUMAN Leiomodin-1 OS=Homo sapiens OX=9606 GN=LMOD1 PE=1 SV=3	1	2	2	2	1	1	1	1	1	1	3.7	3.7	3.7	67.029	600	600	3	1				1		0	11.815	1.5	2.2	0	0	0	0	0	1	1	2				298	1791;3398	True;True	1791;3398	5218;9959	5375;10241
sp|P29692|EF1D_HUMAN	sp|P29692|EF1D_HUMAN	4	4	4	sp|P29692|EF1D_HUMAN Elongation factor 1-delta OS=Homo sapiens OX=9606 GN=EEF1D PE=1 SV=5	1	4	4	4	4	4	4	4	4	4	22.4	22.4	22.4	31.121	281	281	3.68	3	3	4	4	4	4	0	210.68	22.4	22.4	167660000	83131000	84533000	86510000	83335000	12	10	22				299	468;1371;1913;4303	True;True;True;True	468;1371;1913;4303	1383;1384;1385;1386;3960;3961;3962;3963;3964;3965;5581;5582;5583;5584;5585;5586;12681;12682;12683;12684;12685;12686	1408;1409;1410;1411;4076;4077;4078;4079;4080;4081;5744;5745;5746;5747;5748;5749;13072;13073;13074;13075;13076;13077
sp|P30050|RL12_HUMAN	sp|P30050|RL12_HUMAN	9	9	9	sp|P30050|RL12_HUMAN 60S ribosomal protein L12 OS=Homo sapiens OX=9606 GN=RPL12 PE=1 SV=1	1	9	9	9	7	8	7	8	7	8	64.2	64.2	64.2	17.818	165	165	3.34	6	4	5	6	4	4	0	79.725	43.6	64.2	388560000	222320000	166240000	183930000	215230000	10	10	20				300	302;626;949;1008;1009;1837;1857;2018;3739	True;True;True;True;True;True;True;True;True	302;626;949;1008;1009;1837;1857;2018;3739	889;890;891;892;1825;1826;1827;1828;1829;2775;2776;2777;2778;2779;2927;2928;2929;5361;5362;5426;5427;5882;5883;5884;5885;5886;5887;11016;11017	908;909;910;911;1859;1860;1861;1862;1863;2845;2846;2847;2848;2849;3000;3001;3002;5523;5524;5588;5589;6050;6051;6052;6053;6054;6055;11342;11343
sp|P30101|PDIA3_HUMAN	sp|P30101|PDIA3_HUMAN	1	1	1	sp|P30101|PDIA3_HUMAN Protein disulfide-isomerase A3 OS=Homo sapiens OX=9606 GN=PDIA3 PE=1 SV=4	1	1	1	1	1	1	1	1	1	1	2.2	2.2	2.2	56.782	505	505	2.33	1	1		1			0.007584	6.2559	2.2	2.2	6437900	1349700	5088200	0	4836100	1	2	3				301	4585	TRUE	4585	13501;13502;13503	13933;13934;13935
sp|P30153|2AAA_HUMAN;sp|P30154|2AAB_HUMAN	sp|P30153|2AAA_HUMAN	7;1	7;1	7;1	sp|P30153|2AAA_HUMAN Serine/threonine-protein phosphatase 2A 65 kDa regulatory subunit A alpha isoform OS=Homo sapiens OX=9606 GN=PPP2R1A PE=1 SV=4	2	7	7	7	5	6	5	6	5	6	15.3	15.3	15.3	65.308	589	589;601	3.48	4	2	4	5	3	3	0	70.415	10.5	13.1	78207000	31659000	46548000	30696000	47867000	11	9	20				302	1018;3033;3201;3529;4096;5236;5707	True;True;True;True;True;True;True	1018;3033;3201;3529;4096;5236;5707	2950;2951;2952;2953;2954;2955;8874;8875;8876;8877;8878;8879;9373;9374;9375;9376;10369;10370;12038;15504;16955	3024;3025;3026;3027;3028;3029;9126;9127;9128;9129;9130;9131;9637;9638;9639;9640;10679;10680;12389;16031;17536
sp|P30260|CDC27_HUMAN	sp|P30260|CDC27_HUMAN	11	11	11	sp|P30260|CDC27_HUMAN Cell division cycle protein 27 homolog OS=Homo sapiens OX=9606 GN=CDC27 PE=1 SV=2	1	11	11	11	2	10	2	10	2	10	18.6	18.6	18.6	91.866	824	824	2.33	8	3	4	1		2	0	90.386	3	17.4	106860000	29664000	77193000	0	74609000	3	13	16				303	232;274;578;1317;1744;2611;2709;3036;3869;4348;4540	True;True;True;True;True;True;True;True;True;True;True	232;274;578;1317;1744;2611;2709;3036;3869;4348;4540	681;775;776;1688;3768;5067;5068;7583;7584;7585;7586;7587;7901;8883;11388;12815;12816;13356	697;794;795;1716;3866;5223;5224;7812;7813;7814;7815;7816;8136;9135;11724;13208;13209;13786
sp|P30291|WEE1_HUMAN	sp|P30291|WEE1_HUMAN	11	11	11	sp|P30291|WEE1_HUMAN Wee1-like protein kinase OS=Homo sapiens OX=9606 GN=WEE1 PE=1 SV=2	1	11	11	11	9	5	9	5	9	5	25.1	25.1	25.1	71.597	646	646	4.04	2	2	3	7	6	4	0	140.08	21.7	9.4	143790000	107430000	36361000	97315000	53165000	14	5	19				304	85;831;1128;1867;1996;2026;2253;3917;4000;4290;4895	True;True;True;True;True;True;True;True;True;True;True	85;831;1128;1867;1996;2026;2253;3917;4000;4290;4895	244;245;2449;3260;3261;3262;5449;5450;5828;5829;5914;5915;5916;6601;6602;6603;6604;11537;11538;11769;12656;12657;14418;14419	249;250;2517;3346;3347;3348;5612;5613;5996;5997;6082;6083;6084;6798;6799;6800;6801;11877;11878;12113;13047;13048;14889;14890
sp|P30419|NMT1_HUMAN	sp|P30419|NMT1_HUMAN	4	4	4	sp|P30419|NMT1_HUMAN Glycylpeptide N-tetradecanoyltransferase 1 OS=Homo sapiens OX=9606 GN=NMT1 PE=1 SV=2	1	4	4	4	3	4	3	4	3	4	9.9	9.9	9.9	56.806	496	496	3.6	2	2	4	2	2	3	0	35.507	8.3	9.9	75218000	24034000	51183000	34025000	40500000	7	8	15				305	2794;3368;4576;4595	True;True;True;True	2794;3368;4576;4595	8169;8170;8171;8172;8173;9874;9875;13456;13457;13458;13459;13460;13537;13538;13539	8409;8410;8411;8412;8413;10151;10152;13888;13889;13890;13891;13892;13969;13970;13971
sp|P30876|RPB2_HUMAN	sp|P30876|RPB2_HUMAN	21	21	21	sp|P30876|RPB2_HUMAN DNA-directed RNA polymerase II subunit RPB2 OS=Homo sapiens OX=9606 GN=POLR2B PE=1 SV=1	1	21	21	21	12	18	12	18	12	18	25.4	25.4	25.4	133.9	1174	1174	3.05	13	11	12	4	9	6	0	188.12	16.1	21.9	208790000	64217000	144580000	69742000	139350000	17	34	51				306	183;672;983;1596;1683;1756;2246;2398;2441;2749;2948;3180;3181;3296;3557;3761;4118;4956;4981;4982;5400	True;True;True;True;True;True;True;True;True;True;True;True;True;True;True;True;True;True;True;True;True	183;672;983;1596;1683;1756;2246;2398;2441;2749;2948;3180;3181;3296;3557;3761;4118;4956;4981;4982;5400	546;1967;1968;2857;4657;4658;4920;5094;5095;5096;5097;5098;5099;6585;7000;7001;7002;7003;7103;7104;7105;7106;8023;8024;8640;8641;8642;9300;9301;9302;9303;9304;9652;10448;10449;10450;11086;12103;12104;12105;12106;14628;14629;14630;14718;14719;14720;14721;14722;14723;16010;16011;16012;16013;16014	561;2007;2008;2928;4793;4794;5074;5250;5251;5252;5253;5254;5255;6781;7211;7212;7213;7214;7318;7319;7320;7321;8259;8260;8889;8890;8891;9564;9565;9566;9567;9568;9926;10761;10762;10763;11415;12458;12459;12460;12461;12462;15107;15108;15109;15199;15200;15201;15202;15203;15204;16549;16550;16551;16552;16553
sp|P31040|SDHA_HUMAN	sp|P31040|SDHA_HUMAN	4	4	4	sp|P31040|SDHA_HUMAN Succinate dehydrogenase [ubiquinone] flavoprotein subunit, mitochondrial OS=Homo sapiens OX=9606 GN=SDHA PE=1 SV=2	1	4	4	4	2	4	2	4	2	4	6.9	6.9	6.9	72.691	664	664	3.15	2	3	3	2	2	1	0	26.111	3.3	6.9	35693000	11774000	23920000	14212000	21302000	5	8	13				307	2783;3658;4375;5169	True;True;True;True	2783;3658;4375;5169	8131;8132;10784;10785;10786;10787;10788;12877;15289;15290;15291;15292;15293	8369;8370;11106;11107;11108;11109;11110;13271;15795;15796;15797;15798;15799
sp|P31689|DNJA1_HUMAN	sp|P31689|DNJA1_HUMAN	6	6	6	sp|P31689|DNJA1_HUMAN DnaJ homolog subfamily A member 1 OS=Homo sapiens OX=9606 GN=DNAJA1 PE=1 SV=2	1	6	6	6	5	4	5	4	5	4	17.1	17.1	17.1	44.868	397	397	3.54	2	3	1	2	3	2	0	35.723	13.4	12.3	52041000	29170000	22871000	26886000	26064000	3	4	7				308	631;1022;1691;1887;3669;4741	True;True;True;True;True;True	631;1022;1691;1887;3669;4741	1834;1835;1836;2966;2967;4944;5510;10811;10812;10813;13970;13971;13972	1869;1870;1871;3040;3041;5098;5673;11133;11134;11135;14423;14424;14425
sp|P31930|QCR1_HUMAN	sp|P31930|QCR1_HUMAN	2	2	2	sp|P31930|QCR1_HUMAN Cytochrome b-c1 complex subunit 1, mitochondrial OS=Homo sapiens OX=9606 GN=UQCRC1 PE=1 SV=3	1	2	2	2	2	2	2	2	2	2	4.6	4.6	4.6	52.645	480	480	3.62	1	2	1	1	1	2	0	11.966	4.6	4.6	32655000	14177000	18477000	15286000	17266000	3	3	6				309	1894;2688	True;True	1894;2688	5523;5524;5525;5526;7810;7811;7812;7813	5686;5687;5688;5689;8043;8044;8045;8046
sp|P31942|HNRH3_HUMAN	sp|P31942|HNRH3_HUMAN	4	4	4	sp|P31942|HNRH3_HUMAN Heterogeneous nuclear ribonucleoprotein H3 OS=Homo sapiens OX=9606 GN=HNRNPH3 PE=1 SV=2	1	4	4	4	4	4	4	4	4	4	15	15	15	36.926	346	346	3.41	2	4	3	4	1	3	0	41.222	15	15	64976000	27160000	37816000	33491000	31259000	9	9	18				310	478;675;936;4508	True;True;True;True	478;675;936;4508	1408;1409;1410;1411;1978;1979;1980;1981;1982;1983;2730;2731;2732;13264;13265;13266;13267	1433;1434;1435;1436;2018;2019;2020;2021;2022;2023;2799;2800;2801;13688;13689;13690;13691;13692
sp|P31943|HNRH1_HUMAN	sp|P31943|HNRH1_HUMAN	10	10	6	sp|P31943|HNRH1_HUMAN Heterogeneous nuclear ribonucleoprotein H OS=Homo sapiens OX=9606 GN=HNRNPH1 PE=1 SV=4	1	10	10	6	7	10	7	10	3	6	35	35	22.5	49.229	449	449	3.33	9	8	9	6	7	7	0	323.31	21.6	35	733050000	307320000	425730000	334880000	401770000	14	25	39				311	733;916;1574;1870;2205;4509;5178;5434;5610;5764	True;True;True;True;True;True;True;True;True;True	733;916;1574;1870;2205;4509;5178;5434;5610;5764	2139;2140;2141;2142;2143;2144;2669;4597;4598;4599;4600;4601;4602;5455;5456;5457;5458;5459;5460;5461;6475;6476;6477;6478;6479;13268;13269;13270;13271;13272;13273;15307;15308;15309;15310;15311;16108;16624;16625;16626;16627;16628;16629;17115;17116;17117	2182;2183;2184;2185;2186;2187;2738;4733;4734;4735;4736;4737;4738;5618;5619;5620;5621;5622;5623;5624;6668;6669;6670;6671;6672;13693;13694;13695;13696;13697;13698;15813;15814;15815;15816;15817;16647;17197;17198;17199;17200;17201;17202;17203;17705;17706;17707
sp|P31946|1433B_HUMAN	sp|P31946|1433B_HUMAN	9	5	5	sp|P31946|1433B_HUMAN 14-3-3 protein beta/alpha OS=Homo sapiens OX=9606 GN=YWHAB PE=1 SV=3	1	9	5	5	5	7	3	4	3	4	39.4	23.2	23.2	28.082	246	246	3.13	4	2	2	3	3	1	0	177.93	28	36.2	258770000	103360000	155410000	113180000	148790000	7	8	15				312	545;1025;2614;3337;3547;3921;5686;5694;5695	True;False;False;False;False;True;True;True;True	545;1025;2614;3337;3547;3921;5686;5694;5695	1577;1578;1579;1580;1581;1582;1583;1584;1585;2973;7596;7597;7598;7599;7600;7601;9788;10423;11556;16890;16918;16919;16920;16921	1604;1605;1606;1607;1608;1609;1610;1611;1612;3047;7825;7826;7827;7828;7829;7830;10063;10735;11896;17471;17499;17500;17501;17502
sp|P31947|1433S_HUMAN	sp|P31947|1433S_HUMAN	3	1	1	sp|P31947|1433S_HUMAN 14-3-3 protein sigma OS=Homo sapiens OX=9606 GN=SFN PE=1 SV=1	1	3	1	1	2	2	1	1	1	1	9.3	3.2	3.2	27.774	248	248	3.67	1			1		1	0	9.8938	6.5	6	523010000	287620000	235400000	306640000	0	1	0	1				313	3338;3547;5306	False;False;True	3338;3547;5306	9789;9790;10423;15724;15725;15726	10064;10065;10735;16257;16258;16259
sp|P32969|RL9_HUMAN	sp|P32969|RL9_HUMAN	10	10	10	sp|P32969|RL9_HUMAN 60S ribosomal protein L9 OS=Homo sapiens OX=9606 GN=RPL9 PE=1 SV=1	1	10	10	10	10	9	10	9	10	9	66.7	66.7	66.7	21.863	192	192	3.63	6	5	8	5	6	8	0	214.74	66.7	61.5	371950000	178350000	193610000	171060000	205870000	18	19	37				314	669;670;1262;3382;3383;3952;4562;4714;4732;5076	True;True;True;True;True;True;True;True;True;True	669;670;1262;3382;3383;3952;4562;4714;4732;5076	1959;1960;1961;1962;3621;3622;9917;9918;9919;9920;9921;9922;9923;11631;11632;11633;11634;13409;13410;13411;13412;13894;13895;13896;13897;13898;13899;13900;13901;13954;13955;13956;13957;15013;15014;15015;15016;15017	1999;2000;2001;2002;3714;3715;10198;10199;10200;10201;10202;10203;10204;11973;11974;11975;11976;13841;13842;13843;13844;14346;14347;14348;14349;14350;14351;14352;14353;14354;14407;14408;14409;14410;15516;15517;15518;15519;15520
sp|P33240|CSTF2_HUMAN;sp|Q9H0L4|CSTFT_HUMAN	sp|P33240|CSTF2_HUMAN;sp|Q9H0L4|CSTFT_HUMAN	3;2	3;2	3;2	sp|P33240|CSTF2_HUMAN Cleavage stimulation factor subunit 2 OS=Homo sapiens OX=9606 GN=CSTF2 PE=1 SV=1;sp|Q9H0L4|CSTFT_HUMAN Cleavage stimulation factor subunit 2 tau variant OS=Homo sapiens OX=9606 GN=CSTF2T PE=1 SV=1	2	3	3	3	2	3	2	3	2	3	6.2	6.2	6.2	60.959	577	577;616	2.71	2	2	1	1		1	0	17.679	3.8	6.2	17590000	6320700	11270000	8315800	9263900	2	5	7				315	1500;2691;3260	True;True;True	1500;2691;3260	4367;7819;7820;7821;7822;9556;9557	4493;8052;8053;8054;8055;9822;9823
sp|P33992|MCM5_HUMAN	sp|P33992|MCM5_HUMAN	2	2	2	sp|P33992|MCM5_HUMAN DNA replication licensing factor MCM5 OS=Homo sapiens OX=9606 GN=MCM5 PE=1 SV=5	1	2	2	2	2	0	2	0	2	0	4	4	4	82.285	734	734	5				1	2	1	0	12.407	4	0	2870700	2870700	0	3061200	0	4	0	4				316	4176;5271	True;True	4176;5271	12291;12292;12293;15609	12660;12661;12662;16138
sp|P34897|GLYM_HUMAN	sp|P34897|GLYM_HUMAN	8	8	8	sp|P34897|GLYM_HUMAN Serine hydroxymethyltransferase, mitochondrial OS=Homo sapiens OX=9606 GN=SHMT2 PE=1 SV=3	1	8	8	8	6	5	6	5	6	5	19	19	19	55.992	504	504	3.13	3	3	2	4	2	1	0	47.368	13.1	12.7	44987000	28785000	16202000	25089000	21997000	6	6	12				317	1557;1753;2861;3776;4181;4678;5745;5772	True;True;True;True;True;True;True;True	1557;1753;2861;3776;4181;4678;5745;5772	4550;5085;5086;8390;8391;11127;12302;13770;13771;13772;13773;17043;17044;17132;17133	4686;5241;5242;8634;8635;11456;12671;14205;14206;14207;14208;17628;17629;17722;17723
sp|P35080|PROF2_HUMAN	sp|P35080|PROF2_HUMAN	2	2	2	sp|P35080|PROF2_HUMAN Profilin-2 OS=Homo sapiens OX=9606 GN=PFN2 PE=1 SV=3	1	2	2	2	2	2	2	2	2	2	11.4	11.4	11.4	15.046	140	140	3.6		1	2	1		1	0	35.122	11.4	11.4	22027000	9015000	13012000	12738000	9098000	2	3	5				318	4431;4757	True;True	4431;4757	13019;13020;13021;14022;14023	13432;13433;13434;14484;14485
sp|P35222|CTNB1_HUMAN	sp|P35222|CTNB1_HUMAN	6	6	5	sp|P35222|CTNB1_HUMAN Catenin beta-1 OS=Homo sapiens OX=9606 GN=CTNNB1 PE=1 SV=1	1	6	6	5	2	6	2	6	1	5	8.8	8.8	7.6	85.496	781	781	3	2	5	3	1	1	2	0	37.781	2.8	8.8	47794000	12611000	35183000	18059000	28804000	4	11	15				319	625;1840;2968;3249;4412;4816	True;True;True;True;True;True	625;1840;2968;3249;4412;4816	1824;5368;5369;8703;9528;9529;9530;9531;9532;12970;14186;14187;14188;14189	1858;5530;5531;8953;9793;9794;9795;9796;9797;9798;13382;14652;14653;14654;14655
sp|P35232|PHB_HUMAN	sp|P35232|PHB_HUMAN	11	11	11	sp|P35232|PHB_HUMAN Prohibitin OS=Homo sapiens OX=9606 GN=PHB PE=1 SV=1	1	11	11	11	11	9	11	9	11	9	61.4	61.4	61.4	29.804	272	272	3.74	5	4	6	7	6	7	0	104.3	61.4	48.2	146940000	71162000	75774000	63999000	85503000	18	15	33				320	21;55;735;891;1177;1220;1718;1984;2331;2466;3937	True;True;True;True;True;True;True;True;True;True;True	21;55;735;891;1177;1220;1718;1984;2331;2466;3937	69;70;71;165;166;167;2150;2151;2152;2153;2610;2611;2612;2613;3400;3401;3402;3528;3529;3530;3531;4999;5797;5798;5799;5800;5801;5802;6826;6827;6828;7163;7164;7165;11598	71;72;73;170;171;172;2193;2194;2195;2196;2678;2679;2680;2681;3489;3490;3491;3621;3622;3623;3624;5154;5964;5965;5966;5967;5968;5969;7031;7032;7033;7379;7380;7381;11940
sp|P35241|RADI_HUMAN	sp|P35241|RADI_HUMAN	11	4	4	sp|P35241|RADI_HUMAN Radixin OS=Homo sapiens OX=9606 GN=RDX PE=1 SV=1	1	11	4	4	9	6	4	1	4	1	21.1	9.3	9.3	68.563	583	583	4.56	1	1		1	2	4	0	26.258	16	11.1	59171000	42056000	17115000	44329000	0	6	2	8				321	1354;1355;1962;2353;2445;2910;3836;3995;4144;5456;5612	False;False;False;False;True;True;False;False;True;False;True	1354;1355;1962;2353;2445;2910;3836;3995;4144;5456;5612	3901;3902;3903;3904;3905;3906;3907;3908;3909;3910;3911;3912;5735;6887;6888;7114;8521;11301;11755;11756;11757;11758;11759;12191;12192;12193;12194;12195;16177;16633;16634	4015;4016;4017;4018;4019;4020;4021;4022;4023;4024;4025;4026;5899;7095;7096;7329;8767;11636;12099;12100;12101;12102;12103;12556;12557;12558;12559;12560;16717;17207;17208
sp|P35249|RFC4_HUMAN	sp|P35249|RFC4_HUMAN	3	3	3	sp|P35249|RFC4_HUMAN Replication factor C subunit 4 OS=Homo sapiens OX=9606 GN=RFC4 PE=1 SV=2	1	3	3	3	2	3	2	3	2	3	11.6	11.6	11.6	39.681	363	363	3.57	2		1	1	2	1	0	18.193	8.8	11.6	15043000	8017800	7025200	7378700	8173000	4	3	7				322	1257;4315;5263	True;True;True	1257;4315;5263	3607;3608;3609;3610;12717;12718;15592	3700;3701;3702;3703;13108;13109;16121
sp|P35250|RFC2_HUMAN	sp|P35250|RFC2_HUMAN	4	4	4	sp|P35250|RFC2_HUMAN Replication factor C subunit 2 OS=Homo sapiens OX=9606 GN=RFC2 PE=1 SV=3	1	4	4	4	4	2	4	2	4	2	18.4	18.4	18.4	39.157	354	354	4.17		1	1	1	2	1	0	25.63	18.4	8.5	8048100	4352400	3695700	4600100	3707000	4	2	6				323	910;1162;1891;3028	True;True;True;True	910;1162;1891;3028	2646;3352;5517;5518;8857;8858	2714;3438;5680;5681;9109;9110
sp|P35268|RL22_HUMAN;sp|Q6P5R6|RL22L_HUMAN	sp|P35268|RL22_HUMAN	8;1	8;1	8;1	sp|P35268|RL22_HUMAN 60S ribosomal protein L22 OS=Homo sapiens OX=9606 GN=RPL22 PE=1 SV=2	2	8	8	8	6	8	6	8	6	8	57	57	57	14.787	128	128;122	3.19	6	4	5	6	3	3	0	62.607	57	57	289490000	150270000	139220000	170770000	124110000	11	16	27				324	170;1340;2286;2287;3577;4288;4289;5462	True;True;True;True;True;True;True;True	170;1340;2286;2287;3577;4288;4289;5462	506;507;508;509;510;511;3852;3853;3854;3855;6698;6699;10506;10507;12649;12650;12651;12652;12653;12654;12655;16191;16192;16193;16194;16195;16196	521;522;523;524;525;526;3963;3964;3965;3966;3967;3968;3969;6900;6901;10819;10820;13040;13041;13042;13043;13044;13045;13046;16731;16732;16733;16734;16735;16736
sp|P35527|K1C9_HUMAN;CON__P35527	sp|P35527|K1C9_HUMAN;CON__P35527	38;37	38;37	38;37	sp|P35527|K1C9_HUMAN Keratin, type I cytoskeletal 9 OS=Homo sapiens OX=9606 GN=KRT9 PE=1 SV=3;	2	38	38	38	33	31	33	31	33	31	71.3	71.3	71.3	62.064	623	623;623	3.57	25	20	22	24	28	24	0	323.31	66.9	62.6	10967000000	7024600000	3942200000	7614700000	3659200000	71	59	130			+	325	690;942;1197;1328;1329;1477;1494;1495;1784;1785;2088;2187;2188;2370;2663;2664;2733;3381;3396;3487;3488;3617;3698;3764;3769;3778;3789;3930;4131;4132;4208;4517;4780;4789;5360;5361;5362;5577	True;True;True;True;True;True;True;True;True;True;True;True;True;True;True;True;True;True;True;True;True;True;True;True;True;True;True;True;True;True;True;True;True;True;True;True;True;True	690;942;1197;1328;1329;1477;1494;1495;1784;1785;2088;2187;2188;2370;2663;2664;2733;3381;3396;3487;3488;3617;3698;3764;3769;3778;3789;3930;4131;4132;4208;4517;4780;4789;5360;5361;5362;5577	2028;2029;2030;2031;2032;2033;2034;2750;2751;2752;2753;2754;2755;2756;3460;3461;3800;3801;3802;3803;3804;3805;3806;4290;4291;4292;4293;4294;4295;4351;4352;4353;4354;4355;4356;4357;5183;5184;5185;5186;5187;5188;5189;5190;5191;5192;5193;5194;5195;5196;5197;5198;5199;5200;5201;5202;6111;6112;6113;6114;6115;6402;6403;6404;6405;6406;6407;6934;7721;7722;7723;7724;7725;7726;7727;7728;7729;7981;7982;7983…	2069;2070;2071;2072;2073;2074;2075;2076;2819;2820;2821;2822;2823;2824;2825;2826;3549;3550;3905;3906;3907;3908;3909;3910;3911;4415;4416;4417;4418;4419;4420;4477;4478;4479;4480;4481;4482;4483;5339;5340;5341;5342;5343;5344;5345;5346;5347;5348;5349;5350;5351;5352;5353;5354;5355;5356;5357;5358;6286;6287;6288;6289;6290;6591;6592;6593;6594;6595;6596;6597;7143;7952;7953;7954;7955;7956;7957;7958;7959;7960…
sp|P35613|BASI_HUMAN	sp|P35613|BASI_HUMAN	3	3	3	sp|P35613|BASI_HUMAN Basigin OS=Homo sapiens OX=9606 GN=BSG PE=1 SV=2	1	3	3	3	1	3	1	3	1	3	11.9	11.9	11.9	42.2	385	385	2.83	1	2	1	1	1		0	17.992	3.6	11.9	14609000	5391300	9217900	0	8815200	2	3	5				326	1502;4157;4170	True;True;True	1502;4157;4170	4371;4372;4373;4374;12236;12275	4497;4498;4499;4500;12602;12643
sp|P35637|FUS_HUMAN	sp|P35637|FUS_HUMAN	6	6	5	sp|P35637|FUS_HUMAN RNA-binding protein FUS OS=Homo sapiens OX=9606 GN=FUS PE=1 SV=1	1	6	6	5	6	6	6	6	5	5	16.5	16.5	16.5	53.425	526	526	3.6	4	5	5	6	5	5	0	59.913	16.5	16.5	188340000	71261000	117080000	74698000	113870000	16	14	30				327	27;384;609;1426;2903;4680	True;True;True;True;True;True	27;384;609;1426;2903;4680	84;85;86;87;1128;1129;1130;1131;1132;1133;1134;1791;1792;1793;1794;4114;4115;4116;4117;8497;8498;8499;8500;8501;8502;8503;13775;13776;13777;13778	87;88;89;90;1151;1152;1153;1154;1155;1156;1157;1158;1825;1826;1827;1828;4236;4237;4238;4239;8742;8743;8744;8745;8746;8747;8748;14210;14211;14212;14213
sp|P35659|DEK_HUMAN	sp|P35659|DEK_HUMAN	2	2	2	sp|P35659|DEK_HUMAN Protein DEK OS=Homo sapiens OX=9606 GN=DEK PE=1 SV=1	1	2	2	2	1	1	1	1	1	1	5.3	5.3	5.3	42.674	375	375	3.5			1	1			0	11.122	2.7	2.7	5949200	0	5949200	0	5787600	1	0	1				328	3194;4225	True;True	3194;4225	9344;12429	9608;12813
sp|P35998|PRS7_HUMAN	sp|P35998|PRS7_HUMAN	4	4	4	sp|P35998|PRS7_HUMAN 26S proteasome regulatory subunit 7 OS=Homo sapiens OX=9606 GN=PSMC2 PE=1 SV=3	1	4	4	4	3	3	3	3	3	3	13.4	13.4	13.4	48.633	433	433	3.36	2	2	2	2	1	2	0	25.348	10.9	8.3	60278000	21602000	38677000	32516000	27521000	5	6	11				329	1179;1359;2685;4532	True;True;True;True	1179;1359;2685;4532	3407;3408;3409;3410;3411;3412;3922;7794;7795;13342;13343	3496;3497;3498;3499;3500;3501;4036;8026;8027;13772;13773
sp|P36507|MP2K2_HUMAN	sp|P36507|MP2K2_HUMAN	6	6	6	sp|P36507|MP2K2_HUMAN Dual specificity mitogen-activated protein kinase kinase 2 OS=Homo sapiens OX=9606 GN=MAP2K2 PE=1 SV=1	1	6	6	6	1	6	1	6	1	6	21.8	21.8	21.8	44.424	400	400	2.2	3	3	3	1			0	86.987	3	21.8	114130000	3523500	110600000	0	106860000	1	9	10				330	259;2232;2467;3996;5139;5370	True;True;True;True;True;True	259;2232;2467;3996;5139;5370	744;6538;7166;11760;11761;15185;15914;15915;15916;15917	762;6732;7382;12104;12105;15690;16452;16453;16454;16455
sp|P36542|ATPG_HUMAN	sp|P36542|ATPG_HUMAN	3	3	3	sp|P36542|ATPG_HUMAN ATP synthase subunit gamma, mitochondrial OS=Homo sapiens OX=9606 GN=ATP5F1C PE=1 SV=1	1	3	3	3	1	2	1	2	1	2	11.4	11.4	11.4	32.996	298	298	3	1	1				1	0	17.066	4	7.4	6198700	998890	5199800	0	4778200	1	2	3				331	1553;1814;2315	True;True;True	1553;1814;2315	4534;5281;6775	4670;5440;6977
sp|P36578|RL4_HUMAN	sp|P36578|RL4_HUMAN	23	23	23	sp|P36578|RL4_HUMAN 60S ribosomal protein L4 OS=Homo sapiens OX=9606 GN=RPL4 PE=1 SV=5	1	23	23	23	20	21	20	21	20	21	52.9	52.9	52.9	47.697	427	427	3.41	19	14	14	14	15	15	0	310.06	50.1	48.2	1219800000	564260000	655560000	641480000	594530000	38	37	75				332	0;58;382;383;862;1176;1610;1952;2124;2461;2885;3332;3504;3579;3717;3871;3971;4217;4396;4746;4747;5074;5559	True;True;True;True;True;True;True;True;True;True;True;True;True;True;True;True;True;True;True;True;True;True;True	0;58;382;383;862;1176;1610;1952;2124;2461;2885;3332;3504;3579;3717;3871;3971;4217;4396;4746;4747;5074;5559	0;1;2;3;4;5;173;174;1118;1119;1120;1121;1122;1123;1124;1125;1126;1127;2517;3398;3399;4691;4692;4693;4694;4695;4696;5704;5705;5706;6212;6213;6214;6215;6216;6217;6218;6219;7145;7146;8451;8452;9768;9769;10285;10509;10510;10511;10512;10513;10514;10515;10953;10954;10955;10956;11390;11690;11691;11692;11693;11694;11695;11696;12406;12407;12408;12409;12410;12923;12924;13985;13986;13987;13988;13989;13990;1…	0;1;2;3;4;5;178;179;1141;1142;1143;1144;1145;1146;1147;1148;1149;1150;2585;3487;3488;4830;4831;4832;4833;4834;4835;4836;5868;5869;5870;6388;6389;6390;6391;6392;6393;6394;6395;7361;7362;8696;8697;10042;10043;10592;10822;10823;10824;10825;10826;10827;10828;11279;11280;11281;11282;11726;12034;12035;12036;12037;12038;12039;12040;12786;12787;12788;12789;12790;12791;12792;13317;13318;14440;14441;14442;…
sp|P36873|PP1G_HUMAN	sp|P36873|PP1G_HUMAN	10	10	1	sp|P36873|PP1G_HUMAN Serine/threonine-protein phosphatase PP1-gamma catalytic subunit OS=Homo sapiens OX=9606 GN=PPP1CC PE=1 SV=1	1	10	10	1	5	9	5	9	1	1	32.2	32.2	3.1	36.983	323	323	2.93	6	7	7	3	4	2	0	114.5	21.7	29.1	76377000	31144000	45233000	35634000	41656000	9	20	29				333	194;195;944;1271;1599;1973;1974;3683;4453;4665	True;True;True;True;True;True;True;True;True;True	194;195;944;1271;1599;1973;1974;3683;4453;4665	577;578;579;580;581;2760;2761;2762;2763;2764;3660;3661;3662;4664;5769;5770;5771;5772;10866;10867;10868;10869;10870;10871;13093;13732;13733;13734;13735	592;593;594;595;596;2830;2831;2832;2833;2834;3755;3756;3757;4800;5935;5936;5937;5938;11189;11190;11191;11192;11193;11194;11195;13512;14166;14167;14168;14169
sp|P36954|RPB9_HUMAN	sp|P36954|RPB9_HUMAN	1	1	1	sp|P36954|RPB9_HUMAN DNA-directed RNA polymerase II subunit RPB9 OS=Homo sapiens OX=9606 GN=POLR2I PE=1 SV=1	1	1	1	1	0	1	0	1	0	1	18.4	18.4	18.4	14.523	125	125	2		1					0.0076336	6.2937	0	18.4	447060	0	447060	0	410810	0	1	1				334	2265	TRUE	2265	6650	6847
sp|P36957|ODO2_HUMAN	sp|P36957|ODO2_HUMAN	4	4	4	sp|P36957|ODO2_HUMAN Dihydrolipoyllysine-residue succinyltransferase component of 2-oxoglutarate dehydrogenase complex, mitochondrial OS=Homo sapiens OX=9606 GN=DLST PE=1 SV=4	1	4	4	4	4	3	4	3	4	3	9.3	9.3	9.3	48.755	453	453	4	1	1	2	2	3	2	0	26.857	9.3	8.6	29697000	17216000	12480000	15466000	14804000	7	4	11				335	254;3663;4836;4837	True;True;True;True	254;3663;4836;4837	731;732;10798;10799;10800;14253;14254;14255;14256;14257;14258	749;750;11120;11121;11122;14720;14721;14722;14723;14724;14725
sp|P37108|SRP14_HUMAN	sp|P37108|SRP14_HUMAN	4	4	4	sp|P37108|SRP14_HUMAN Signal recognition particle 14 kDa protein OS=Homo sapiens OX=9606 GN=SRP14 PE=1 SV=2	1	4	4	4	4	2	4	2	4	2	33.1	33.1	33.1	14.57	136	136	4.11	2	1		1	1	4	0	40.824	33.1	20.6	28119000	21136000	6983200	14645000	14184000	6	3	9				336	1116;2411;2412;5284	True;True;True;True	1116;2411;2412;5284	3225;3226;7041;7042;15650;15651;15652;15653;15654	3311;3312;7255;7256;16182;16183;16184;16185;16186
sp|P37802|TAGL2_HUMAN;sp|Q9UI15|TAGL3_HUMAN	sp|P37802|TAGL2_HUMAN	6;1	6;1	6;1	sp|P37802|TAGL2_HUMAN Transgelin-2 OS=Homo sapiens OX=9606 GN=TAGLN2 PE=1 SV=3	2	6	6	6	1	5	1	5	1	5	37.7	37.7	37.7	22.391	199	199;199	2.67		4	1		1		0	38.778	6	31.7	19150000	849740	18301000	0	16969000	1	4	5				337	1401;2185;3467;3670;4786;5617	True;True;True;True;True;True	1401;2185;3467;3670;4786;5617	4047;6392;10176;10814;14101;16651	4168;6571;10461;11136;14565;17225
sp|P38159|RBMX_HUMAN;sp|Q96E39|RMXL1_HUMAN;sp|O75526|RMXL2_HUMAN;sp|Q8N7X1|RMXL3_HUMAN	sp|P38159|RBMX_HUMAN;sp|Q96E39|RMXL1_HUMAN	11;7;1;1	11;7;1;1	11;7;1;1	sp|P38159|RBMX_HUMAN RNA-binding motif protein, X chromosome OS=Homo sapiens OX=9606 GN=RBMX PE=1 SV=3;sp|Q96E39|RMXL1_HUMAN RNA binding motif protein, X-linked-like-1 OS=Homo sapiens OX=9606 GN=RBMXL1 PE=1 SV=1	4	11	11	11	10	9	10	9	10	9	26.6	26.6	26.6	42.331	391	391;390;392;1067	3.56	6	7	5	10	7	6	0	113.08	23	23.8	395490000	207450000	188040000	205700000	198240000	18	17	35				338	223;767;776;814;1433;1434;1617;2755;3972;5103;5104	True;True;True;True;True;True;True;True;True;True;True	223;767;776;814;1433;1434;1617;2755;3972;5103;5104	657;658;659;660;661;662;663;664;665;666;667;2241;2263;2264;2398;2399;2400;2401;4138;4139;4140;4141;4142;4716;4717;4718;4719;8040;8041;8042;11697;11698;15084;15085;15086;15087;15088;15089;15090;15091;15092	673;674;675;676;677;678;679;680;681;682;683;2289;2311;2312;2465;2466;2467;2468;4260;4261;4262;4263;4264;4858;4859;4860;4861;8276;8277;8278;12041;12042;15587;15588;15589;15590;15591;15592;15593;15594;15595
sp|P38432|COIL_HUMAN	sp|P38432|COIL_HUMAN	6	6	6	sp|P38432|COIL_HUMAN Coilin OS=Homo sapiens OX=9606 GN=COIL PE=1 SV=1	1	6	6	6	0	6	0	6	0	6	14.8	14.8	14.8	62.608	576	576	2.12	4	6	6				0	41.097	0	14.8	165330000	0	165330000	0	158060000	0	16	16				339	2139;2939;3250;3634;3879;5363	True;True;True;True;True;True	2139;2939;3250;3634;3879;5363	6257;8604;8605;8606;8607;9533;9534;9535;10695;10696;10697;11414;11415;15887;15888;15889	6434;8852;8853;8854;8855;9799;9800;9801;11012;11013;11014;11750;11751;16425;16426;16427
sp|P38646|GRP75_HUMAN	sp|P38646|GRP75_HUMAN	21	21	21	sp|P38646|GRP75_HUMAN Stress-70 protein, mitochondrial OS=Homo sapiens OX=9606 GN=HSPA9 PE=1 SV=2	1	21	21	21	18	17	18	17	18	17	41.8	41.8	41.8	73.68	679	679	3.51	13	11	11	11	8	15	0	194.59	37.1	33.3	470930000	206410000	264530000	250210000	224120000	31	33	64				340	358;402;457;641;1045;1082;3224;3281;3336;3418;3434;3726;3750;3751;4078;4443;4519;4921;5208;5264;5378	True;True;True;True;True;True;True;True;True;True;True;True;True;True;True;True;True;True;True;True;True	358;402;457;641;1045;1082;3224;3281;3336;3418;3434;3726;3750;3751;4078;4443;4519;4921;5208;5264;5378	1045;1046;1047;1048;1189;1354;1355;1356;1357;1358;1864;1865;1866;3047;3048;3137;3138;9454;9604;9605;9606;9607;9608;9609;9783;9784;9785;9786;9787;10013;10014;10015;10016;10064;10065;10066;10067;10068;10982;10983;11052;11053;11054;11055;11056;11057;11058;11059;11987;13049;13050;13051;13052;13303;13304;13305;14504;14505;15402;15403;15404;15405;15406;15593;15943;15944;15945;15946;15947	1066;1067;1068;1069;1213;1379;1380;1381;1382;1383;1899;1900;1901;3131;3132;3221;3222;9718;9874;9875;9876;9877;9878;9879;10058;10059;10060;10061;10062;10295;10296;10297;10298;10348;10349;10350;10351;10352;11308;11309;11379;11380;11381;11382;11383;11384;11385;11386;12336;13462;13463;13464;13465;13728;13729;13730;14978;14979;15923;15924;15925;15926;15927;16122;16481;16482;16483;16484;16485
sp|P38919|IF4A3_HUMAN	sp|P38919|IF4A3_HUMAN	12	12	11	sp|P38919|IF4A3_HUMAN Eukaryotic initiation factor 4A-III OS=Homo sapiens OX=9606 GN=EIF4A3 PE=1 SV=4	1	12	12	11	11	11	11	11	10	10	36.7	36.7	32.8	46.871	411	411	3.39	9	7	9	5	5	9	0	129.84	36.7	34.1	226270000	82895000	143380000	92843000	134240000	15	22	37				341	796;852;1088;1454;1540;1556;1644;2413;2465;2714;3363;5692	True;True;True;True;True;True;True;True;True;True;True;True	796;852;1088;1454;1540;1556;1644;2413;2465;2714;3363;5692	2350;2351;2352;2491;2492;2493;2494;2495;3146;4207;4208;4209;4210;4211;4504;4505;4506;4507;4546;4547;4548;4549;4809;4810;7043;7044;7045;7046;7158;7159;7160;7161;7162;7912;7913;9865;9866;9867;9868;16909;16910;16911;16912;16913	2417;2418;2419;2559;2560;2561;2562;2563;3230;4330;4331;4332;4333;4334;4639;4640;4641;4642;4682;4683;4684;4685;4953;4954;7257;7258;7259;7260;7374;7375;7376;7377;7378;8147;8148;10142;10143;10144;10145;17490;17491;17492;17493;17494
sp|P39019|RS19_HUMAN	sp|P39019|RS19_HUMAN	11	11	11	sp|P39019|RS19_HUMAN 40S ribosomal protein S19 OS=Homo sapiens OX=9606 GN=RPS19 PE=1 SV=2	1	11	11	11	10	8	10	8	10	8	55.2	55.2	55.2	16.06	145	145	3.6	6	7	7	7	8	7	0	87.957	48.3	49.7	690550000	378980000	311570000	455620000	249650000	15	15	30				342	261;807;977;1467;1802;1896;1897;1898;3480;3712;4074	True;True;True;True;True;True;True;True;True;True;True	261;807;977;1467;1802;1896;1897;1898;3480;3712;4074	747;2377;2378;2379;2380;2381;2838;2839;4255;4256;4257;4258;4259;5247;5248;5249;5250;5251;5529;5530;5531;5532;5533;5534;5535;5536;5537;5538;5539;10225;10226;10939;10940;10941;10942;10943;10944;11975;11976;11977;11978;11979	765;2444;2445;2446;2447;2448;2909;2910;4378;4379;4380;4381;4382;4383;5406;5407;5408;5409;5410;5692;5693;5694;5695;5696;5697;5698;5699;5700;5701;5702;10528;10529;11265;11266;11267;11268;11269;11270;12324;12325;12326;12327;12328
sp|P39023|RL3_HUMAN;sp|Q92901|RL3L_HUMAN	sp|P39023|RL3_HUMAN	18;3	18;3	18;3	sp|P39023|RL3_HUMAN 60S ribosomal protein L3 OS=Homo sapiens OX=9606 GN=RPL3 PE=1 SV=2	2	18	18	18	17	16	17	16	17	16	40	40	40	46.108	403	403;407	3.66	11	7	13	12	13	12	0	323.31	39.7	36	765680000	416610000	349070000	399430000	384670000	26	26	52				343	168;191;282;1053;1236;1781;2019;2020;2345;2542;2560;3571;4254;4947;4948;4949;5013;5025	True;True;True;True;True;True;True;True;True;True;True;True;True;True;True;True;True;True	168;191;282;1053;1236;1781;2019;2020;2345;2542;2560;3571;4254;4947;4948;4949;5013;5025	502;503;504;568;569;570;571;819;820;3063;3064;3065;3066;3067;3569;3570;5170;5171;5172;5173;5174;5888;5889;5890;5891;5892;5893;5894;6872;6873;7367;7368;7432;7433;10489;10490;10491;10492;10493;10494;12520;12521;12522;12523;14595;14596;14597;14598;14599;14600;14601;14602;14603;14604;14605;14606;14607;14608;14609;14804;14805;14806;14807;14808;14841;14842;14843;14844	517;518;519;583;584;585;586;838;839;3147;3148;3149;3150;3151;3662;3663;5326;5327;5328;5329;5330;6056;6057;6058;6059;6060;6061;6062;7080;7081;7589;7590;7658;7659;10802;10803;10804;10805;10806;10807;12904;12905;12906;12907;15071;15072;15073;15074;15075;15076;15077;15078;15079;15080;15081;15082;15083;15084;15085;15086;15087;15292;15293;15294;15295;15296;15329;15330;15331;15332
sp|P39656|OST48_HUMAN	sp|P39656|OST48_HUMAN	3	3	3	sp|P39656|OST48_HUMAN Dolichyl-diphosphooligosaccharide--protein glycosyltransferase 48 kDa subunit OS=Homo sapiens OX=9606 GN=DDOST PE=1 SV=4	1	3	3	3	2	3	2	3	2	3	14.7	14.7	14.7	50.8	456	456	3	3	2	1	1	2	1	0	25.747	5.7	14.7	7932100	2709600	5222500	3934400	4041600	4	6	10				344	1711;4809;5749	True;True;True	1711;4809;5749	4986;14171;14172;14173;14174;17056;17057;17058;17059;17060	5140;14637;14638;14639;14640;17643;17644;17645;17646;17647
sp|P39748|FEN1_HUMAN	sp|P39748|FEN1_HUMAN	4	4	4	sp|P39748|FEN1_HUMAN Flap endonuclease 1 OS=Homo sapiens OX=9606 GN=FEN1 PE=1 SV=1	1	4	4	4	4	2	4	2	4	2	11.3	11.3	11.3	42.592	380	380	4	1	2	2	2	3	3	0	31.38	11.3	4.2	39814000	25696000	14118000	18361000	22515000	7	5	12				345	2480;2845;2846;3852	True;True;True;True	2480;2845;2846;3852	7210;8332;8333;8334;8335;8336;8337;8338;8339;8340;8341;11351;11352	7428;8575;8576;8577;8578;8579;8580;8581;8582;8583;8584;11686;11687
sp|P40222|TXLNA_HUMAN	sp|P40222|TXLNA_HUMAN	3	3	3	sp|P40222|TXLNA_HUMAN Alpha-taxilin OS=Homo sapiens OX=9606 GN=TXLNA PE=1 SV=3	1	3	3	3	3	3	3	3	3	3	12.3	12.3	12.3	61.89	546	546	3.29	1	1	2	1	2		0	26.224	12.3	12.3	27610000	8959000	18651000	11333000	16722000	3	4	7				346	1801;4486;5365	True;True;True	1801;4486;5365	5244;5245;5246;13194;13195;15892;15893	5403;5404;5405;13614;13615;16430;16431
sp|P40227|TCPZ_HUMAN	sp|P40227|TCPZ_HUMAN	7	7	7	sp|P40227|TCPZ_HUMAN T-complex protein 1 subunit zeta OS=Homo sapiens OX=9606 GN=CCT6A PE=1 SV=3	1	7	7	7	4	6	4	6	4	6	20.9	20.9	20.9	58.024	531	531	2.85	3	4	1	3	1	1	0	50.905	11.5	19.6	23376000	14058000	9317600	10473000	13952000	4	7	11				347	396;412;679;2076;4558;5053;5238	True;True;True;True;True;True;True	396;412;679;2076;4558;5053;5238	1169;1170;1171;1211;2000;6081;13405;14929;14930;14931;15509;15510;15511	1193;1194;1195;1235;2041;6255;13837;15418;15419;15420;16036;16037;16038
sp|P40429|RL13A_HUMAN;sp|Q6NVV1|R13P3_HUMAN	sp|P40429|RL13A_HUMAN	8;3	8;3	8;3	sp|P40429|RL13A_HUMAN 60S ribosomal protein L13a OS=Homo sapiens OX=9606 GN=RPL13A PE=1 SV=2	2	8	8	8	8	5	8	5	8	5	38.4	38.4	38.4	23.577	203	203;102	3.76	3	4	3	6	4	5	0	122.99	38.4	26.6	513000000	273330000	239670000	264430000	258400000	14	10	24				348	583;2425;2625;3369;3974;5117;5725;5726	True;True;True;True;True;True;True;True	583;2425;2625;3369;3974;5117;5725;5726	1695;1696;1697;1698;1699;1700;7069;7070;7071;7072;7634;7635;7636;9876;9877;9878;11701;15125;16991;16992;16993;16994;16995;16996;16997	1723;1724;1725;1726;1727;1728;7284;7285;7286;7287;7864;7865;7866;10153;10154;10155;10156;12045;15629;17575;17576;17577;17578;17579;17580;17581
sp|P40926|MDHM_HUMAN	sp|P40926|MDHM_HUMAN	2	2	2	sp|P40926|MDHM_HUMAN Malate dehydrogenase, mitochondrial OS=Homo sapiens OX=9606 GN=MDH2 PE=1 SV=3	1	2	2	2	1	1	1	1	1	1	8.6	8.6	8.6	35.503	338	338	3.5		1			1		0	11.326	3	5.6	6900700	6562500	338200	0	310780	1	1	2				349	2189;5060	True;True	2189;5060	6408;14957	6598;15454
sp|P40938|RFC3_HUMAN	sp|P40938|RFC3_HUMAN	3	3	3	sp|P40938|RFC3_HUMAN Replication factor C subunit 3 OS=Homo sapiens OX=9606 GN=RFC3 PE=1 SV=2	1	3	3	3	3	2	3	2	3	2	11.2	11.2	11.2	40.556	356	356	3.86	1		1	3	1	1	0	28.738	11.2	7.3	38392000	29201000	9190500	20757000	19830000	5	2	7				350	1075;2715;4932	True;True;True	1075;2715;4932	3116;3117;7914;7915;7916;7917;14547	3200;3201;8149;8150;8151;8152;15022
sp|P40939|ECHA_HUMAN	sp|P40939|ECHA_HUMAN	10	10	10	sp|P40939|ECHA_HUMAN Trifunctional enzyme subunit alpha, mitochondrial OS=Homo sapiens OX=9606 GN=HADHA PE=1 SV=2	1	10	10	10	8	7	8	7	8	7	19.1	19.1	19.1	82.999	763	763	3.29	5	6	4	6	3	4	0	78.796	13.8	15.3	138350000	43787000	94562000	74431000	63853000	11	15	26				351	788;1104;1215;1464;2132;2297;4174;4676;4792;4963	True;True;True;True;True;True;True;True;True;True	788;1104;1215;1464;2132;2297;4174;4676;4792;4963	2326;2327;3195;3511;3512;3513;3514;3515;4243;6242;6243;6730;12289;13764;13765;13766;13767;13768;14115;14116;14117;14118;14119;14644;14645;14646;14647;14648	2393;2394;3280;3600;3601;3602;3603;3604;3605;3606;4366;6418;6419;6932;12658;14199;14200;14201;14202;14203;14579;14580;14581;14582;14583;15123;15124;15125;15126;15127
sp|P41091|IF2G_HUMAN;sp|Q2VIR3|IF2GL_HUMAN	sp|P41091|IF2G_HUMAN;sp|Q2VIR3|IF2GL_HUMAN	10;8	10;8	10;8	sp|P41091|IF2G_HUMAN Eukaryotic translation initiation factor 2 subunit 3 OS=Homo sapiens OX=9606 GN=EIF2S3 PE=1 SV=3;sp|Q2VIR3|IF2GL_HUMAN Eukaryotic translation initiation factor 2 subunit 3B OS=Homo sapiens OX=9606 GN=EIF2S3B PE=2 SV=2	2	10	10	10	10	9	10	9	10	9	31.6	31.6	31.6	51.109	472	472;472	3.51	5	6	7	8	6	5	0	74.329	31.6	30.1	140820000	77666000	63155000	78045000	66962000	18	18	36				352	233;1938;2302;2306;3198;3745;3758;4117;4178;5160	True;True;True;True;True;True;True;True;True;True	233;1938;2302;2306;3198;3745;3758;4117;4178;5160	682;683;5653;6738;6739;6740;6741;6742;6751;6752;9363;9364;9365;9366;9367;9368;9369;9370;11031;11032;11033;11034;11078;11079;12098;12099;12100;12101;12102;12295;12296;12297;15259;15260;15261;15262;15263	698;699;5816;6940;6941;6942;6943;6944;6953;6954;9627;9628;9629;9630;9631;9632;9633;9634;11357;11358;11359;11360;11407;11408;12453;12454;12455;12456;12457;12664;12665;12666;15764;15765;15766;15767;15768
sp|P41252|SYIC_HUMAN	sp|P41252|SYIC_HUMAN	6	6	6	sp|P41252|SYIC_HUMAN Isoleucine--tRNA ligase, cytoplasmic OS=Homo sapiens OX=9606 GN=IARS PE=1 SV=2	1	6	6	6	5	6	5	6	5	6	7.1	7.1	7.1	144.5	1262	1262	3.32	4	2	4	4	3	2	0	45.426	6.3	7.1	46076000	20818000	25258000	21806000	24906000	9	8	17				353	2763;3087;3672;4685;5102;5557	True;True;True;True;True;True	2763;3087;3672;4685;5102;5557	8061;8062;8063;9031;9032;9033;10821;10822;13795;13796;13797;13798;13799;13800;15083;16471;16472;16473;16474	8297;8298;8299;9286;9287;9288;11143;11144;14230;14231;14232;14233;14234;14235;15586;17041;17042;17043;17044
sp|P42166|LAP2A_HUMAN;sp|P42167|LAP2B_HUMAN	sp|P42166|LAP2A_HUMAN;sp|P42167|LAP2B_HUMAN	4;3	4;3	4;3	sp|P42166|LAP2A_HUMAN Lamina-associated polypeptide 2, isoform alpha OS=Homo sapiens OX=9606 GN=TMPO PE=1 SV=2;sp|P42167|LAP2B_HUMAN Lamina-associated polypeptide 2, isoforms beta/gamma OS=Homo sapiens OX=9606 GN=TMPO PE=1 SV=2	2	4	4	4	3	3	3	3	3	3	6.9	6.9	6.9	75.491	694	694;454	3.38	1	3		1	2	1	0	23.154	5	5.3	23976000	10084000	13892000	13975000	10027000	4	5	9				354	3620;3706;5192;5629	True;True;True;True	3620;3706;5192;5629	10657;10658;10659;10927;10928;15356;15357;16690	10974;10975;10976;11252;11253;11254;15874;15875;17265
sp|P42285|MTREX_HUMAN	sp|P42285|MTREX_HUMAN	7	7	7	sp|P42285|MTREX_HUMAN Exosome RNA helicase MTR4 OS=Homo sapiens OX=9606 GN=MTREX PE=1 SV=3	1	7	7	7	5	5	5	5	5	5	9.3	9.3	9.3	117.8	1042	1042	3.47	3	4	3	2	4	3	0	41.341	6	6.2	45415000	19630000	25785000	20024000	25725000	9	10	19				355	841;2544;3179;3393;4189;5089;5211	True;True;True;True;True;True;True	841;2544;3179;3393;4189;5089;5211	2476;2477;7375;9299;9946;9947;9948;9949;12316;12317;12318;12319;15053;15413;15414;15415;15416;15417;15418	2544;2545;7597;9563;10228;10229;10230;10231;12685;12686;12687;12688;15556;15936;15937;15938;15939;15940;15941
sp|P42677|RS27_HUMAN;sp|Q71UM5|RS27L_HUMAN	sp|P42677|RS27_HUMAN;sp|Q71UM5|RS27L_HUMAN	3;2	3;2	3;2	sp|P42677|RS27_HUMAN 40S ribosomal protein S27 OS=Homo sapiens OX=9606 GN=RPS27 PE=1 SV=3;sp|Q71UM5|RS27L_HUMAN 40S ribosomal protein S27-like OS=Homo sapiens OX=9606 GN=RPS27L PE=1 SV=3	2	3	3	3	2	2	2	2	2	2	26.2	26.2	26.2	9.461	84	84;84	3.11	2	2	1	2	1	1	0	17.928	10.7	25	144400000	75718000	68683000	0	65887000	3	1	4				356	731;3176;3177	True;True;True	731;3176;3177	2135;2136;9290;9291;9292;9293;9294;9295;9296	2178;2179;9554;9555;9556;9557;9558;9559;9560
sp|P42704|LPPRC_HUMAN	sp|P42704|LPPRC_HUMAN	4	4	4	sp|P42704|LPPRC_HUMAN Leucine-rich PPR motif-containing protein, mitochondrial OS=Homo sapiens OX=9606 GN=LRPPRC PE=1 SV=3	1	4	4	4	4	3	4	3	4	3	3.2	3.2	3.2	157.9	1394	1394	3.21	2	3	2	4	3		0	24.869	3.2	2.4	54603000	23695000	30907000	28886000	26431000	7	7	14				357	3297;4578;4961;5193	True;True;True;True	3297;4578;4961;5193	9653;9654;9655;9656;9657;13467;13468;13469;14638;14639;14640;14641;14642;15358	9927;9928;9929;9930;9931;13899;13900;13901;15117;15118;15119;15120;15121;15876
sp|P42766|RL35_HUMAN	sp|P42766|RL35_HUMAN	3	3	3	sp|P42766|RL35_HUMAN 60S ribosomal protein L35 OS=Homo sapiens OX=9606 GN=RPL35 PE=1 SV=2	1	3	3	3	3	3	3	3	3	3	22	22	22	14.551	123	123	3.67	2	3	2	2	3	3	0	26.29	22	22	70024000	42179000	27845000	37247000	34483000	6	6	12				358	3829;5312;5313	True;True;True	3829;5312;5313	11277;11278;15741;15742;15743;15744;15745;15746;15747;15748;15749;15750;15751;15752;15753	11612;11613;16274;16275;16276;16277;16278;16279;16280;16281;16282;16283;16284;16285;16286;16287
sp|P43243|MATR3_HUMAN	sp|P43243|MATR3_HUMAN	10	10	10	sp|P43243|MATR3_HUMAN Matrin-3 OS=Homo sapiens OX=9606 GN=MATR3 PE=1 SV=2	1	10	10	10	7	7	7	7	7	7	17	17	17	94.622	847	847	3.78	2	4	4	5	3	5	0	323.31	11.8	13.5	74589000	51434000	23155000	43893000	32923000	11	8	19				359	737;771;1186;1601;2687;4106;4185;4430;4645;5735	True;True;True;True;True;True;True;True;True;True	737;771;1186;1601;2687;4106;4185;4430;4645;5735	2157;2158;2159;2160;2161;2162;2254;2255;2256;2257;3428;4667;7807;7808;7809;12068;12310;13018;13676;13677;13678;17017;17018	2200;2201;2202;2203;2204;2205;2302;2303;2304;2305;3517;4803;8040;8041;8042;12423;12679;13431;14109;14110;14111;17602;17603
sp|P43686|PRS6B_HUMAN	sp|P43686|PRS6B_HUMAN	5	5	5	sp|P43686|PRS6B_HUMAN 26S proteasome regulatory subunit 6B OS=Homo sapiens OX=9606 GN=PSMC4 PE=1 SV=2	1	5	5	5	4	4	4	4	4	4	16.5	16.5	16.5	47.366	418	418	3.5	1	3	3	1	2	2	0	33.905	13.2	13.6	69785000	28208000	41578000	28811000	40439000	5	7	12				360	497;886;1028;3958;4957	True;True;True;True;True	497;886;1028;3958;4957	1438;2595;2596;2597;2598;2599;2983;2984;2985;11654;11655;14631	1463;2663;2664;2665;2666;2667;3057;3058;3059;11997;11998;15110
sp|P45880|VDAC2_HUMAN	sp|P45880|VDAC2_HUMAN	7	7	7	sp|P45880|VDAC2_HUMAN Voltage-dependent anion-selective channel protein 2 OS=Homo sapiens OX=9606 GN=VDAC2 PE=1 SV=2	1	7	7	7	7	6	7	6	7	6	35	35	35	31.566	294	294	3.46	6	3	4	7	3	5	0	61.198	35	32.3	82913000	45704000	37209000	41440000	43630000	11	10	21				361	3183;3573;4119;4120;4669;5337;5734	True;True;True;True;True;True;True	3183;3573;4119;4120;4669;5337;5734	9308;9309;9310;10498;10499;12107;12108;12109;12110;12111;13748;13749;13750;13751;13752;15811;15812;15813;15814;15815;15816;15817;17011;17012;17013;17014;17015;17016	9572;9573;9574;10811;10812;12463;12464;12465;12466;12467;14182;14183;14184;14185;14186;14187;16345;16346;16347;16348;16349;16350;16351;17596;17597;17598;17599;17600;17601
sp|P46019|KPB2_HUMAN	sp|P46019|KPB2_HUMAN	5	5	5	sp|P46019|KPB2_HUMAN Phosphorylase b kinase regulatory subunit alpha, liver isoform OS=Homo sapiens OX=9606 GN=PHKA2 PE=1 SV=1	1	5	5	5	4	4	4	4	4	4	5.7	5.7	5.7	138.41	1235	1235	3.67	3	1	1	2	2	3	0	30.821	4.2	4.6	27455000	17478000	9976800	18476000	9586200	6	4	10				362	28;561;1559;1783;2138	True;True;True;True;True	28;561;1559;1783;2138	88;1638;1639;1640;1641;4561;5179;5180;5181;5182;6255;6256	91;1665;1666;1667;1668;4697;5335;5336;5337;5338;6432;6433
sp|P46020|KPB1_HUMAN	sp|P46020|KPB1_HUMAN	2	2	2	sp|P46020|KPB1_HUMAN Phosphorylase b kinase regulatory subunit alpha, skeletal muscle isoform OS=Homo sapiens OX=9606 GN=PHKA1 PE=1 SV=2	1	2	2	2	2	0	2	0	2	0	2.7	2.7	2.7	137.31	1223	1223	4.5				1	1		0	13.121	2.7	0	1760300	1760300	0	1927300	0	2	0	2				363	29;2765	True;True	29;2765	89;8066	92;8302
sp|P46060|RAGP1_HUMAN	sp|P46060|RAGP1_HUMAN	4	4	4	sp|P46060|RAGP1_HUMAN Ran GTPase-activating protein 1 OS=Homo sapiens OX=9606 GN=RANGAP1 PE=1 SV=1	1	4	4	4	2	3	2	3	2	3	10.7	10.7	10.7	63.541	587	587	3.25	2	1	2	1		2	0	24.431	6.6	8.2	16014000	1825600	14189000	0	13746000	3	5	8				364	140;268;3038;4284	True;True;True;True	140;268;3038;4284	404;405;764;765;8888;8889;8890;12628	416;417;783;784;9140;9141;9142;13017
sp|P46063|RECQ1_HUMAN	sp|P46063|RECQ1_HUMAN	3	3	3	sp|P46063|RECQ1_HUMAN ATP-dependent DNA helicase Q1 OS=Homo sapiens OX=9606 GN=RECQL PE=1 SV=3	1	3	3	3	3	3	3	3	3	3	5.2	5.2	5.2	73.457	649	649	2.78	3	1	2	2		1	0	19.639	5.2	5.2	17510000	7587900	9922600	9574000	8681800	3	6	9				365	40;1353;2252	True;True;True	40;1353;2252	122;123;124;125;3899;3900;6598;6599;6600	125;126;127;128;4013;4014;6795;6796;6797
sp|P46087|NOP2_HUMAN	sp|P46087|NOP2_HUMAN	6	6	6	sp|P46087|NOP2_HUMAN Probable 28S rRNA (cytosine(4447)-C(5))-methyltransferase OS=Homo sapiens OX=9606 GN=NOP2 PE=1 SV=2	1	6	6	6	6	2	6	2	6	2	10.7	10.7	10.7	89.301	812	812	4	1	1	2	4	3	2	0	39.821	10.7	3.6	32895000	23172000	9722500	21414000	12974000	9	4	13				366	999;2829;3649;4561;4861;5283	True;True;True;True;True;True	999;2829;3649;4561;4861;5283	2905;2906;8282;10754;10755;10756;10757;10758;10759;13408;14324;14325;15649	2977;2978;8525;11074;11075;11076;11077;11078;11079;13840;14792;14793;16181
sp|P46459|NSF_HUMAN	sp|P46459|NSF_HUMAN	3	3	3	sp|P46459|NSF_HUMAN Vesicle-fusing ATPase OS=Homo sapiens OX=9606 GN=NSF PE=1 SV=3	1	3	3	3	1	3	1	3	1	3	4.7	4.7	4.7	82.593	744	744	2.5	2		1		1		0	17.246	1.6	4.7	9600000	895910	8704100	0	8669800	1	2	3				367	3468;5244;5766	True;True;True	3468;5244;5766	10177;10178;15534;17120	10462;10463;16061;17710
sp|P46776|RL27A_HUMAN	sp|P46776|RL27A_HUMAN	5	5	5	sp|P46776|RL27A_HUMAN 60S ribosomal protein L27a OS=Homo sapiens OX=9606 GN=RPL27A PE=1 SV=2	1	5	5	5	5	4	5	4	5	4	32.4	32.4	32.4	16.561	148	148	3.12	4	2	3	3	3	1	0	31.279	32.4	25.7	85506000	40210000	45297000	49355000	37918000	6	8	14				368	2166;3266;3523;3605;4666	True;True;True;True;True	2166;3266;3523;3605;4666	6328;6329;6330;6331;6332;6333;9571;10346;10347;10594;10595;10596;10597;13736;13737;13738	6507;6508;6509;6510;6511;6512;9837;10655;10656;10911;10912;10913;10914;14170;14171;14172
sp|P46777|RL5_HUMAN	sp|P46777|RL5_HUMAN	16	16	16	sp|P46777|RL5_HUMAN 60S ribosomal protein L5 OS=Homo sapiens OX=9606 GN=RPL5 PE=1 SV=3	1	16	16	16	14	14	14	14	14	14	49.8	49.8	49.8	34.362	297	297	3.44	12	11	12	15	12	9	0	114.51	49.8	45.5	474540000	229520000	245020000	237880000	243080000	33	31	64				369	184;691;888;1406;1796;2418;3229;3638;3639;3777;3963;3964;4926;5153;5446;5690	True;True;True;True;True;True;True;True;True;True;True;True;True;True;True;True	184;691;888;1406;1796;2418;3229;3638;3639;3777;3963;3964;4926;5153;5446;5690	547;548;2035;2602;2603;2604;2605;2606;4064;4065;4066;5231;5232;5233;5234;5235;7060;7061;9465;9466;9467;9468;10704;10705;10706;10707;10708;10709;10710;10711;10712;10713;10714;10715;10716;11128;11129;11668;11669;11670;11671;11672;14517;14518;14519;14520;14521;14522;14523;14524;14525;14526;15233;15234;15235;15236;15237;16148;16149;16150;16151;16152;16899;16900;16901;16902;16903;16904;16905;16906;169…	562;563;2077;2670;2671;2672;2673;2674;4185;4186;4187;5390;5391;5392;5393;5394;7274;7275;7276;9729;9730;9731;9732;11022;11023;11024;11025;11026;11027;11028;11029;11030;11031;11032;11033;11034;11457;11458;12012;12013;12014;12015;12016;14991;14992;14993;14994;14995;14996;14997;14998;14999;15000;15001;15738;15739;15740;15741;15742;16688;16689;16690;16691;16692;17480;17481;17482;17483;17484;17485;1748…
sp|P46778|RL21_HUMAN	sp|P46778|RL21_HUMAN	7	7	7	sp|P46778|RL21_HUMAN 60S ribosomal protein L21 OS=Homo sapiens OX=9606 GN=RPL21 PE=1 SV=2	1	7	7	7	4	7	4	7	4	7	35	35	35	18.565	160	160	3.31	5	4	6	3	5	3	0	186.16	23.1	35	334400000	145320000	189070000	162610000	173800000	10	14	24				370	963;1701;1786;2318;2392;5512;5704	True;True;True;True;True;True;True	963;1701;1786;2318;2392;5512;5704	2805;2806;2807;4962;4963;5203;5204;6785;6786;6787;6788;6789;6987;6988;16315;16316;16317;16318;16319;16320;16321;16322;16323;16324;16325;16951	2875;2876;2877;5116;5117;5359;5360;6989;6990;6991;6992;6993;7198;7199;16856;16857;16858;16859;16860;16861;16862;16863;16864;16865;16866;17532
sp|P46779|RL28_HUMAN	sp|P46779|RL28_HUMAN	8	8	8	sp|P46779|RL28_HUMAN 60S ribosomal protein L28 OS=Homo sapiens OX=9606 GN=RPL28 PE=1 SV=3	1	8	8	8	8	5	8	5	8	5	43.1	43.1	43.1	15.747	137	137	3.9	5	3	3	5	5	8	0	82.811	43.1	29.2	599750000	377830000	221910000	322430000	293150000	14	10	24				371	484;1730;2557;3521;3922;4218;4953;5711	True;True;True;True;True;True;True;True	484;1730;2557;3521;3922;4218;4953;5711	1417;5027;5028;7419;7420;7421;7422;7423;7424;7425;10336;10337;10338;10339;10340;10341;11557;11558;11559;11560;11561;12411;14616;14617;16961;16962;16963;16964;16965	1442;5183;5184;7645;7646;7647;7648;7649;7650;7651;10643;10644;10645;10646;10647;10648;10649;10650;11897;11898;11899;11900;11901;12793;15094;15095;17543;17544;17545;17546;17547
sp|P46781|RS9_HUMAN	sp|P46781|RS9_HUMAN	12	12	12	sp|P46781|RS9_HUMAN 40S ribosomal protein S9 OS=Homo sapiens OX=9606 GN=RPS9 PE=1 SV=3	1	12	12	12	11	11	11	11	11	11	39.2	39.2	39.2	22.591	194	194	3.27	8	10	4	6	8	5	0	144.63	39.2	39.2	1464800000	750150000	714660000	852220000	637970000	16	20	36				372	1001;1002;2030;2530;2752;2860;3940;4007;4008;4015;4419;4459	True;True;True;True;True;True;True;True;True;True;True;True	1001;1002;2030;2530;2752;2860;3940;4007;4008;4015;4419;4459	2908;2909;2910;2911;2912;2913;2914;2915;5925;5926;5927;5928;7329;7330;7331;8031;8032;8033;8387;8388;8389;11606;11607;11608;11609;11792;11793;11794;11813;11814;11815;11816;12984;12985;12986;13107;13108;13109;13110;13111;13112	2980;2981;2982;2983;2984;2985;2986;2987;2988;6093;6094;6095;6096;7550;7551;7552;8267;8268;8269;8631;8632;8633;11948;11949;11950;11951;12136;12137;12138;12157;12158;12159;12160;13396;13397;13398;13526;13527;13528;13529;13530;13531
sp|P46782|RS5_HUMAN	sp|P46782|RS5_HUMAN	11	11	11	sp|P46782|RS5_HUMAN 40S ribosomal protein S5 OS=Homo sapiens OX=9606 GN=RPS5 PE=1 SV=4	1	11	11	11	9	8	9	8	9	8	42.2	42.2	42.2	22.876	204	204	3.64	6	7	7	2	9	8	0	128.34	32.4	33.8	774330000	413880000	360450000	390720000	393980000	14	19	33				373	399;2354;3195;3747;3748;4046;4076;4705;5340;5547;5691	True;True;True;True;True;True;True;True;True;True;True	399;2354;3195;3747;3748;4046;4076;4705;5340;5547;5691	1180;6889;6890;9345;9346;9347;9348;9349;9350;9351;9352;9353;9354;11040;11041;11042;11043;11044;11045;11046;11047;11048;11920;11921;11922;11985;13860;13861;13862;13863;13864;15820;15821;15822;15823;15824;16447;16448;16908	1204;7097;7098;9609;9610;9611;9612;9613;9614;9615;9616;9617;9618;11366;11367;11368;11369;11370;11371;11372;11373;11374;11375;12266;12267;12268;12334;14308;14309;14310;14311;14312;16354;16355;16356;16357;16358;16359;17013;17014;17489
sp|P46783|RS10_HUMAN;sp|Q9NQ39|RS10L_HUMAN	sp|P46783|RS10_HUMAN;sp|Q9NQ39|RS10L_HUMAN	3;3	3;3	3;3	sp|P46783|RS10_HUMAN 40S ribosomal protein S10 OS=Homo sapiens OX=9606 GN=RPS10 PE=1 SV=1;sp|Q9NQ39|RS10L_HUMAN Putative 40S ribosomal protein S10-like OS=Homo sapiens OX=9606 GN=RPS10P5 PE=5 SV=1	2	3	3	3	3	3	3	3	3	3	18.8	18.8	18.8	18.898	165	165;176	3.58	4	2	2	4	4	3	0	89.017	18.8	18.8	205280000	115380000	89892000	116500000	94198000	11	9	20				374	108;1836;2336	True;True;True	108;1836;2336	318;319;320;5357;5358;5359;5360;6837;6838;6839;6840;6841;6842;6843;6844;6845;6846;6847;6848	326;327;328;5519;5520;5521;5522;7042;7043;7044;7045;7046;7047;7048;7049;7050;7051;7052;7053;7054
sp|P47756|CAPZB_HUMAN	sp|P47756|CAPZB_HUMAN	8	8	8	sp|P47756|CAPZB_HUMAN F-actin-capping protein subunit beta OS=Homo sapiens OX=9606 GN=CAPZB PE=1 SV=4	1	8	8	8	1	8	1	8	1	8	40.8	40.8	40.8	31.35	277	277	2.75	3	4	6	1	1	1	0	61.858	7.2	40.8	53064000	3637800	49426000	0	47233000	3	11	14				375	712;2089;3222;3862;4012;4220;4418;4744	True;True;True;True;True;True;True;True	712;2089;3222;3862;4012;4220;4418;4744	2081;6116;9449;11375;11376;11377;11804;12418;12419;12978;12979;12980;12981;12982;12983;13978	2124;6291;9713;11711;11712;11713;12148;12800;12801;13390;13391;13392;13393;13394;13395;14433
sp|P47813|IF1AX_HUMAN;sp|O14602|IF1AY_HUMAN	sp|P47813|IF1AX_HUMAN;sp|O14602|IF1AY_HUMAN	4;3	4;3	4;3	sp|P47813|IF1AX_HUMAN Eukaryotic translation initiation factor 1A, X-chromosomal OS=Homo sapiens OX=9606 GN=EIF1AX PE=1 SV=2;sp|O14602|IF1AY_HUMAN Eukaryotic translation initiation factor 1A, Y-chromosomal OS=Homo sapiens OX=9606 GN=EIF1AY PE=1 SV=4	2	4	4	4	4	4	4	4	4	4	34	34	34	16.46	144	144;144	3.44	2	2	4	5	1	2	0	30.166	34	34	145140000	82538000	62606000	91836000	57271000	7	8	15				376	562;817;1016;2719	True;True;True;True	562;817;1016;2719	1642;1643;1644;1645;2404;2405;2406;2943;2944;2945;7922;7923;7924;7925;7926;7927	1669;1670;1671;1672;2471;2472;2473;3017;3018;3019;8157;8158;8159;8160;8161;8162
sp|P47897|SYQ_HUMAN	sp|P47897|SYQ_HUMAN	6	6	6	sp|P47897|SYQ_HUMAN Glutamine--tRNA ligase OS=Homo sapiens OX=9606 GN=QARS PE=1 SV=1	1	6	6	6	4	4	4	4	4	4	10.8	10.8	10.8	87.798	775	775	3.62	1	2	4	2	2	2	0	69.142	7.9	5.5	43809000	15165000	28644000	19122000	24620000	6	7	13				377	801;823;1621;1854;3794;4630	True;True;True;True;True;True	801;823;1621;1854;3794;4630	2360;2361;2362;2423;2424;4737;4738;5422;11168;11169;11170;11171;13631	2427;2428;2429;2490;2491;4879;4880;5584;11502;11503;11504;11505;14064
sp|P47914|RL29_HUMAN	sp|P47914|RL29_HUMAN	3	3	3	sp|P47914|RL29_HUMAN 60S ribosomal protein L29 OS=Homo sapiens OX=9606 GN=RPL29 PE=1 SV=2	1	3	3	3	1	3	1	3	1	3	22.6	22.6	22.6	17.752	159	159	3.12	2	1	2	1	1	1	0	20.3	9.4	22.6	136010000	40854000	95156000	0	92891000	3	5	8				378	395;2675;4439	True;True;True	395;2675;4439	1163;1164;1165;1166;1167;1168;7770;13040	1187;1188;1189;1190;1191;1192;8002;13453
sp|P48047|ATPO_HUMAN	sp|P48047|ATPO_HUMAN	4	4	4	sp|P48047|ATPO_HUMAN ATP synthase subunit O, mitochondrial OS=Homo sapiens OX=9606 GN=ATP5PO PE=1 SV=1	1	4	4	4	4	3	4	3	4	3	22.1	22.1	22.1	23.277	213	213	3.5	3	1	3	2	3	2	0	30.32	22.1	17.4	85523000	27326000	58197000	34865000	50728000	6	2	8				379	1324;4182;5047;5574	True;True;True;True	1324;4182;5047;5574	3781;3782;3783;3784;12303;14912;14913;14914;14915;14916;16519;16520;16521;16522	3879;3880;3881;3882;12672;15401;15402;15403;15404;15405;17089;17090;17091;17092
sp|P48444|COPD_HUMAN	sp|P48444|COPD_HUMAN	3	3	3	sp|P48444|COPD_HUMAN Coatomer subunit delta OS=Homo sapiens OX=9606 GN=ARCN1 PE=1 SV=1	1	3	3	3	0	3	0	3	0	3	6.7	6.7	6.7	57.21	511	511	2	1	1	1				0	16.856	0	6.7	11595000	0	11595000	0	11313000	0	3	3				380	1719;5281;5452	True;True;True	1719;5281;5452	5000;15647;16166	5155;16179;16706
sp|P48643|TCPE_HUMAN	sp|P48643|TCPE_HUMAN	4	4	4	sp|P48643|TCPE_HUMAN T-complex protein 1 subunit epsilon OS=Homo sapiens OX=9606 GN=CCT5 PE=1 SV=1	1	4	4	4	2	4	2	4	2	4	13.5	13.5	13.5	59.67	541	541	2.6	3	2	3	1		1	0	29.297	4.8	13.5	52688000	11761000	40926000	24257000	28026000	2	8	10				381	1079;1889;2796;5551	True;True;True;True	1079;1889;2796;5551	3127;5512;5513;5514;5515;8180;8181;8182;16454;16455	3211;5675;5676;5677;5678;8420;8421;8422;17020;17021
sp|P48729|KC1A_HUMAN;sp|Q8N752|KC1AL_HUMAN	sp|P48729|KC1A_HUMAN;sp|Q8N752|KC1AL_HUMAN	8;5	8;5	8;5	sp|P48729|KC1A_HUMAN Casein kinase I isoform alpha OS=Homo sapiens OX=9606 GN=CSNK1A1 PE=1 SV=2;sp|Q8N752|KC1AL_HUMAN Casein kinase I isoform alpha-like OS=Homo sapiens OX=9606 GN=CSNK1A1L PE=2 SV=2	2	8	8	8	4	7	4	7	4	7	28.2	28.2	28.2	38.914	337	337;337	3.37	3	4	4	2	3	3	0	64.339	17.8	23.4	56373000	21249000	35125000	21368000	34962000	8	10	18				382	49;1192;1838;2495;3793;4966;5570;5571	True;True;True;True;True;True;True;True	49;1192;1838;2495;3793;4966;5570;5571	149;150;151;152;3442;3443;3444;5363;7250;11167;14658;14659;14660;14661;14662;14663;16511;16512;16513	152;153;154;155;3531;3532;3533;5525;7469;11501;15137;15138;15139;15140;15141;15142;17081;17082;17083
sp|P49207|RL34_HUMAN	sp|P49207|RL34_HUMAN	3	3	3	sp|P49207|RL34_HUMAN 60S ribosomal protein L34 OS=Homo sapiens OX=9606 GN=RPL34 PE=1 SV=3	1	3	3	3	2	1	2	1	2	1	25.6	25.6	25.6	13.293	117	117	4.57		1		2	2	2	0	26.035	15.4	10.3	162860000	162070000	789260	173280000	0	4	1	5				383	138;3166;4086	True;True;True	138;3166;4086	401;9262;9263;9264;12010;12011;12012	413;9526;9527;9528;12360;12361;12362
sp|P49368|TCPG_HUMAN	sp|P49368|TCPG_HUMAN	6	6	6	sp|P49368|TCPG_HUMAN T-complex protein 1 subunit gamma OS=Homo sapiens OX=9606 GN=CCT3 PE=1 SV=4	1	6	6	6	5	5	5	5	5	5	16.3	16.3	16.3	60.533	545	545	3.56	3	2	4	3	3	3	0	38.349	13	14.5	57388000	28217000	29171000	29324000	28765000	9	8	17				384	1715;1931;2397;3676;4614;4777	True;True;True;True;True;True	1715;1931;2397;3676;4614;4777	4993;4994;4995;4996;5639;6998;6999;10837;10838;10839;10840;13589;13590;14071;14072;14073;14074;14075	5147;5148;5149;5150;5802;7209;7210;11159;11160;11161;11162;14022;14023;14534;14535;14536;14537;14538
sp|P49411|EFTU_HUMAN	sp|P49411|EFTU_HUMAN	10	10	10	sp|P49411|EFTU_HUMAN Elongation factor Tu, mitochondrial OS=Homo sapiens OX=9606 GN=TUFM PE=1 SV=2	1	10	10	10	7	10	7	10	7	10	29.4	29.4	29.4	49.541	452	452	3.23	6	7	6	3	4	5	0	64.802	21	29.4	117060000	48034000	69022000	56809000	60603000	11	22	33				385	109;706;1534;1583;1700;1885;2389;2929;4987;5590	True;True;True;True;True;True;True;True;True;True	109;706;1534;1583;1700;1885;2389;2929;4987;5590	321;322;323;324;325;326;2066;2067;4465;4466;4467;4468;4627;4628;4960;4961;5506;5507;5508;6976;6977;6978;6979;8570;8571;8572;14734;16560;16561;16562;16563	329;330;331;332;333;334;335;336;337;2109;2110;4599;4600;4601;4602;4763;4764;5114;5115;5669;5670;5671;7187;7188;7189;7190;8817;8818;8819;15216;17130;17131;17132;17133
sp|P49591|SYSC_HUMAN	sp|P49591|SYSC_HUMAN	5	5	5	sp|P49591|SYSC_HUMAN Serine--tRNA ligase, cytoplasmic OS=Homo sapiens OX=9606 GN=SARS PE=1 SV=3	1	5	5	5	4	4	4	4	4	4	17.9	17.9	17.9	58.777	514	514	3.19	3	4	2	3	2	2	0	43.222	12.1	13.2	63502000	27860000	35641000	27876000	36299000	7	8	15				386	945;1017;2447;4713;5075	True;True;True;True;True	945;1017;2447;4713;5075	2765;2946;2947;2948;2949;7118;13889;13890;13891;13892;13893;15008;15009;15010;15011;15012	2835;3020;3021;3022;3023;7333;14341;14342;14343;14344;14345;15511;15512;15513;15514;15515
sp|P49674|KC1E_HUMAN;sp|P48730|KC1D_HUMAN	sp|P49674|KC1E_HUMAN;sp|P48730|KC1D_HUMAN	4;3	4;3	4;3	sp|P49674|KC1E_HUMAN Casein kinase I isoform epsilon OS=Homo sapiens OX=9606 GN=CSNK1E PE=1 SV=1;sp|P48730|KC1D_HUMAN Casein kinase I isoform delta OS=Homo sapiens OX=9606 GN=CSNK1D PE=1 SV=2	2	4	4	4	4	3	4	3	4	3	12	12	12	47.315	416	416;415	4	2	1	2	2	4	3	0	26.45	12	9.4	32413000	23963000	8450300	18387000	15413000	9	5	14				387	4083;4701;4965;5572	True;True;True;True	4083;4701;4965;5572	11999;12000;12001;12002;13852;14652;14653;14654;14655;14656;14657;16514;16515;16516	12348;12349;12350;12351;12352;14300;15131;15132;15133;15134;15135;15136;17084;17085;17086
sp|P49755|TMEDA_HUMAN	sp|P49755|TMEDA_HUMAN	1	1	1	sp|P49755|TMEDA_HUMAN Transmembrane emp24 domain-containing protein 10 OS=Homo sapiens OX=9606 GN=TMED10 PE=1 SV=2	1	1	1	1	1	1	1	1	1	1	7.8	7.8	7.8	24.976	219	219	3.75		1	1	1		1	0	12.164	7.8	7.8	25757000	9974800	15782000	0	14960000	2	2	4				388	2258	TRUE	2258	6625;6626;6627;6628	6822;6823;6824;6825
sp|P49756|RBM25_HUMAN	sp|P49756|RBM25_HUMAN	8	8	8	sp|P49756|RBM25_HUMAN RNA-binding protein 25 OS=Homo sapiens OX=9606 GN=RBM25 PE=1 SV=3	1	8	8	8	5	8	5	8	5	8	13.8	13.8	13.8	100.18	843	843	3	5	4	6	2	3	2	0	52.916	8.7	13.8	132880000	28939000	103940000	40605000	90720000	7	15	22				389	961;1135;1141;2052;2224;2489;2923;3062	True;True;True;True;True;True;True;True	961;1135;1141;2052;2224;2489;2923;3062	2799;2800;2801;2802;2803;3278;3279;3280;3296;3297;3298;3299;3300;5997;6526;7234;8560;8561;8954;8955;8956;8957	2869;2870;2871;2872;2873;3364;3365;3366;3382;3383;3384;3385;3386;6167;6720;7452;8807;8808;9207;9208;9209;9210
sp|P49959|MRE11_HUMAN	sp|P49959|MRE11_HUMAN	2	2	2	sp|P49959|MRE11_HUMAN Double-strand break repair protein MRE11 OS=Homo sapiens OX=9606 GN=MRE11 PE=1 SV=3	1	2	2	2	2	0	2	0	2	0	3.7	3.7	3.7	80.592	708	708	4				2			0	11.314	3.7	0	7006800	7006800	0	7766900	0	1	0	1				390	1902;2817	True;True	1902;2817	5550;8244	5713;8484
sp|P50402|EMD_HUMAN	sp|P50402|EMD_HUMAN	3	3	3	sp|P50402|EMD_HUMAN Emerin OS=Homo sapiens OX=9606 GN=EMD PE=1 SV=1	1	3	3	3	3	3	3	3	3	3	16.9	16.9	16.9	28.994	254	254	3.54	2	2	3	2	1	3	0	22.546	16.9	16.9	76452000	33173000	43279000	39573000	37428000	6	3	9				391	770;4081;4993	True;True;True	770;4081;4993	2249;2250;2251;2252;2253;11995;11996;11997;14745;14746;14747;14748;14749	2297;2298;2299;2300;2301;12344;12345;12346;15227;15228;15229;15230;15231
sp|P50542|PEX5_HUMAN	sp|P50542|PEX5_HUMAN	1	1	1	sp|P50542|PEX5_HUMAN Peroxisomal targeting signal 1 receptor OS=Homo sapiens OX=9606 GN=PEX5 PE=1 SV=3	1	1	1	1	0	1	0	1	0	1	2.3	2.3	2.3	70.864	639	639	1	1						0.0075269	6.2207	0	2.3	1171400	0	1171400	0	1171400	0	1	1				392	1015	TRUE	1015	2942	3016
sp|P50914|RL14_HUMAN	sp|P50914|RL14_HUMAN	4	4	4	sp|P50914|RL14_HUMAN 60S ribosomal protein L14 OS=Homo sapiens OX=9606 GN=RPL14 PE=1 SV=4	1	4	4	4	4	3	4	3	4	3	16.7	16.7	16.7	23.432	215	215	3.85		3	3	3	1	3	0	57.331	16.7	16.3	98818000	44284000	54535000	52823000	45624000	7	5	12				393	345;346;3218;5061	True;True;True;True	345;346;3218;5061	1015;1016;1017;1018;9434;9435;9436;9437;14958;14959;14960;14961;14962	1036;1037;1038;1039;9698;9699;9700;9701;15455;15456;15457;15458;15459
sp|P50990|TCPQ_HUMAN	sp|P50990|TCPQ_HUMAN	12	12	12	sp|P50990|TCPQ_HUMAN T-complex protein 1 subunit theta OS=Homo sapiens OX=9606 GN=CCT8 PE=1 SV=4	1	12	12	12	8	12	8	12	8	12	27.4	27.4	27.4	59.62	548	548	3.14	9	7	3	7	4	5	0	74.232	17.9	27.4	130470000	62067000	68401000	69162000	63904000	15	18	33				394	202;510;1077;1155;1766;1923;2344;2668;3819;4618;4952;5015	True;True;True;True;True;True;True;True;True;True;True;True	202;510;1077;1155;1766;1923;2344;2668;3819;4618;4952;5015	603;604;605;606;607;608;1479;3121;3122;3123;3124;3336;3337;5131;5132;5133;5134;5621;6871;7744;7745;7746;7747;7748;11249;11250;11251;11252;11253;13601;13602;14614;14615;14811;14812	618;619;620;621;622;623;1504;3205;3206;3207;3208;3422;3423;5287;5288;5289;5290;5784;7079;7976;7977;7978;7979;7980;11584;11585;11586;11587;11588;14034;14035;15092;15093;15299;15300
sp|P50991|TCPD_HUMAN	sp|P50991|TCPD_HUMAN	7	7	7	sp|P50991|TCPD_HUMAN T-complex protein 1 subunit delta OS=Homo sapiens OX=9606 GN=CCT4 PE=1 SV=4	1	7	7	7	3	5	3	5	3	5	14.8	14.8	14.8	57.924	539	539	3.22	1	2	3	1	1	1	0	42.447	7.6	10.2	63920000	11742000	52178000	0	50645000	3	5	8				395	297;1320;1411;1670;1932;2013;5417	True;True;True;True;True;True;True	297;1320;1411;1670;1932;2013;5417	869;870;871;3771;4080;4876;5640;5876;16060	888;889;890;3869;4201;5028;5803;6044;16599
sp|P50995|ANX11_HUMAN	sp|P50995|ANX11_HUMAN	7	7	7	sp|P50995|ANX11_HUMAN Annexin A11 OS=Homo sapiens OX=9606 GN=ANXA11 PE=1 SV=1	1	7	7	7	7	3	7	3	7	3	17.6	17.6	17.6	54.389	505	505	4.12	2	2		4	4	4	0	48.286	17.6	8.7	47414000	38052000	9361700	33241000	16422000	12	4	16				396	192;650;1453;1712;2825;4367;4450	True;True;True;True;True;True;True	192;650;1453;1712;2825;4367;4450	572;573;574;1905;1906;1907;1908;1909;4205;4206;4987;8273;12856;12857;12858;13084	587;588;589;1945;1946;1947;1948;1949;4328;4329;5141;8516;13249;13250;13251;13252;13503
sp|P51114|FXR1_HUMAN	sp|P51114|FXR1_HUMAN	2	2	2	sp|P51114|FXR1_HUMAN Fragile X mental retardation syndrome-related protein 1 OS=Homo sapiens OX=9606 GN=FXR1 PE=1 SV=3	1	2	2	2	2	1	2	1	2	1	5	5	5	69.72	621	621	3.75		1	1		2		0	11.807	5	2.1	9053600	2637900	6415700	0	6074800	2	2	4				397	2571;5392	True;True	2571;5392	7458;15986;15987;15988	7684;16525;16526;16527
sp|P51148|RAB5C_HUMAN;sp|P61020|RAB5B_HUMAN;sp|P20339|RAB5A_HUMAN	sp|P51148|RAB5C_HUMAN	6;2;2	6;2;2	6;2;2	sp|P51148|RAB5C_HUMAN Ras-related protein Rab-5C OS=Homo sapiens OX=9606 GN=RAB5C PE=1 SV=2	3	6	6	6	2	6	2	6	2	6	38	38	38	23.482	216	216;215;215	2.92	3	5		2	1	2	0	38.107	12	38	24690000	10861000	13829000	11754000	12946000	3	7	10				398	1399;1705;2481;3232;3741;5635	True;True;True;True;True;True	1399;1705;2481;3232;3741;5635	4042;4043;4970;4971;4972;7211;9476;11019;11020;11021;11022;11023;16704	4163;4164;5124;5125;5126;7429;9740;11345;11346;11347;11348;11349;17279
sp|P51149|RAB7A_HUMAN	sp|P51149|RAB7A_HUMAN	4	4	4	sp|P51149|RAB7A_HUMAN Ras-related protein Rab-7a OS=Homo sapiens OX=9606 GN=RAB7A PE=1 SV=1	1	4	4	4	3	3	3	3	3	3	24.2	24.2	24.2	23.489	207	207	3.55	2	1	2	3	1	2	0	34.828	17.4	17.4	27695000	9033000	18662000	0	18363000	6	5	11				399	840;3257;3576;5200	True;True;True;True	840;3257;3576;5200	2475;9552;10502;10503;10504;10505;15374;15375;15376;15377;15378	2543;9818;10815;10816;10817;10818;15893;15894;15895;15896;15897
sp|P51398|RT29_HUMAN	sp|P51398|RT29_HUMAN	1	1	1	sp|P51398|RT29_HUMAN 28S ribosomal protein S29, mitochondrial OS=Homo sapiens OX=9606 GN=DAP3 PE=1 SV=1	1	1	1	1	1	1	1	1	1	1	3.8	3.8	3.8	45.566	398	398	3.25	1		1	1	1		0	7.6352	3.8	3.8	1327700	645250	682430	0	671580	2	2	4				400	998	TRUE	998	2901;2902;2903;2904	2973;2974;2975;2976
sp|P51572|BAP31_HUMAN	sp|P51572|BAP31_HUMAN	3	3	3	sp|P51572|BAP31_HUMAN B-cell receptor-associated protein 31 OS=Homo sapiens OX=9606 GN=BCAP31 PE=1 SV=3	1	3	3	3	1	3	1	3	1	3	15.4	15.4	15.4	27.991	246	246	2.43	3	2		1		1	0	19.7	6.1	15.4	26972000	4933600	22038000	0	21507000	2	3	5				401	116;2711;3058	True;True;True	116;2711;3058	339;340;7904;7905;7906;7907;8945	350;351;8139;8140;8141;8142;9198
sp|P51610|HCFC1_HUMAN	sp|P51610|HCFC1_HUMAN	5	5	5	sp|P51610|HCFC1_HUMAN Host cell factor 1 OS=Homo sapiens OX=9606 GN=HCFC1 PE=1 SV=2	1	5	5	5	4	1	4	1	4	1	3	3	3	208.73	2035	2035	4.67		1		1	2	2	0	28.822	2.6	0.4	28758000	18855000	9902800	19909000	0	4	1	5				402	1064;1917;2519;4326;5029	True;True;True;True;True	1064;1917;2519;4326;5029	3096;5599;7299;12748;12749;14853	3180;5762;7520;13140;13141;15341
sp|P51659|DHB4_HUMAN	sp|P51659|DHB4_HUMAN	23	23	23	sp|P51659|DHB4_HUMAN Peroxisomal multifunctional enzyme type 2 OS=Homo sapiens OX=9606 GN=HSD17B4 PE=1 SV=3	1	23	23	23	19	16	19	16	19	16	42.5	42.5	42.5	79.685	736	736	3.7	10	10	14	15	13	14	0	251.99	33.2	35.2	456020000	288780000	167250000	253090000	217420000	37	34	71				403	502;559;1161;1244;1394;1395;1666;1667;1924;1939;1943;2058;2229;2543;2570;2811;3489;4075;4383;5057;5297;5368;5481	True;True;True;True;True;True;True;True;True;True;True;True;True;True;True;True;True;True;True;True;True;True;True	502;559;1161;1244;1394;1395;1666;1667;1924;1939;1943;2058;2229;2543;2570;2811;3489;4075;4383;5057;5297;5368;5481	1454;1455;1456;1457;1458;1459;1460;1461;1462;1463;1632;3349;3350;3351;3581;4024;4025;4026;4027;4028;4029;4030;4868;4869;5622;5654;5655;5656;5657;5658;5659;5660;5668;5669;5670;6010;6011;6012;6533;7369;7370;7371;7372;7373;7374;7457;8230;8231;10248;11980;11981;11982;11983;11984;12893;14951;14952;14953;14954;15689;15690;15691;15692;15693;15694;15907;15908;15909;15910;15911;16235;16236;16237;16238;162…	1479;1480;1481;1482;1483;1484;1485;1486;1487;1488;1659;3435;3436;3437;3674;4143;4144;4145;4146;4147;4148;4149;4150;5019;5020;5785;5817;5818;5819;5820;5821;5822;5823;5831;5832;5833;6180;6181;6182;6727;7591;7592;7593;7594;7595;7596;7683;8470;8471;10555;12329;12330;12331;12332;12333;13287;15448;15449;15450;15451;16221;16222;16223;16224;16225;16226;16445;16446;16447;16448;16449;16775;16776;16777;1677…
sp|P51665|PSMD7_HUMAN	sp|P51665|PSMD7_HUMAN	2	2	2	sp|P51665|PSMD7_HUMAN 26S proteasome non-ATPase regulatory subunit 7 OS=Homo sapiens OX=9606 GN=PSMD7 PE=1 SV=2	1	2	2	2	2	0	2	0	2	0	5.9	5.9	5.9	37.025	324	324	5				1		1	0	15.049	5.9	0	1172200	1172200	0	1299400	0	2	0	2				404	3707;4560	True;True	3707;4560	10929;13407	11255;13839
sp|P51991|ROA3_HUMAN	sp|P51991|ROA3_HUMAN	13	13	13	sp|P51991|ROA3_HUMAN Heterogeneous nuclear ribonucleoprotein A3 OS=Homo sapiens OX=9606 GN=HNRNPA3 PE=1 SV=2	1	13	13	13	10	13	10	13	10	13	43.1	43.1	43.1	39.594	378	378	3.26	9	11	13	10	8	6	0	131.44	31.7	43.1	491300000	230760000	260550000	256350000	242050000	23	34	57				405	540;871;1432;1451;1965;1986;2429;2758;4478;5531;5621;5638;5639	True;True;True;True;True;True;True;True;True;True;True;True;True	540;871;1432;1451;1965;1986;2429;2758;4478;5531;5621;5638;5639	1564;1565;2539;2540;2541;2542;2543;2544;4135;4136;4137;4198;4199;4200;5740;5741;5742;5804;5805;5806;5807;5808;7079;7080;7081;7082;8045;8046;13166;13167;13168;13169;16404;16405;16406;16407;16659;16660;16661;16662;16663;16664;16665;16666;16667;16668;16723;16724;16725;16726;16727;16728;16729;16730;16731;16732;16733	1590;1591;2607;2608;2609;2610;2611;2612;4257;4258;4259;4321;4322;4323;5904;5905;5906;5971;5972;5973;5974;5975;5976;7294;7295;7296;7297;8281;8282;13586;13587;13588;13589;16970;16971;16972;16973;17233;17234;17235;17236;17237;17238;17239;17240;17241;17242;17300;17301;17302;17303;17304;17305;17306;17307;17308;17309;17310
sp|P52272|HNRPM_HUMAN	sp|P52272|HNRPM_HUMAN	27	27	27	sp|P52272|HNRPM_HUMAN Heterogeneous nuclear ribonucleoprotein M OS=Homo sapiens OX=9606 GN=HNRNPM PE=1 SV=3	1	27	27	27	18	23	18	23	18	23	41	41	41	77.515	730	730	3.19	17	15	18	9	11	11	0	183.58	30.3	37.4	991610000	317570000	674040000	464530000	521600000	25	38	63				406	86;87;700;1200;1203;1229;1415;1487;1520;1597;2163;2164;2333;2824;2899;3290;3308;3309;3310;3311;3317;3319;3322;3782;5142;5162;5165	True;True;True;True;True;True;True;True;True;True;True;True;True;True;True;True;True;True;True;True;True;True;True;True;True;True;True	86;87;700;1200;1203;1229;1415;1487;1520;1597;2163;2164;2333;2824;2899;3290;3308;3309;3310;3311;3317;3319;3322;3782;5142;5162;5165	246;247;2054;2055;2056;2057;2058;3468;3473;3552;3553;3554;4092;4093;4094;4322;4323;4324;4422;4423;4659;4660;4661;4662;6324;6325;6830;6831;8267;8268;8269;8270;8271;8272;8486;9637;9689;9690;9691;9692;9693;9694;9695;9696;9697;9698;9699;9700;9701;9717;9718;9719;9720;9721;9722;9726;9727;9728;9729;9730;9735;9736;9737;9738;9739;11138;11139;11140;11141;11142;15196;15197;15198;15266;15267;15268;15275;1527…	251;252;2096;2097;2098;2099;2100;2101;3557;3562;3645;3646;3647;4214;4215;4216;4448;4449;4450;4551;4552;4795;4796;4797;4798;6503;6504;7035;7036;8510;8511;8512;8513;8514;8515;8731;9910;9963;9964;9965;9966;9967;9968;9969;9970;9971;9972;9973;9974;9975;9991;9992;9993;9994;9995;9996;10000;10001;10002;10003;10004;10009;10010;10011;10012;10013;11467;11468;11469;11470;11471;15701;15702;15703;15771;15772;1…
sp|P52292|IMA1_HUMAN	sp|P52292|IMA1_HUMAN	11	11	11	sp|P52292|IMA1_HUMAN Importin subunit alpha-1 OS=Homo sapiens OX=9606 GN=KPNA2 PE=1 SV=1	1	11	11	11	10	10	10	10	10	10	35.9	35.9	35.9	57.861	529	529	3.53	6	4	8	5	4	7	0	323.31	31	32.1	137010000	49820000	87186000	53501000	83978000	14	17	31				407	860;971;1528;2949;2954;3519;3556;3685;3759;3984;4628	True;True;True;True;True;True;True;True;True;True;True	860;971;1528;2949;2954;3519;3556;3685;3759;3984;4628	2510;2511;2512;2821;2822;4437;4438;4439;4440;4441;4442;8643;8644;8657;8658;10332;10333;10334;10445;10446;10447;10873;10874;10875;11080;11081;11082;11083;11084;11730;11731;13627;13628;13629	2578;2579;2580;2891;2892;4567;4568;4569;4570;4571;4572;8892;8893;8906;8907;10639;10640;10641;10758;10759;10760;11197;11198;11199;11409;11410;11411;11412;11413;12074;12075;14060;14061;14062
sp|P52294|IMA5_HUMAN;sp|O60684|IMA7_HUMAN;sp|O15131|IMA6_HUMAN	sp|P52294|IMA5_HUMAN;sp|O60684|IMA7_HUMAN	3;2;1	3;2;1	3;2;1	sp|P52294|IMA5_HUMAN Importin subunit alpha-5 OS=Homo sapiens OX=9606 GN=KPNA1 PE=1 SV=3;sp|O60684|IMA7_HUMAN Importin subunit alpha-7 OS=Homo sapiens OX=9606 GN=KPNA6 PE=1 SV=1	3	3	3	3	1	2	1	2	1	2	8.7	8.7	8.7	60.221	538	538;536;536	2.67	2					1	0	18.666	2.6	6.1	1272700	388320	884330	0	884330	1	2	3				408	824;827;2305	True;True;True	824;827;2305	2425;2435;6750	2492;2502;6952
sp|P52434|RPAB3_HUMAN	sp|P52434|RPAB3_HUMAN	3	3	3	sp|P52434|RPAB3_HUMAN DNA-directed RNA polymerases I, II, and III subunit RPABC3 OS=Homo sapiens OX=9606 GN=POLR2H PE=1 SV=4	1	3	3	3	3	3	3	3	3	3	21.3	21.3	21.3	17.143	150	150	3.59	3	2	3	3	3	3	0	23.071	21.3	21.3	95066000	47163000	47903000	43384000	53276000	9	7	16				409	1954;3079;5518	True;True;True	1954;3079;5518	5709;5710;5711;5712;5713;5714;8997;8998;8999;9000;9001;16341;16342;16343;16344;16345;16346	5873;5874;5875;5876;5877;5878;9252;9253;9254;9255;9256;16902;16903;16904;16905;16906;16907
sp|P52597|HNRPF_HUMAN	sp|P52597|HNRPF_HUMAN	6	5	5	sp|P52597|HNRPF_HUMAN Heterogeneous nuclear ribonucleoprotein F OS=Homo sapiens OX=9606 GN=HNRNPF PE=1 SV=3	1	6	5	5	5	6	4	5	4	5	22.9	20.5	20.5	45.671	415	415	3.19	3	4	2	3	2	2	0	44.95	18.8	22.9	66022000	27028000	38994000	29744000	35856000	5	9	14				410	1282;1858;2264;3895;5178;5611	True;True;True;True;False;True	1282;1858;2264;3895;5178;5611	3688;3689;5428;5429;5430;6644;6645;6646;6647;6648;6649;11456;11457;15307;15308;15309;15310;15311;16630;16631;16632	3784;3785;5590;5591;5592;6841;6842;6843;6844;6845;6846;11792;11793;15813;15814;15815;15816;15817;17204;17205;17206
sp|P52815|RM12_HUMAN	sp|P52815|RM12_HUMAN	2	2	2	sp|P52815|RM12_HUMAN 39S ribosomal protein L12, mitochondrial OS=Homo sapiens OX=9606 GN=MRPL12 PE=1 SV=2	1	2	2	2	2	1	2	1	2	1	11.6	11.6	11.6	21.348	198	198	4	1	1	1	1	2	2	0	13.198	11.6	6.1	11841000	8006100	3835200	8488500	0	3	3	6				411	2488;3692	True;True	2488;3692	7232;7233;10890;10891;10892;10893;10894;10895	7450;7451;11215;11216;11217;11218;11219;11220
sp|P52907|CAZA1_HUMAN	sp|P52907|CAZA1_HUMAN	4	4	4	sp|P52907|CAZA1_HUMAN F-actin-capping protein subunit alpha-1 OS=Homo sapiens OX=9606 GN=CAPZA1 PE=1 SV=3	1	4	4	4	2	3	2	3	2	3	30.1	30.1	30.1	32.922	286	286	2.38	2	3	1	2			0	36.669	11.5	23.8	36979000	5506200	31473000	0	30071000	2	6	8				412	857;1242;2211;4716	True;True;True;True	857;1242;2211;4716	2500;2501;2502;3578;6496;6497;13904;13905	2568;2569;2570;3671;6690;6691;14357;14358
sp|P53350|PLK1_HUMAN	sp|P53350|PLK1_HUMAN	31	31	31	sp|P53350|PLK1_HUMAN Serine/threonine-protein kinase PLK1 OS=Homo sapiens OX=9606 GN=PLK1 PE=1 SV=1	1	31	31	31	17	30	17	30	17	30	62.5	62.5	62.5	68.254	603	603	2.88	26	23	24	12	10	10	0	323.31	34.5	60.9	1218200000	198740000	1019400000	286010000	908880000	23	55	78				413	149;180;181;336;375;588;683;1080;1315;1558;1798;1993;1994;2092;2350;2509;2864;2865;2870;3053;3149;3354;3695;3762;3821;4057;4331;4333;4768;4818;5550	True;True;True;True;True;True;True;True;True;True;True;True;True;True;True;True;True;True;True;True;True;True;True;True;True;True;True;True;True;True;True	149;180;181;336;375;588;683;1080;1315;1558;1798;1993;1994;2092;2350;2509;2864;2865;2870;3053;3149;3354;3695;3762;3821;4057;4331;4333;4768;4818;5550	434;435;436;437;534;535;536;537;538;539;540;995;1084;1085;1086;1087;1088;1717;1718;1719;1720;1721;2007;2008;2009;2010;3128;3129;3130;3131;3132;3133;3134;3762;3763;3764;3765;3766;4551;4552;4553;4554;4555;4556;4557;4558;4559;4560;5237;5238;5239;5240;5241;5824;5825;5826;6121;6122;6123;6882;6883;6884;7286;7287;7288;8399;8400;8401;8411;8412;8413;8414;8415;8923;8924;8925;9211;9212;9213;9831;9832;9833;1…	447;448;449;450;549;550;551;552;553;554;555;1015;1105;1106;1107;1108;1109;1746;1747;1748;1749;1750;1751;2048;2049;2050;2051;3212;3213;3214;3215;3216;3217;3218;3860;3861;3862;3863;3864;4687;4688;4689;4690;4691;4692;4693;4694;4695;4696;5396;5397;5398;5399;5400;5992;5993;5994;6296;6297;6298;7090;7091;7092;7505;7506;7507;8643;8644;8645;8655;8656;8657;8658;8659;9175;9176;9177;9178;9471;9472;9473;10108…
sp|P53396|ACLY_HUMAN	sp|P53396|ACLY_HUMAN	5	5	5	sp|P53396|ACLY_HUMAN ATP-citrate synthase OS=Homo sapiens OX=9606 GN=ACLY PE=1 SV=3	1	5	5	5	4	3	4	3	4	3	5.6	5.6	5.6	120.84	1101	1101	3.83	2	1	1	3	3	2	0	31.865	4.3	3.7	27794000	21065000	6728500	15837000	13242000	6	4	10				414	1235;2016;2818;3280;4707	True;True;True;True;True	1235;2016;2818;3280;4707	3565;3566;3567;3568;5879;8245;8246;9603;13866;13867;13868;13869	3658;3659;3660;3661;6047;8485;8486;9873;14314;14315;14316;14317
sp|P53582|MAP11_HUMAN	sp|P53582|MAP11_HUMAN	1	1	1	sp|P53582|MAP11_HUMAN Methionine aminopeptidase 1 OS=Homo sapiens OX=9606 GN=METAP1 PE=1 SV=2	1	1	1	1	0	1	0	1	0	1	5.2	5.2	5.2	43.215	386	386	3			1				0.0011429	6.7844	0	5.2	505640	0	505640	0	491900	0	1	1				415	4101	TRUE	4101	12055	12408
sp|P53618|COPB_HUMAN	sp|P53618|COPB_HUMAN	2	2	2	sp|P53618|COPB_HUMAN Coatomer subunit beta OS=Homo sapiens OX=9606 GN=COPB1 PE=1 SV=3	1	2	2	2	1	1	1	1	1	1	3.7	3.7	3.7	107.14	953	953	3.33	1		1			1	0	11.886	1.5	2.2	4191100	3124000	1067100	0	1049800	1	2	3				416	3255;4827	True;True	3255;4827	9544;9545;14227	9810;9811;14694
sp|P53985|MOT1_HUMAN	sp|P53985|MOT1_HUMAN	1	1	1	sp|P53985|MOT1_HUMAN Monocarboxylate transporter 1 OS=Homo sapiens OX=9606 GN=SLC16A1 PE=1 SV=3	1	1	1	1	1	1	1	1	1	1	3	3	3	53.944	500	500	4.5			1	1	1	1	0.0055804	6.4419	3	3	21845000	15819000	6025800	16870000	0	3	1	4				417	722	TRUE	722	2105;2106;2107;2108	2148;2149;2150;2151
sp|P53999|TCP4_HUMAN	sp|P53999|TCP4_HUMAN	4	4	4	sp|P53999|TCP4_HUMAN Activated RNA polymerase II transcriptional coactivator p15 OS=Homo sapiens OX=9606 GN=SUB1 PE=1 SV=3	1	4	4	4	3	3	3	3	3	3	42.5	42.5	42.5	14.395	127	127	3.64	2	2		3	2	2	0	47.787	30.7	30.7	22780000	17390000	5389300	15958000	7910200	6	3	9				418	1039;1144;1532;3905	True;True;True;True	1039;1144;1532;3905	3029;3030;3031;3032;3033;3309;4456;4457;4458;4459;11496	3113;3114;3115;3116;3117;3395;4590;4591;4592;4593;11835
sp|P54136|SYRC_HUMAN	sp|P54136|SYRC_HUMAN	10	10	10	sp|P54136|SYRC_HUMAN Arginine--tRNA ligase, cytoplasmic OS=Homo sapiens OX=9606 GN=RARS PE=1 SV=2	1	10	10	10	7	7	7	7	7	7	18.8	18.8	18.8	75.378	660	660	3.44	3	3	3	3	4	2	0	59.457	13.5	12.6	34581000	18072000	16509000	16829000	18744000	9	9	18				419	71;1438;1463;2126;2299;2639;2751;2983;4127;4510	True;True;True;True;True;True;True;True;True;True	71;1438;1463;2126;2299;2639;2751;2983;4127;4510	208;4156;4157;4158;4159;4160;4161;4242;6221;6222;6735;7667;8030;8745;12136;12137;13274;13275	213;4278;4279;4280;4281;4282;4283;4365;6397;6398;6937;7897;8266;8995;12498;12499;13699;13700
sp|P54577|SYYC_HUMAN	sp|P54577|SYYC_HUMAN	5	5	5	sp|P54577|SYYC_HUMAN Tyrosine--tRNA ligase, cytoplasmic OS=Homo sapiens OX=9606 GN=YARS PE=1 SV=4	1	5	5	5	2	5	2	5	2	5	14.8	14.8	14.8	59.143	528	528	3.09	3	1	3	1	2	1	0	32.351	7.2	14.8	58188000	25163000	33025000	30640000	28068000	4	5	9				420	128;2079;2655;3162;3625	True;True;True;True;True	128;2079;2655;3162;3625	370;6091;6092;7704;9248;9249;9250;9251;9252;9253;10670	381;6265;6266;7935;9512;9513;9514;9515;9516;9517;10987
sp|P54886|P5CS_HUMAN	sp|P54886|P5CS_HUMAN	3	3	3	sp|P54886|P5CS_HUMAN Delta-1-pyrroline-5-carboxylate synthase OS=Homo sapiens OX=9606 GN=ALDH18A1 PE=1 SV=2	1	3	3	3	2	1	2	1	2	1	4	4	4	87.301	795	795	4.2		1		2	1	1	0	17.701	2.5	1.5	349110000	345200000	3910000	382380000	0	3	1	4				421	2820;3120;3796	True;True;True	2820;3120;3796	8251;9127;9128;9129;11173	8491;9383;9384;9385;11507
sp|P55036|PSMD4_HUMAN	sp|P55036|PSMD4_HUMAN	3	3	3	sp|P55036|PSMD4_HUMAN 26S proteasome non-ATPase regulatory subunit 4 OS=Homo sapiens OX=9606 GN=PSMD4 PE=1 SV=1	1	3	3	3	2	2	2	2	2	2	9.8	9.8	9.8	40.736	377	377	3.43	1	1	2	1	1	1	0	17.85	6.6	8	5558800	866100	4692700	0	4521300	3	4	7				422	2046;3430;5033	True;True;True	2046;3430;5033	5981;5982;5983;10055;10056;10057;14866	6151;6152;6153;10339;10340;10341;15354
sp|P55060|XPO2_HUMAN	sp|P55060|XPO2_HUMAN	5	5	5	sp|P55060|XPO2_HUMAN Exportin-2 OS=Homo sapiens OX=9606 GN=CSE1L PE=1 SV=3	1	5	5	5	4	3	4	3	4	3	7.4	7.4	7.4	110.42	971	971	3.69	2	2	2	2	2	3	0	34.315	6.5	4.2	17785000	7141100	10644000	8619300	9388200	7	6	13				423	11;2039;2295;2985;3540	True;True;True;True;True	11;2039;2295;2985;3540	40;41;42;43;44;5960;5961;6724;8750;10404;10405;10406;10407	41;42;43;44;45;6130;6131;6926;9000;10715;10716;10717;10718
sp|P55072|TERA_HUMAN	sp|P55072|TERA_HUMAN	22	22	22	sp|P55072|TERA_HUMAN Transitional endoplasmic reticulum ATPase OS=Homo sapiens OX=9606 GN=VCP PE=1 SV=4	1	22	22	22	19	20	19	20	19	20	39	39	39	89.321	806	806	3.33	14	16	12	11	11	12	0	219.09	33.7	35.7	221810000	96127000	125690000	118180000	104300000	33	39	72				424	199;200;204;220;499;686;1065;1093;1103;1486;1713;2307;2587;2608;2621;2622;2706;2790;2881;3431;3724;5526	True;True;True;True;True;True;True;True;True;True;True;True;True;True;True;True;True;True;True;True;True;True	199;200;204;220;499;686;1065;1093;1103;1486;1713;2307;2587;2608;2621;2622;2706;2790;2881;3431;3724;5526	590;591;592;593;594;595;596;597;598;599;600;601;615;616;617;618;619;620;653;1443;1444;1445;1446;2017;2018;2019;2020;3097;3098;3153;3154;3155;3193;3194;4321;4988;4989;4990;4991;6753;7516;7517;7574;7575;7576;7577;7625;7626;7627;7628;7629;7885;7886;7887;7888;8153;8154;8155;8156;8157;8446;8447;10058;10059;10060;10061;10970;10971;10972;10973;10974;10975;16382;16383;16384;16385	605;606;607;608;609;610;611;612;613;614;615;616;630;631;632;633;634;635;669;1468;1469;1470;1471;2058;2059;2060;2061;3181;3182;3237;3238;3239;3277;3278;3279;4447;5142;5143;5144;5145;6955;7745;7746;7803;7804;7805;7806;7855;7856;7857;7858;7859;8120;8121;8122;8123;8393;8394;8395;8396;8397;8691;8692;10342;10343;10344;10345;11296;11297;11298;11299;11300;11301;16945;16946;16947;16948
sp|P55084|ECHB_HUMAN	sp|P55084|ECHB_HUMAN	7	7	7	sp|P55084|ECHB_HUMAN Trifunctional enzyme subunit beta, mitochondrial OS=Homo sapiens OX=9606 GN=HADHB PE=1 SV=3	1	7	7	7	5	3	5	3	5	3	21.1	21.1	21.1	51.294	474	474	3.18	3	2		3	2	1	0	41.065	16.9	6.1	30939000	21574000	9364900	23401000	0	4	3	7				425	35;1287;2738;2906;3235;4842;4843	True;True;True;True;True;True;True	35;1287;2738;2906;3235;4842;4843	108;109;110;111;3703;7998;8507;9483;14277;14278;14279	111;112;113;114;3799;8233;8752;9747;14744;14745;14746
sp|P55209|NP1L1_HUMAN	sp|P55209|NP1L1_HUMAN	6	6	4	sp|P55209|NP1L1_HUMAN Nucleosome assembly protein 1-like 1 OS=Homo sapiens OX=9606 GN=NAP1L1 PE=1 SV=1	1	6	6	4	4	5	4	5	2	3	15.3	15.3	12.8	45.374	391	391	3.12	3	3	4	2	3	1	0	50.819	12.3	10.7	72983000	27687000	45296000	31802000	41502000	6	10	16				426	1369;1370;2582;3662;3854;5575	True;True;True;True;True;True	1369;1370;2582;3662;3854;5575	3952;3953;3954;3955;3956;3957;3958;3959;7496;7497;7498;10797;11354;11355;16523;16524	4068;4069;4070;4071;4072;4073;4074;4075;7724;7725;7726;11119;11689;11690;17093;17094
sp|P55265|DSRAD_HUMAN	sp|P55265|DSRAD_HUMAN	3	3	3	sp|P55265|DSRAD_HUMAN Double-stranded RNA-specific adenosine deaminase OS=Homo sapiens OX=9606 GN=ADAR PE=1 SV=4	1	3	3	3	3	1	3	1	3	1	3.1	3.1	3.1	136.06	1226	1226	3.57	1	1	1	2	1	1	0	17.58	3.1	0.9	16762000	6460100	10302000	0	9954100	4	3	7				427	3220;4557;5277	True;True;True	3220;4557;5277	9443;13404;15629;15630;15631;15632;15633	9707;13836;16159;16160;16161;16162;16163
sp|P55735|SEC13_HUMAN	sp|P55735|SEC13_HUMAN	3	3	3	sp|P55735|SEC13_HUMAN Protein SEC13 homolog OS=Homo sapiens OX=9606 GN=SEC13 PE=1 SV=3	1	3	3	3	3	2	3	2	3	2	12.1	12.1	12.1	35.54	322	322	4		2	1	1	1	2	0	17.422	12.1	6.8	25697000	12992000	12705000	12879000	12656000	5	4	9				428	1170;3472;5126	True;True;True	1170;3472;5126	3380;3381;3382;3383;10187;10188;15152	3467;3468;3469;3470;3471;3472;10472;10473;15656
sp|P55769|NH2L1_HUMAN	sp|P55769|NH2L1_HUMAN	4	4	4	sp|P55769|NH2L1_HUMAN NHP2-like protein 1 OS=Homo sapiens OX=9606 GN=SNU13 PE=1 SV=3	1	4	4	4	3	3	3	3	3	3	40.6	40.6	40.6	14.173	128	128	3.55	2	2	2	1	1	3	0	24.43	31.2	28.1	33107000	14753000	18354000	18022000	15116000	5	6	11				429	73;567;2931;3874	True;True;True;True	73;567;2931;3874	210;1657;8576;8577;8578;8579;8580;8581;11396;11397;11398	215;1684;8823;8824;8825;8826;8827;8828;11732;11733;11734
sp|P55795|HNRH2_HUMAN	sp|P55795|HNRH2_HUMAN	6	2	2	sp|P55795|HNRH2_HUMAN Heterogeneous nuclear ribonucleoprotein H2 OS=Homo sapiens OX=9606 GN=HNRNPH2 PE=1 SV=1	1	6	2	2	4	6	0	2	0	2	18.3	5.8	5.8	49.263	449	449	2.67		1	2				0	11.114	12.5	18.3	13256000	0	13256000	0	12609000	0	3	3				430	479;733;1870;2206;4509;5178	True;False;False;True;False;False	479;733;1870;2206;4509;5178	1412;2139;2140;2141;2142;2143;2144;5455;5456;5457;5458;5459;5460;5461;6480;6481;13268;13269;13270;13271;13272;13273;15307;15308;15309;15310;15311	1437;2182;2183;2184;2185;2186;2187;5618;5619;5620;5621;5622;5623;5624;6673;6674;13693;13694;13695;13696;13697;13698;15813;15814;15815;15816;15817
sp|P55884|EIF3B_HUMAN	sp|P55884|EIF3B_HUMAN	9	9	9	sp|P55884|EIF3B_HUMAN Eukaryotic translation initiation factor 3 subunit B OS=Homo sapiens OX=9606 GN=EIF3B PE=1 SV=3	1	9	9	9	6	5	6	5	6	5	14.3	14.3	14.3	92.48	814	814	3.41	3	3	3	3	2	3	0	57.339	9.3	7.9	108180000	69916000	38261000	74048000	0	6	8	14				431	398;1174;1314;1702;1742;2275;3574;5078;5769	True;True;True;True;True;True;True;True;True	398;1174;1314;1702;1742;2275;3574;5078;5769	1174;1175;1176;1177;1178;1179;3395;3760;3761;4964;4965;4966;5064;6675;10500;15020;17126	1198;1199;1200;1201;1202;1203;3484;3858;3859;5118;5119;5120;5220;6874;10813;15523;17716
sp|P56192|SYMC_HUMAN	sp|P56192|SYMC_HUMAN	7	7	7	sp|P56192|SYMC_HUMAN Methionine--tRNA ligase, cytoplasmic OS=Homo sapiens OX=9606 GN=MARS PE=1 SV=2	1	7	7	7	4	6	4	6	4	6	10.4	10.4	10.4	101.11	900	900	3.12	3	4	4	2	2	2	0	44.244	5.4	9.1	42710000	11782000	30927000	23688000	18557000	5	9	14				432	90;1778;2735;2780;2871;3828;3949	True;True;True;True;True;True;True	90;1778;2735;2780;2871;3828;3949	258;259;5164;5165;5166;5167;7986;7987;7988;7989;8127;8128;8416;8417;8418;11276;11627	264;265;5320;5321;5322;5323;8221;8222;8223;8224;8365;8366;8660;8661;8662;11611;11969
sp|P56537|IF6_HUMAN	sp|P56537|IF6_HUMAN	3	3	3	sp|P56537|IF6_HUMAN Eukaryotic translation initiation factor 6 OS=Homo sapiens OX=9606 GN=EIF6 PE=1 SV=1	1	3	3	3	3	3	3	3	3	3	18.8	18.8	18.8	26.599	245	245	3.64	3	2	1	2	3	3	0	32.931	18.8	18.8	37668000	19448000	18220000	18944000	19375000	8	6	14				433	447;1776;3026	True;True;True	447;1776;3026	1316;1317;1318;5157;5158;5159;5160;5161;5162;8850;8851;8852;8853;8854	1341;1342;1343;5313;5314;5315;5316;5317;5318;9102;9103;9104;9105;9106
sp|P57678|GEMI4_HUMAN	sp|P57678|GEMI4_HUMAN	2	2	2	sp|P57678|GEMI4_HUMAN Gem-associated protein 4 OS=Homo sapiens OX=9606 GN=GEMIN4 PE=1 SV=2	1	2	2	2	1	2	1	2	1	2	2.5	2.5	2.5	120.04	1058	1058	3.5	1		1	1		1	0	11.258	1	2.5	11785000	6069800	5715500	6436200	0	2	2	4				434	4487;5296	True;True	4487;5296	13196;13197;13198;15688	13616;13617;13618;16220
sp|P57740|NU107_HUMAN	sp|P57740|NU107_HUMAN	2	2	2	sp|P57740|NU107_HUMAN Nuclear pore complex protein Nup107 OS=Homo sapiens OX=9606 GN=NUP107 PE=1 SV=1	1	2	2	2	2	1	2	1	2	1	3.4	3.4	3.4	106.37	925	925	4.25		1	1			2	0	14.231	3.4	1.5	10842000	2793700	8048500	0	7606700	2	2	4				435	5258;5288	True;True	5258;5288	15579;15580;15581;15666	16108;16109;16110;16198
sp|P58107|EPIPL_HUMAN	sp|P58107|EPIPL_HUMAN	1	1	1	sp|P58107|EPIPL_HUMAN Epiplakin OS=Homo sapiens OX=9606 GN=EPPK1 PE=1 SV=3	1	1	1	1	1	0	1	0	1	0	3.1	3.1	3.1	555.65	5088	5088	4				1			0.007617	6.2695	3.1	0	371240	371240	0	411520	0	1	0	1				436	1714	TRUE	1714	4992	5146
sp|P60174|TPIS_HUMAN	sp|P60174|TPIS_HUMAN	3	3	3	sp|P60174|TPIS_HUMAN Triosephosphate isomerase OS=Homo sapiens OX=9606 GN=TPI1 PE=1 SV=3	1	3	3	3	3	3	3	3	3	3	12.2	12.2	12.2	30.791	286	286	3.73	2	1	2	2	1	3	0	18.347	12.2	12.2	45883000	25711000	20172000	25247000	21663000	6	5	11				437	1920;2082;4394	True;True;True	1920;2082;4394	5610;5611;5612;5613;5614;6097;6098;12917;12918;12919;12920	5773;5774;5775;5776;5777;6272;6273;13311;13312;13313;13314
sp|P60228|EIF3E_HUMAN	sp|P60228|EIF3E_HUMAN	9	9	9	sp|P60228|EIF3E_HUMAN Eukaryotic translation initiation factor 3 subunit E OS=Homo sapiens OX=9606 GN=EIF3E PE=1 SV=1	1	9	9	9	8	5	8	5	8	5	27.2	27.2	27.2	52.22	445	445	3.57	5	2	2	4	4	4	0	59.058	22.7	17.1	62523000	44881000	17643000	40582000	24677000	10	9	19				438	958;1828;2801;2896;3563;3847;4068;4435;5697	True;True;True;True;True;True;True;True;True	958;1828;2801;2896;3563;3847;4068;4435;5697	2796;5333;8201;8202;8203;8204;8477;10463;10464;10465;11334;11335;11964;13029;13030;13031;16923;16924;16925;16926;16927	2866;5495;8441;8442;8443;8444;8722;10776;10777;10778;11669;11670;12313;13442;13443;13444;17504;17505;17506;17507;17508
sp|P60660|MYL6_HUMAN;sp|P14649|MYL6B_HUMAN	sp|P60660|MYL6_HUMAN;sp|P14649|MYL6B_HUMAN	2;1	2;1	2;1	sp|P60660|MYL6_HUMAN Myosin light polypeptide 6 OS=Homo sapiens OX=9606 GN=MYL6 PE=1 SV=2;sp|P14649|MYL6B_HUMAN Myosin light chain 6B OS=Homo sapiens OX=9606 GN=MYL6B PE=1 SV=1	2	2	2	2	2	1	2	1	2	1	18.5	18.5	18.5	16.93	151	151;208	4.67		1				2	0	11.966	18.5	8.6	14143000	7107900	7034800	0	6464400	2	1	3				439	293;3509	True;True	293;3509	856;857;10300	875;876;10607
sp|P63261|ACTG_HUMAN;sp|P60709|ACTB_HUMAN;sp|P68133|ACTS_HUMAN;sp|P68032|ACTC_HUMAN;sp|P63267|ACTH_HUMAN;sp|P62736|ACTA_HUMAN;sp|Q6S8J3|POTEE_HUMAN;sp|A5A3E0|POTEF_HUMAN;sp|P0CG38|POTEI_HUMAN;sp|Q9BYX7|ACTBM_HUMAN;sp|P0CG39|POTEJ_HUMAN	sp|P63261|ACTG_HUMAN;sp|P60709|ACTB_HUMAN;sp|P68133|ACTS_HUMAN;sp|P68032|ACTC_HUMAN;sp|P63267|ACTH_HUMAN;sp|P62736|ACTA_HUMAN	16;16;10;10;9;9;5;4;3;2;2	16;16;10;10;9;9;5;4;3;2;2	12;12;6;6;5;5;4;3;3;1;2	sp|P63261|ACTG_HUMAN Actin, cytoplasmic 2 OS=Homo sapiens OX=9606 GN=ACTG1 PE=1 SV=1;sp|P60709|ACTB_HUMAN Actin, cytoplasmic 1 OS=Homo sapiens OX=9606 GN=ACTB PE=1 SV=1;sp|P68133|ACTS_HUMAN Actin, alpha skeletal muscle OS=Homo sapiens OX=9606 GN=ACTA1 PE=1	11	16	16	12	15	14	15	14	12	11	54.1	54.1	44.3	41.792	375	375;375;377;377;376;377;1075;1075;1075;375;1038	3.42	10	12	11	13	8	10	0	201.14	53.3	51.5	948220000	462220000	486000000	516010000	448320000	27	31	58				440	157;519;607;777;778;953;1305;1745;1843;2048;2091;2310;2692;4568;4911;5046	True;True;True;True;True;True;True;True;True;True;True;True;True;True;True;True	157;519;607;777;778;953;1305;1745;1843;2048;2091;2310;2692;4568;4911;5046	456;457;458;459;460;1508;1509;1510;1511;1786;1787;2265;2266;2267;2268;2269;2270;2271;2272;2273;2274;2787;2788;3740;3741;5069;5377;5378;5379;5380;5381;5382;5986;6120;6756;6757;6758;6759;6760;7823;7824;7825;7826;7827;13432;13433;13434;13435;14471;14472;14473;14474;14475;14476;14477;14478;14904;14905;14906;14907;14908;14909;14910;14911	469;470;471;472;473;1533;1534;1535;1536;1820;1821;2313;2314;2315;2316;2317;2318;2319;2320;2321;2322;2857;2858;3837;3838;5225;5539;5540;5541;5542;5543;5544;6156;6295;6958;6959;6960;6961;6962;8056;8057;8058;8059;8060;13864;13865;13866;13867;14943;14944;14945;14946;14947;14948;14949;14950;15393;15394;15395;15396;15397;15398;15399;15400
sp|P60842|IF4A1_HUMAN;sp|Q14240|IF4A2_HUMAN	sp|P60842|IF4A1_HUMAN;sp|Q14240|IF4A2_HUMAN	7;4	6;3	6;3	sp|P60842|IF4A1_HUMAN Eukaryotic initiation factor 4A-I OS=Homo sapiens OX=9606 GN=EIF4A1 PE=1 SV=1;sp|Q14240|IF4A2_HUMAN Eukaryotic initiation factor 4A-II OS=Homo sapiens OX=9606 GN=EIF4A2 PE=1 SV=2	2	7	6	6	7	7	6	6	6	6	23.6	19.7	19.7	46.153	406	406;407	3.42	5	5	7	5	4	5	0	62.295	23.6	23.6	144480000	90408000	54076000	73254000	75302000	11	16	27				441	671;978;1540;1738;2414;3091;3307	True;True;False;True;True;True;True	671;978;1540;1738;2414;3091;3307	1963;1964;1965;1966;2840;2841;2842;2843;4504;4505;4506;4507;5043;5044;5045;5046;5047;5048;7047;7048;7049;7050;7051;9044;9045;9046;9047;9048;9049;9050;9684;9685;9686;9687;9688	2003;2004;2005;2006;2911;2912;2913;2914;4639;4640;4641;4642;5199;5200;5201;5202;5203;5204;7261;7262;7263;7264;7265;9299;9300;9301;9302;9303;9304;9305;9958;9959;9960;9961;9962
sp|P60866|RS20_HUMAN	sp|P60866|RS20_HUMAN	2	2	2	sp|P60866|RS20_HUMAN 40S ribosomal protein S20 OS=Homo sapiens OX=9606 GN=RPS20 PE=1 SV=1	1	2	2	2	2	2	2	2	2	2	12.6	12.6	12.6	13.373	119	119	3.4	3	3	2	2	2	3	0	30.722	12.6	12.6	204180000	99686000	104490000	106540000	99816000	8	7	15				442	781;4858	True;True	781;4858	2280;2281;2282;2283;2284;2285;2286;2287;2288;14315;14316;14317;14318;14319;14320	2328;2329;2330;2331;2332;2333;2334;2335;2336;2337;14783;14784;14785;14786;14787;14788
sp|P60900|PSA6_HUMAN	sp|P60900|PSA6_HUMAN	2	2	2	sp|P60900|PSA6_HUMAN Proteasome subunit alpha type-6 OS=Homo sapiens OX=9606 GN=PSMA6 PE=1 SV=1	1	2	2	2	1	2	1	2	1	2	9.8	9.8	9.8	27.399	246	246	3		1	1	1			0	11.355	5.3	9.8	11675000	2830900	8844600	0	8470800	1	1	2				443	226;1542	True;True	226;1542	673;674;4509	689;690;4644
sp|P60953|CDC42_HUMAN	sp|P60953|CDC42_HUMAN	2	2	2	sp|P60953|CDC42_HUMAN Cell division control protein 42 homolog OS=Homo sapiens OX=9606 GN=CDC42 PE=1 SV=2	1	2	2	2	2	1	2	1	2	1	11	11	11	21.258	191	191	3.83	1	1	1		1	2	0	12.388	11	5.2	34364000	13004000	21359000	0	20671000	3	3	6				444	5552;5763	True;True	5552;5763	16456;17110;17111;17112;17113;17114	17022;17700;17701;17702;17703;17704
sp|P60981|DEST_HUMAN	sp|P60981|DEST_HUMAN	4	4	4	sp|P60981|DEST_HUMAN Destrin OS=Homo sapiens OX=9606 GN=DSTN PE=1 SV=3	1	4	4	4	4	4	4	4	4	4	31.5	31.5	31.5	18.506	165	165	3.67	3	1	2	1	1	4	0	32.78	31.5	31.5	39386000	19388000	19998000	22909000	16744000	6	6	12				445	525;1295;1770;5565	True;True;True;True	525;1295;1770;5565	1527;1528;1529;3714;3715;3716;3717;5143;5144;16497;16498;16499	1552;1553;1554;3810;3811;3812;3813;5299;5300;17067;17068;17069
sp|P61006|RAB8A_HUMAN	sp|P61006|RAB8A_HUMAN	1	1	1	sp|P61006|RAB8A_HUMAN Ras-related protein Rab-8A OS=Homo sapiens OX=9606 GN=RAB8A PE=1 SV=1	1	1	1	1	1	1	1	1	1	1	5.8	5.8	5.8	23.668	207	207	4			1	1	1		0.0074946	6.2109	5.8	5.8	9311300	6134900	3176400	6669200	0	2	1	3				446	3495	TRUE	3495	10261;10262;10263	10568;10569;10570
sp|P61011|SRP54_HUMAN	sp|P61011|SRP54_HUMAN	4	4	4	sp|P61011|SRP54_HUMAN Signal recognition particle 54 kDa protein OS=Homo sapiens OX=9606 GN=SRP54 PE=1 SV=1	1	4	4	4	2	4	2	4	2	4	11.7	11.7	11.7	55.704	504	504	3.12	3	1	1		1	2	0	24.096	7.3	11.7	20600000	6699300	13901000	10696000	9907900	3	5	8				447	1470;3775;4404;4622	True;True;True;True	1470;3775;4404;4622	4267;11123;11124;11125;11126;12948;12949;13612	4392;11452;11453;11454;11455;13343;13344;14045
sp|P61019|RAB2A_HUMAN;sp|Q8WUD1|RAB2B_HUMAN	sp|P61019|RAB2A_HUMAN	3;1	3;1	3;1	sp|P61019|RAB2A_HUMAN Ras-related protein Rab-2A OS=Homo sapiens OX=9606 GN=RAB2A PE=1 SV=1	2	3	3	3	3	2	3	2	3	2	18.4	18.4	18.4	23.545	212	212;216	3.33	2		1	1	1	1	0	17.872	18.4	12.3	16421000	8087000	8333600	8506600	8228500	2	3	5				448	1111;3086;4607	True;True;True	1111;3086;4607	3213;3214;9030;13565;13566;13567	3298;3299;9285;13997;13998;13999
sp|P61026|RAB10_HUMAN	sp|P61026|RAB10_HUMAN	2	2	2	sp|P61026|RAB10_HUMAN Ras-related protein Rab-10 OS=Homo sapiens OX=9606 GN=RAB10 PE=1 SV=1	1	2	2	2	2	1	2	1	2	1	11.5	11.5	11.5	22.541	200	200	4.67			1	2	1	2	0	11.678	11.5	6	18856000	13661000	5194900	14555000	0	5	1	6				449	139;3493	True;True	139;3493	402;403;10254;10255;10256;10257	414;415;10561;10562;10563;10564
sp|P61163|ACTZ_HUMAN	sp|P61163|ACTZ_HUMAN	2	2	2	sp|P61163|ACTZ_HUMAN Alpha-centractin OS=Homo sapiens OX=9606 GN=ACTR1A PE=1 SV=1	1	2	2	2	1	1	1	1	1	1	9	9	9	42.613	376	376	2.67	1	1			1		0	14.816	4.8	4.3	2344100	726310	1617800	0	1563400	1	1	2				450	78;4773	True;True	78;4773	226;14066;14067	231;14529;14530
sp|P61247|RS3A_HUMAN	sp|P61247|RS3A_HUMAN	18	18	18	sp|P61247|RS3A_HUMAN 40S ribosomal protein S3a OS=Homo sapiens OX=9606 GN=RPS3A PE=1 SV=2	1	18	18	18	14	15	14	15	14	15	58.3	58.3	58.3	29.945	264	264	3.28	10	12	13	9	8	8	0	268.08	51.9	49.6	850370000	297480000	552890000	424710000	423430000	18	30	48				451	76;77;480;1120;1255;1651;2554;2872;2879;3014;3440;4902;4906;5108;5120;5121;5467;5468	True;True;True;True;True;True;True;True;True;True;True;True;True;True;True;True;True;True	76;77;480;1120;1255;1651;2554;2872;2879;3014;3440;4902;4906;5108;5120;5121;5467;5468	218;219;220;221;222;223;224;225;1413;3235;3236;3237;3238;3605;4820;7407;7408;7409;7410;7411;8419;8420;8421;8441;8442;8443;8817;8818;8819;10084;10085;10086;10087;14443;14444;14445;14446;14447;14448;14459;15097;15098;15099;15131;15132;15133;15134;15135;15136;15137;15138;15139;15140;15141;15142;15143;15144;15145;16206;16207	223;224;225;226;227;228;229;230;1438;3321;3322;3323;3324;3698;4964;7633;7634;7635;7636;7637;8663;8664;8665;8686;8687;8688;9068;9069;9070;10368;10369;10370;10371;14914;14915;14916;14917;14918;14919;14920;14931;15601;15602;15603;15635;15636;15637;15638;15639;15640;15641;15642;15643;15644;15645;15646;15647;15648;15649;16746;16747
sp|P61254|RL26_HUMAN;sp|Q9UNX3|RL26L_HUMAN	sp|P61254|RL26_HUMAN;sp|Q9UNX3|RL26L_HUMAN	9;5	9;5	9;5	sp|P61254|RL26_HUMAN 60S ribosomal protein L26 OS=Homo sapiens OX=9606 GN=RPL26 PE=1 SV=1;sp|Q9UNX3|RL26L_HUMAN 60S ribosomal protein L26-like 1 OS=Homo sapiens OX=9606 GN=RPL26L1 PE=1 SV=1	2	9	9	9	8	7	8	7	8	7	34.5	34.5	34.5	17.258	145	145;145	3.5	4	4	3	4	2	5	0	77.165	34.5	33.1	629890000	255040000	374850000	321700000	309620000	8	6	14				452	365;657;959;1549;1764;1765;2366;4374;5661	True;True;True;True;True;True;True;True;True	365;657;959;1549;1764;1765;2366;4374;5661	1061;1062;1063;1936;1937;2797;4523;4524;4525;5124;5125;5126;5127;5128;5129;5130;6922;6923;6924;12875;12876;16814	1082;1083;1084;1976;1977;2867;4658;4659;4660;5280;5281;5282;5283;5284;5285;5286;7131;7132;7133;13269;13270;17393
sp|P61289|PSME3_HUMAN	sp|P61289|PSME3_HUMAN	5	5	5	sp|P61289|PSME3_HUMAN Proteasome activator complex subunit 3 OS=Homo sapiens OX=9606 GN=PSME3 PE=1 SV=1	1	5	5	5	2	5	2	5	2	5	23.2	23.2	23.2	29.506	254	254	2.77	3	4	2	2	1	1	0	33.846	9.1	23.2	32231000	10276000	21954000	14829000	17152000	4	8	12				453	2695;3612;4390;4945;5723	True;True;True;True;True	2695;3612;4390;4945;5723	7835;10634;10635;10636;10637;12905;12906;12907;12908;12909;14588;14589;16987	8068;10951;10952;10953;10954;13299;13300;13301;13302;13303;15064;15065;17571
sp|P61313|RL15_HUMAN	sp|P61313|RL15_HUMAN	7	7	7	sp|P61313|RL15_HUMAN 60S ribosomal protein L15 OS=Homo sapiens OX=9606 GN=RPL15 PE=1 SV=2	1	7	7	7	7	6	7	6	7	6	35.3	35.3	35.3	24.146	204	204	3.85	2	7	6	6	5	8	0	65.535	35.3	28.4	833670000	431970000	401700000	471690000	369810000	15	12	27				454	1206;1403;3584;3654;4023;4345;5289	True;True;True;True;True;True;True	1206;1403;3584;3654;4023;4345;5289	3478;3479;3480;3481;3482;3483;4053;4054;4055;4056;4057;4058;4059;4060;10529;10530;10531;10776;10777;10778;10779;11840;11841;11842;11843;12803;12804;12805;12806;12807;12808;15667;15668;15669	3567;3568;3569;3570;3571;3572;4174;4175;4176;4177;4178;4179;4180;4181;10843;10844;10845;11098;11099;11100;11101;12184;12185;12186;12187;13196;13197;13198;13199;13200;13201;16199;16200;16201
sp|P61326|MGN_HUMAN;sp|Q96A72|MGN2_HUMAN	sp|P61326|MGN_HUMAN;sp|Q96A72|MGN2_HUMAN	2;2	2;2	2;2	sp|P61326|MGN_HUMAN Protein mago nashi homolog OS=Homo sapiens OX=9606 GN=MAGOH PE=1 SV=1;sp|Q96A72|MGN2_HUMAN Protein mago nashi homolog 2 OS=Homo sapiens OX=9606 GN=MAGOHB PE=1 SV=1	2	2	2	2	1	1	1	1	1	1	17.8	17.8	17.8	17.163	146	146;148	3.5			1	1			0	11.577	7.5	10.3	5007400	1190400	3817100	0	3713400	1	1	2				455	2028;5568	True;True	2028;5568	5918;16508	6086;17078
sp|P61353|RL27_HUMAN	sp|P61353|RL27_HUMAN	5	5	5	sp|P61353|RL27_HUMAN 60S ribosomal protein L27 OS=Homo sapiens OX=9606 GN=RPL27 PE=1 SV=2	1	5	5	5	5	5	5	5	5	5	40.4	40.4	40.4	15.798	136	136	3.5	3	2	2	2	2	3	0	34.362	40.4	40.4	89253000	48540000	40713000	52877000	37832000	8	6	14				456	795;3492;4985;5480;5514	True;True;True;True;True	795;3492;4985;5480;5514	2347;2348;2349;10252;10253;14728;14729;16231;16232;16233;16234;16327;16328;16329	2414;2415;2416;10559;10560;15209;15210;15211;16771;16772;16773;16774;16868;16869;16870
sp|P61513|RL37A_HUMAN	sp|P61513|RL37A_HUMAN	2	2	2	sp|P61513|RL37A_HUMAN 60S ribosomal protein L37a OS=Homo sapiens OX=9606 GN=RPL37A PE=1 SV=2	1	2	2	2	2	1	2	1	2	1	32.6	32.6	32.6	10.275	92	92	3.71	1	1	1	1	2	1	0	23.531	32.6	19.6	32608000	21467000	11142000	0	10741000	4	3	7				457	521;4931	True;True	521;4931	1516;1517;1518;14543;14544;14545;14546	1541;1542;1543;15018;15019;15020;15021
sp|P61586|RHOA_HUMAN;sp|P08134|RHOC_HUMAN	sp|P61586|RHOA_HUMAN;sp|P08134|RHOC_HUMAN	2;1	2;1	2;1	sp|P61586|RHOA_HUMAN Transforming protein RhoA OS=Homo sapiens OX=9606 GN=RHOA PE=1 SV=1;sp|P08134|RHOC_HUMAN Rho-related GTP-binding protein RhoC OS=Homo sapiens OX=9606 GN=RHOC PE=1 SV=1	2	2	2	2	2	2	2	2	2	2	14	14	14	21.768	193	193;193	3	1	1	2	1	1		0	11.784	14	14	5062500	1819300	3243200	2714400	2395600	2	4	6				458	1763;1991	True;True	1763;1991	5120;5121;5122;5123;5820;5821	5276;5277;5278;5279;5988;5989
sp|P61626|LYSC_HUMAN	sp|P61626|LYSC_HUMAN	1	1	1	sp|P61626|LYSC_HUMAN Lysozyme C OS=Homo sapiens OX=9606 GN=LYZ PE=1 SV=1	1	1	1	1	1	1	1	1	1	1	8.1	8.1	8.1	16.537	148	148	3.33	1			1	1		0	7.37	8.1	8.1	5645200	5645200	0	6147900	0	2	1	3				459	4501	TRUE	4501	13231;13232;13233	13653;13654;13655
sp|P61956|SUMO2_HUMAN;sp|Q6EEV6|SUMO4_HUMAN;sp|P55854|SUMO3_HUMAN	sp|P61956|SUMO2_HUMAN	3;1;1	3;1;1	3;1;1	sp|P61956|SUMO2_HUMAN Small ubiquitin-related modifier 2 OS=Homo sapiens OX=9606 GN=SUMO2 PE=1 SV=3	3	3	3	3	2	2	2	2	2	2	27.4	27.4	27.4	10.871	95	95;95;103	3.8	1	2	1	2	2	2	0	103.86	27.4	23.2	263530000	148180000	115350000	158130000	0	5	4	9				460	923;4654;5032	True;True;True	923;4654;5032	2684;2685;2686;13694;13695;14861;14862;14863;14864;14865	2753;2754;2755;14127;14128;15349;15350;15351;15352;15353
sp|P61962|DCAF7_HUMAN	sp|P61962|DCAF7_HUMAN	1	1	1	sp|P61962|DCAF7_HUMAN DDB1- and CUL4-associated factor 7 OS=Homo sapiens OX=9606 GN=DCAF7 PE=1 SV=1	1	1	1	1	1	1	1	1	1	1	5	5	5	38.926	342	342	3.5			1	1			0	7.0236	5	5	2131300	1173200	958090	0	932060	1	1	2				461	4867	TRUE	4867	14338;14339	14806;14807
sp|P61964|WDR5_HUMAN	sp|P61964|WDR5_HUMAN	4	4	4	sp|P61964|WDR5_HUMAN WD repeat-containing protein 5 OS=Homo sapiens OX=9606 GN=WDR5 PE=1 SV=1	1	4	4	4	1	4	1	4	1	4	19.8	19.8	19.8	36.588	334	334	2.67	1	2	2		1		0	28.87	7.2	19.8	10070000	1533500	8536500	0	8166000	1	5	6				462	418;682;2309;4790	True;True;True;True	418;682;2309;4790	1227;1228;2006;6755;14112;14113	1251;1252;2047;6957;14576;14577
sp|P61968|LMO4_HUMAN	sp|P61968|LMO4_HUMAN	3	3	3	sp|P61968|LMO4_HUMAN LIM domain transcription factor LMO4 OS=Homo sapiens OX=9606 GN=LMO4 PE=1 SV=1	1	3	3	3	0	3	0	3	0	3	37.6	37.6	37.6	17.994	165	165	2.75		1	3				0	20.732	0	37.6	4735000	0	4735000	0	4586600	0	4	4				463	616;2753;5339	True;True;True	616;2753;5339	1807;8034;8035;15819	1841;8270;8271;16353
sp|P61978|HNRPK_HUMAN	sp|P61978|HNRPK_HUMAN	21	21	21	sp|P61978|HNRPK_HUMAN Heterogeneous nuclear ribonucleoprotein K OS=Homo sapiens OX=9606 GN=HNRNPK PE=1 SV=1	1	21	21	21	17	19	17	19	17	19	49.7	49.7	49.7	50.976	463	463	3.41	15	14	19	12	16	12	0	319.28	37.6	49.2	953660000	319950000	633710000	359030000	590940000	34	46	80				464	331;419;1469;1656;1677;1762;1933;1934;2056;2057;2078;2140;2767;2768;2958;3550;3645;4025;4462;4640;5478	True;True;True;True;True;True;True;True;True;True;True;True;True;True;True;True;True;True;True;True;True	331;419;1469;1656;1677;1762;1933;1934;2056;2057;2078;2140;2767;2768;2958;3550;3645;4025;4462;4640;5478	984;985;986;987;988;1229;4261;4262;4263;4264;4265;4266;4841;4842;4843;4844;4845;4894;5114;5115;5116;5117;5118;5119;5641;5642;5643;5644;5645;5646;6003;6004;6005;6006;6007;6008;6009;6083;6084;6085;6086;6087;6088;6089;6090;6258;6259;6260;8071;8072;8073;8074;8075;8076;8077;8078;8079;8080;8081;8082;8662;8663;8664;8665;8666;8667;10429;10430;10739;10740;10741;10742;10743;10744;11845;11846;11847;11848;11…	1004;1005;1006;1007;1008;1253;4385;4386;4387;4388;4389;4390;4391;4990;4991;4992;4993;4994;5047;5270;5271;5272;5273;5274;5275;5804;5805;5806;5807;5808;5809;6173;6174;6175;6176;6177;6178;6179;6257;6258;6259;6260;6261;6262;6263;6264;6435;6436;6437;8307;8308;8309;8310;8311;8312;8313;8314;8315;8316;8317;8318;8911;8912;8913;8914;8915;8916;8917;10741;10742;10743;11058;11059;11060;11061;11062;11063;12189…
sp|P61981|1433G_HUMAN	sp|P61981|1433G_HUMAN	9	7	6	sp|P61981|1433G_HUMAN 14-3-3 protein gamma OS=Homo sapiens OX=9606 GN=YWHAG PE=1 SV=2	1	9	7	6	7	8	6	7	5	6	30.8	24.7	18.2	28.302	247	247	3.4	3	8	5	6	4	4	0	159.66	27.9	27.5	355310000	150500000	204810000	160760000	196160000	14	13	27				465	569;570;928;2614;3338;3547;3687;5674;5675	True;True;True;True;False;False;True;True;True	569;570;928;2614;3338;3547;3687;5674;5675	1659;1660;1661;1662;1663;1664;1665;2705;2706;2707;2708;7596;7597;7598;7599;7600;7601;9789;9790;10423;10877;10878;10879;16863;16864;16865;16866;16867;16868;16869;16870;16871;16872	1686;1687;1688;1689;1690;1691;1692;2774;2775;2776;2777;7825;7826;7827;7828;7829;7830;10064;10065;10735;11202;11203;11204;17444;17445;17446;17447;17448;17449;17450;17451;17452;17453
sp|P62081|RS7_HUMAN	sp|P62081|RS7_HUMAN	14	14	14	sp|P62081|RS7_HUMAN 40S ribosomal protein S7 OS=Homo sapiens OX=9606 GN=RPS7 PE=1 SV=1	1	14	14	14	12	10	12	10	12	10	67	67	67	22.127	194	194	3.51	8	10	7	10	11	7	0	196.95	60.8	39.7	660830000	329560000	331270000	340640000	330870000	17	20	37				466	221;424;425;943;1004;1877;1878;2301;2348;3187;4804;4805;5109;5183	True;True;True;True;True;True;True;True;True;True;True;True;True;True	221;424;425;943;1004;1877;1878;2301;2348;3187;4804;4805;5109;5183	654;655;1235;1236;1237;1238;1239;1240;1241;1242;1243;2757;2758;2759;2918;2919;5477;5478;5479;5480;5481;5482;5483;5484;5485;6737;6877;6878;9325;9326;9327;14151;14152;14153;14154;14155;14156;14157;14158;14159;14160;14161;14162;14163;14164;14165;15100;15101;15324;15325;15326;15327;15328	670;671;1259;1260;1261;1262;1263;1264;1265;1266;1267;2827;2828;2829;2991;2992;5640;5641;5642;5643;5644;5645;5646;5647;5648;6939;7085;7086;9589;9590;9591;14615;14616;14617;14618;14619;14620;14621;14622;14623;14624;14625;14626;14627;14628;14629;14630;14631;15604;15605;15830;15831;15832;15833;15834
sp|P62136|PP1A_HUMAN	sp|P62136|PP1A_HUMAN	10	1	1	sp|P62136|PP1A_HUMAN Serine/threonine-protein phosphatase PP1-alpha catalytic subunit OS=Homo sapiens OX=9606 GN=PPP1CA PE=1 SV=1	1	10	1	1	4	9	0	1	0	1	31.8	3.3	3.3	37.512	330	330	2	1	1	1				0.0011416	6.7748	18.2	28.8	19156000	0	19156000	0	18399000	0	1	1				467	194;195;944;1271;1599;1973;1974;2947;4453;4665	False;False;False;False;False;False;False;True;False;False	194;195;944;1271;1599;1973;1974;2947;4453;4665	577;578;579;580;581;2760;2761;2762;2763;2764;3660;3661;3662;4664;5769;5770;5771;5772;8637;8638;8639;13093;13732;13733;13734;13735	592;593;594;595;596;2830;2831;2832;2833;2834;3755;3756;3757;4800;5935;5936;5937;5938;8886;8887;8888;13512;14166;14167;14168;14169
sp|P62140|PP1B_HUMAN	sp|P62140|PP1B_HUMAN	9	1	1	sp|P62140|PP1B_HUMAN Serine/threonine-protein phosphatase PP1-beta catalytic subunit OS=Homo sapiens OX=9606 GN=PPP1CB PE=1 SV=3	1	9	1	1	4	8	0	1	0	1	28.7	3.7	3.7	37.186	327	327	1	1						0	7.1483	18.3	25.7	1898000	0	1898000	0	1898000	0	1	1				468	194;195;944;1275;1599;1973;1974;4453;4665	False;False;False;True;False;False;False;False;False	194;195;944;1275;1599;1973;1974;4453;4665	577;578;579;580;581;2760;2761;2762;2763;2764;3669;4664;5769;5770;5771;5772;13093;13732;13733;13734;13735	592;593;594;595;596;2830;2831;2832;2833;2834;3764;4800;5935;5936;5937;5938;13512;14166;14167;14168;14169
sp|P62191|PRS4_HUMAN	sp|P62191|PRS4_HUMAN	2	2	2	sp|P62191|PRS4_HUMAN 26S proteasome regulatory subunit 4 OS=Homo sapiens OX=9606 GN=PSMC1 PE=1 SV=1	1	2	2	2	2	2	2	2	2	2	5.5	5.5	5.5	49.184	440	440	3.62	1	2	1	1	1	2	0	27.356	5.5	5.5	15021000	7492700	7528800	7412400	7777300	4	4	8				469	205;501	True;True	205;501	621;622;1448;1449;1450;1451;1452;1453	636;637;1473;1474;1475;1476;1477;1478
sp|P62195|PRS8_HUMAN	sp|P62195|PRS8_HUMAN	5	5	5	sp|P62195|PRS8_HUMAN 26S proteasome regulatory subunit 8 OS=Homo sapiens OX=9606 GN=PSMC5 PE=1 SV=1	1	5	5	5	4	4	4	4	4	4	17.5	17.5	17.5	45.626	406	406	3.69	2	2	2	2	2	3	0	35.303	14.5	13.5	37940000	18736000	19204000	19937000	18500000	6	5	11				470	1703;2729;2989;4814;5408	True;True;True;True;True	1703;2729;2989;4814;5408	4967;7961;7962;7963;8762;8763;8764;8765;8766;14182;16035;16036;16037	5121;8196;8197;8198;9013;9014;9015;9016;9017;14648;16574;16575;16576
sp|P62241|RS8_HUMAN	sp|P62241|RS8_HUMAN	13	13	13	sp|P62241|RS8_HUMAN 40S ribosomal protein S8 OS=Homo sapiens OX=9606 GN=RPS8 PE=1 SV=2	1	13	13	13	10	10	10	10	10	10	56.2	56.2	56.2	24.205	208	208	3.27	7	9	8	9	7	4	0	323.31	45.2	55.8	842680000	400520000	442160000	461850000	395710000	19	23	42				471	82;2051;2251;2586;2712;2713;2920;3196;3197;3437;3438;3942;5597	True;True;True;True;True;True;True;True;True;True;True;True;True	82;2051;2251;2586;2712;2713;2920;3196;3197;3437;3438;3942;5597	238;5991;5992;5993;5994;5995;5996;6592;6593;6594;6595;6596;6597;7511;7512;7513;7514;7515;7908;7909;7910;7911;8548;8549;8550;9355;9356;9357;9358;9359;9360;9361;9362;10074;10075;10076;10077;10078;10079;10080;11614;11615;16586;16587	243;6161;6162;6163;6164;6165;6166;6788;6789;6790;6791;6792;6793;6794;7739;7740;7741;7742;7743;7744;8143;8144;8145;8146;8794;8795;8796;9619;9620;9621;9622;9623;9624;9625;9626;10358;10359;10360;10361;10362;10363;10364;11956;11957;17158;17159
sp|P62244|RS15A_HUMAN	sp|P62244|RS15A_HUMAN	10	10	10	sp|P62244|RS15A_HUMAN 40S ribosomal protein S15a OS=Homo sapiens OX=9606 GN=RPS15A PE=1 SV=2	1	10	10	10	9	4	9	4	9	4	69.2	69.2	69.2	14.839	130	130	3.77	2	5	4	6	4	5	0	95.377	69.2	30	278070000	158970000	119090000	169290000	0	8	2	10				472	595;1190;1787;1788;2308;3371;3774;3932;4052;5543	True;True;True;True;True;True;True;True;True;True	595;1190;1787;1788;2308;3371;3774;3932;4052;5543	1741;1742;1743;1744;3439;3440;5205;5206;5207;5208;5209;6754;9880;11121;11122;11580;11581;11582;11583;11584;11585;11586;11587;11935;16438;16439	1772;1773;1774;1775;3528;3529;5361;5362;5363;5364;5365;6956;10158;11450;11451;11922;11923;11924;11925;11926;11927;11928;11929;12281;17004;17005
sp|P62249|RS16_HUMAN	sp|P62249|RS16_HUMAN	7	7	7	sp|P62249|RS16_HUMAN 40S ribosomal protein S16 OS=Homo sapiens OX=9606 GN=RPS16 PE=1 SV=2	1	7	7	7	6	6	6	6	6	6	40.4	40.4	40.4	16.445	146	146	3.22	5	4	4	4	3	3	0	60.715	39	38.4	268270000	144900000	123380000	161120000	117200000	6	9	15				473	344;948;1478;1615;3721;5224;5333	True;True;True;True;True;True;True	344;948;1478;1615;3721;5224;5333	1010;1011;1012;1013;1014;2773;2774;4296;4297;4298;4299;4300;4301;4707;4708;4709;4710;10965;10966;15464;15801;15802;15803	1031;1032;1033;1034;1035;2843;2844;4421;4422;4423;4424;4425;4426;4849;4850;4851;4852;11291;11292;15990;16335;16336;16337
sp|P62258|1433E_HUMAN	sp|P62258|1433E_HUMAN	16	15	15	sp|P62258|1433E_HUMAN 14-3-3 protein epsilon OS=Homo sapiens OX=9606 GN=YWHAE PE=1 SV=1	1	16	15	15	14	14	13	14	13	14	46.7	43.5	43.5	29.174	255	255	3.29	13	10	12	10	7	10	0	131.26	46.7	43.5	525200000	205420000	319780000	207130000	321800000	26	37	63				474	51;821;1812;2073;2074;2372;2617;2618;2850;2851;3547;5030;5584;5665;5666;5667	True;True;True;True;True;True;True;True;True;True;False;True;True;True;True;True	51;821;1812;2073;2074;2372;2617;2618;2850;2851;3547;5030;5584;5665;5666;5667	156;157;158;159;160;161;2416;2417;2418;2419;2420;5273;5274;5275;5276;5277;6073;6074;6075;6076;6077;6078;6941;6942;6943;6944;6945;7613;7614;7615;7616;7617;7618;8349;8350;8351;8352;8353;8354;8355;10423;14854;14855;14856;14857;14858;14859;16545;16820;16821;16822;16823;16824;16825;16826;16827;16828;16829;16830;16831;16832;16833;16834	159;160;161;162;163;164;165;166;2483;2484;2485;2486;2487;5432;5433;5434;5435;5436;6247;6248;6249;6250;6251;6252;7151;7152;7153;7154;7155;7842;7843;7844;7845;7846;7847;7848;8592;8593;8594;8595;8596;8597;8598;8599;10735;15342;15343;15344;15345;15346;15347;17115;17399;17400;17401;17402;17403;17404;17405;17406;17407;17408;17409;17410;17411;17412;17413
sp|P62263|RS14_HUMAN	sp|P62263|RS14_HUMAN	8	8	8	sp|P62263|RS14_HUMAN 40S ribosomal protein S14 OS=Homo sapiens OX=9606 GN=RPS14 PE=1 SV=3	1	8	8	8	8	8	8	8	8	8	43	43	43	16.273	151	151	3.51	8	7	4	9	9	6	0	89.087	43	43	557330000	328330000	229000000	328530000	242030000	18	16	34				475	96;598;1950;2022;2023;4758;4844;5219	True;True;True;True;True;True;True;True	96;598;1950;2022;2023;4758;4844;5219	276;277;278;279;1747;1748;1749;5693;5694;5695;5696;5697;5698;5896;5897;5898;5899;5900;5901;5902;5903;5904;5905;5906;14024;14025;14026;14027;14028;14029;14280;14281;14282;14283;14284;14285;15445;15446;15447;15448;15449;15450;15451	282;283;284;285;1778;1779;1780;5856;5857;5858;5859;5860;5861;5862;6064;6065;6066;6067;6068;6069;6070;6071;6072;6073;6074;14486;14487;14488;14489;14490;14491;14747;14748;14749;14750;14751;14752;14753;15971;15972;15973;15974;15975;15976;15977
sp|P62266|RS23_HUMAN	sp|P62266|RS23_HUMAN	5	5	5	sp|P62266|RS23_HUMAN 40S ribosomal protein S23 OS=Homo sapiens OX=9606 GN=RPS23 PE=1 SV=3	1	5	5	5	5	4	5	4	5	4	29.4	29.4	29.4	15.807	143	143	3.24	3	4	3	2	3	2	0	37.029	29.4	29.4	481640000	261440000	220200000	293650000	193720000	4	6	10				476	190;372;1504;2399;5042	True;True;True;True;True	190;372;1504;2399;5042	563;564;565;566;567;1077;1078;1079;4376;7004;7005;7006;7007;14897;14898;14899;14900	578;579;580;581;582;1098;1099;1100;4502;7215;7216;7217;7218;15386;15387;15388;15389
sp|P62269|RS18_HUMAN	sp|P62269|RS18_HUMAN	11	11	11	sp|P62269|RS18_HUMAN 40S ribosomal protein S18 OS=Homo sapiens OX=9606 GN=RPS18 PE=1 SV=3	1	11	11	11	9	8	9	8	9	8	36.8	36.8	36.8	17.718	152	152	3.35	8	8	3	6	5	7	0	128.6	32.2	36.8	1254000000	524650000	729310000	668050000	587990000	16	11	27				477	84;154;2334;2335;3115;3948;5291;5292;5558;5750;5751	True;True;True;True;True;True;True;True;True;True;True	84;154;2334;2335;3115;3948;5291;5292;5558;5750;5751	242;243;445;446;447;448;449;450;6832;6833;6834;6835;6836;9115;9116;9117;11624;11625;11626;15672;15673;15674;15675;15676;15677;15678;16475;16476;17061;17062;17063;17064;17065;17066;17067;17068;17069	247;248;458;459;460;461;462;463;7037;7038;7039;7040;7041;9371;9372;9373;11966;11967;11968;16204;16205;16206;16207;16208;16209;16210;17045;17046;17648;17649;17650;17651;17652;17653;17654;17655;17656;17657
sp|P62273|RS29_HUMAN	sp|P62273|RS29_HUMAN	1	1	1	sp|P62273|RS29_HUMAN 40S ribosomal protein S29 OS=Homo sapiens OX=9606 GN=RPS29 PE=1 SV=2	1	1	1	1	1	0	1	0	1	0	19.6	19.6	19.6	6.6767	56	56	5				1	1	1	0.008547	6.2	19.6	0	8425800	8425800	0	9032100	0	3	0	3				478	1512	TRUE	1512	4392;4393;4394	4521;4522;4523
sp|P62277|RS13_HUMAN	sp|P62277|RS13_HUMAN	5	5	5	sp|P62277|RS13_HUMAN 40S ribosomal protein S13 OS=Homo sapiens OX=9606 GN=RPS13 PE=1 SV=2	1	5	5	5	5	3	5	3	5	3	28.5	28.5	28.5	17.222	151	151	4.29	1	2	1	2	4	4	0	98.552	28.5	15.2	221510000	128490000	93025000	109570000	117980000	8	4	12				479	772;1579;1580;3206;5601	True;True;True;True;True	772;1579;1580;3206;5601	2258;4614;4615;4616;4617;4618;4619;4620;9401;9402;9403;9404;9405;16599	2306;4750;4751;4752;4753;4754;4755;4756;9665;9666;9667;9668;9669;17171
sp|P62280|RS11_HUMAN	sp|P62280|RS11_HUMAN	9	9	9	sp|P62280|RS11_HUMAN 40S ribosomal protein S11 OS=Homo sapiens OX=9606 GN=RPS11 PE=1 SV=3	1	9	9	9	9	7	9	7	9	7	50.6	50.6	50.6	18.431	158	158	3.68	5	5	5	7	5	7	0	102.82	50.6	38.6	970920000	507010000	463910000	515880000	468060000	16	14	30				480	568;608;809;816;839;2137;4073;5285;5286	True;True;True;True;True;True;True;True;True	568;608;809;816;839;2137;4073;5285;5286	1658;1788;1789;1790;2383;2384;2385;2386;2387;2388;2389;2403;2469;2470;2471;2472;2473;2474;6251;6252;6253;6254;11970;11971;11972;11973;11974;15655;15656;15657;15658;15659;15660;15661	1685;1822;1823;1824;2450;2451;2452;2453;2454;2455;2456;2470;2537;2538;2539;2540;2541;2542;6428;6429;6430;6431;12319;12320;12321;12322;12323;16187;16188;16189;16190;16191;16192;16193
sp|P62314|SMD1_HUMAN	sp|P62314|SMD1_HUMAN	2	2	2	sp|P62314|SMD1_HUMAN Small nuclear ribonucleoprotein Sm D1 OS=Homo sapiens OX=9606 GN=SNRPD1 PE=1 SV=1	1	2	2	2	2	1	2	1	2	1	34.5	34.5	34.5	13.281	119	119	3.75	1	1	1	2	2	1	0	17.989	34.5	16.8	9164400	6741300	2423100	7313500	0	5	3	8				481	3479;5604	True;True	3479;5604	10223;10224;16603;16604;16605;16606;16607;16608	10526;10527;17176;17177;17178;17179;17180;17181
sp|P62316|SMD2_HUMAN	sp|P62316|SMD2_HUMAN	2	2	2	sp|P62316|SMD2_HUMAN Small nuclear ribonucleoprotein Sm D2 OS=Homo sapiens OX=9606 GN=SNRPD2 PE=1 SV=1	1	2	2	2	1	2	1	2	1	2	16.9	16.9	16.9	13.527	118	118	2.75	1	1	1		1		0	145.55	8.5	16.9	33135000	10971000	22164000	0	21126000	2	3	5				482	3581;4161	True;True	3581;4161	10517;10518;10519;12249	10830;10831;10832;10833;12615
sp|P62318|SMD3_HUMAN	sp|P62318|SMD3_HUMAN	2	2	2	sp|P62318|SMD3_HUMAN Small nuclear ribonucleoprotein Sm D3 OS=Homo sapiens OX=9606 GN=SNRPD3 PE=1 SV=1	1	2	2	2	2	2	2	2	2	2	24.6	24.6	24.6	13.916	126	126	3.64	2	1	2	2	2	2	0	95.322	24.6	24.6	81856000	42032000	39825000	47260000	35659000	6	4	10				483	5048;5274	True;True	5048;5274	14917;14918;15614;15615;15616;15617;15618;15619;15620;15621;15622	15406;15407;16143;16144;16145;16146;16147;16148;16149;16150;16151;16152
sp|P62333|PRS10_HUMAN	sp|P62333|PRS10_HUMAN	2	2	2	sp|P62333|PRS10_HUMAN 26S proteasome regulatory subunit 10B OS=Homo sapiens OX=9606 GN=PSMC6 PE=1 SV=1	1	2	2	2	2	0	2	0	2	0	6.9	6.9	6.9	44.172	389	389	4.67				2		1	0	11.16	6.9	0	3264900	3264900	0	3508400	0	3	0	3				484	1771;5493	True;True	1771;5493	5145;5146;16268	5301;5302;16808
sp|P62424|RL7A_HUMAN	sp|P62424|RL7A_HUMAN	15	15	15	sp|P62424|RL7A_HUMAN 60S ribosomal protein L7a OS=Homo sapiens OX=9606 GN=RPL7A PE=1 SV=2	1	15	15	15	14	11	14	11	14	11	42.1	42.1	42.1	29.995	266	266	3.61	8	8	9	9	12	8	0	323.31	42.1	36.5	1013400000	474600000	538820000	514460000	511580000	22	20	42				485	178;179;1882;2548;2562;2563;2578;2916;3460;3910;3982;4624;4833;4834;5044	True;True;True;True;True;True;True;True;True;True;True;True;True;True;True	178;179;1882;2548;2562;2563;2578;2916;3460;3910;3982;4624;4833;4834;5044	531;532;533;5494;5495;5496;7389;7390;7391;7392;7393;7394;7436;7437;7438;7439;7440;7480;7481;7482;7483;7484;7485;8532;8533;10151;10152;10153;10154;10155;11517;11518;11519;11520;11521;11522;11723;11724;11725;11726;11727;11728;13614;13615;13616;13617;13618;14245;14246;14247;14248;14249;14250;14902	546;547;548;5657;5658;5659;7615;7616;7617;7618;7619;7620;7662;7663;7664;7665;7666;7707;7708;7709;7710;7711;7712;8778;8779;10435;10436;10437;10438;10439;11856;11857;11858;11859;11860;11861;12067;12068;12069;12070;12071;12072;14047;14048;14049;14050;14051;14712;14713;14714;14715;14716;14717;15391
sp|P62487|RPB7_HUMAN	sp|P62487|RPB7_HUMAN	2	2	2	sp|P62487|RPB7_HUMAN DNA-directed RNA polymerase II subunit RPB7 OS=Homo sapiens OX=9606 GN=POLR2G PE=1 SV=1	1	2	2	2	1	2	1	2	1	2	18	18	18	19.294	172	172	2.33	2	1	2	1			0	12.429	7	18	12246000	2050000	10196000	0	9926000	1	2	3				486	1860;2774	True;True	1860;2774	5432;5433;8098;8099;8100;8101	5594;5595;8335;8336;8337;8338
sp|P62491|RB11A_HUMAN;sp|Q15907|RB11B_HUMAN	sp|P62491|RB11A_HUMAN;sp|Q15907|RB11B_HUMAN	3;3	3;3	3;3	sp|P62491|RB11A_HUMAN Ras-related protein Rab-11A OS=Homo sapiens OX=9606 GN=RAB11A PE=1 SV=3;sp|Q15907|RB11B_HUMAN Ras-related protein Rab-11B OS=Homo sapiens OX=9606 GN=RAB11B PE=1 SV=4	2	3	3	3	2	2	2	2	2	2	14.4	14.4	14.4	24.393	216	216;218	3.75		1	1	1		1	0	17.356	9.3	9.3	28172000	11685000	16486000	0	15318000	2	2	4				487	409;1826;5477	True;True;True	409;1826;5477	1205;5325;5326;16228	1229;5487;5488;16768
sp|P62495|ERF1_HUMAN	sp|P62495|ERF1_HUMAN	1	1	1	sp|P62495|ERF1_HUMAN Eukaryotic peptide chain release factor subunit 1 OS=Homo sapiens OX=9606 GN=ETF1 PE=1 SV=3	1	1	1	1	1	1	1	1	1	1	3	3	3	49.03	437	437	3.5	1	1	1	1	1	1	0	7.098	3	3	22964000	11549000	11415000	0	11010000	3	3	6				488	3165	TRUE	3165	9256;9257;9258;9259;9260;9261	9520;9521;9522;9523;9524;9525
sp|P62701|RS4X_HUMAN;sp|Q8TD47|RS4Y2_HUMAN;sp|P22090|RS4Y1_HUMAN	sp|P62701|RS4X_HUMAN;sp|Q8TD47|RS4Y2_HUMAN	18;9;8	18;9;8	18;9;8	sp|P62701|RS4X_HUMAN 40S ribosomal protein S4, X isoform OS=Homo sapiens OX=9606 GN=RPS4X PE=1 SV=2;sp|Q8TD47|RS4Y2_HUMAN 40S ribosomal protein S4, Y isoform 2 OS=Homo sapiens OX=9606 GN=RPS4Y2 PE=2 SV=3	3	18	18	18	17	13	17	13	17	13	66.5	66.5	66.5	29.597	263	263;263;263	3.61	11	9	8	11	9	13	0	165.13	62	56.7	1742600000	932910000	809710000	898660000	877780000	29	25	54				489	649;1051;1188;1238;1529;2029;2430;2918;3114;3188;3189;3190;4633;4735;5332;5395;5563;5564	True;True;True;True;True;True;True;True;True;True;True;True;True;True;True;True;True;True	649;1051;1188;1238;1529;2029;2430;2918;3114;3188;3189;3190;4633;4735;5332;5395;5563;5564	1902;1903;1904;3057;3058;3059;3060;3061;3431;3432;3433;3434;3435;3436;3572;4443;4444;4445;4446;4447;4448;5919;5920;5921;5922;5923;5924;7083;8535;8536;8537;8538;8539;8540;9114;9328;9329;9330;9331;9332;9333;9334;9335;9336;13635;13636;13637;13638;13639;13961;15798;15799;15800;15995;15996;16491;16492;16493;16494;16495;16496	1941;1942;1943;1944;3141;3142;3143;3144;3145;3520;3521;3522;3523;3524;3525;3665;4573;4574;4575;4576;4577;4578;4579;4580;4581;4582;6087;6088;6089;6090;6091;6092;7298;8781;8782;8783;8784;8785;8786;9370;9592;9593;9594;9595;9596;9597;9598;9599;9600;14068;14069;14070;14071;14072;14414;16332;16333;16334;16534;16535;17061;17062;17063;17064;17065;17066
sp|P62750|RL23A_HUMAN	sp|P62750|RL23A_HUMAN	5	5	5	sp|P62750|RL23A_HUMAN 60S ribosomal protein L23a OS=Homo sapiens OX=9606 GN=RPL23A PE=1 SV=1	1	5	5	5	3	5	3	5	3	5	29.5	29.5	29.5	17.695	156	156	3	5	1	2	2	3	1	0	31.89	14.1	29.5	415340000	203290000	212040000	205060000	217660000	5	3	8				490	853;2641;3513;5342;5343	True;True;True;True;True	853;2641;3513;5342;5343	2496;7669;7670;10308;10309;15828;15829;15830;15831;15832;15833;15834;15835;15836	2564;7899;7900;10615;10616;16363;16364;16365;16366;16367;16368;16369;16370;16371
sp|P62753|RS6_HUMAN	sp|P62753|RS6_HUMAN	12	12	12	sp|P62753|RS6_HUMAN 40S ribosomal protein S6 OS=Homo sapiens OX=9606 GN=RPS6 PE=1 SV=1	1	12	12	12	10	9	10	9	10	9	40.6	40.6	40.6	28.68	249	249	3.46	6	8	5	5	7	6	0	91.655	35.3	32.9	371180000	186710000	184470000	203580000	170860000	16	17	33				491	692;1417;2236;2395;2472;2764;2858;2859;3034;3288;3289;3340	True;True;True;True;True;True;True;True;True;True;True;True	692;1417;2236;2395;2472;2764;2858;2859;3034;3288;3289;3340	2036;2037;2038;4100;6549;6550;6991;6992;6993;6994;6995;7179;7180;7181;7182;7183;8064;8065;8380;8381;8382;8383;8384;8385;8386;8880;8881;9628;9629;9630;9631;9632;9633;9634;9635;9636;9792	2078;2079;2080;4222;6744;6745;7202;7203;7204;7205;7206;7395;7396;7397;7398;7399;7400;8300;8301;8624;8625;8626;8627;8628;8629;8630;9132;9133;9899;9900;9901;9902;9903;9904;9905;9906;9907;9908;9909;10067
sp|P62805|H4_HUMAN	sp|P62805|H4_HUMAN	15	15	15	sp|P62805|H4_HUMAN Histone H4 OS=Homo sapiens OX=9606 GN=H4C1 PE=1 SV=2	1	15	15	15	14	10	14	10	14	10	68	68	68	11.367	103	103	3.6	11	9	10	12	11	12	0	323.31	68	57.3	9212900000	6039800000	3173100000	6618700000	2905600000	30	25	55				492	653;654;655;750;751;2237;2238;2558;3987;4812;4978;4979;5127;5128;5298	True;True;True;True;True;True;True;True;True;True;True;True;True;True;True	653;654;655;750;751;2237;2238;2558;3987;4812;4978;4979;5127;5128;5298	1913;1914;1915;1916;1917;1918;1919;1920;1921;1922;1923;1924;1925;1926;1927;1928;1929;1930;1931;2196;2197;2198;2199;2200;2201;2202;2203;2204;2205;2206;2207;2208;6551;6552;6553;6554;6555;6556;6557;6558;6559;6560;6561;6562;6563;7426;7427;7428;7429;7430;11735;14179;14713;14714;14715;14716;15153;15154;15155;15156;15157;15158;15159;15695;15696	1953;1954;1955;1956;1957;1958;1959;1960;1961;1962;1963;1964;1965;1966;1967;1968;1969;1970;1971;2241;2242;2243;2244;2245;2246;2247;2248;2249;2250;2251;2252;2253;2254;2255;2256;6746;6747;6748;6749;6750;6751;6752;6753;6754;6755;6756;6757;6758;6759;7652;7653;7654;7655;7656;12079;14645;15193;15194;15195;15196;15197;15657;15658;15659;15660;15661;15662;15663;16227;16228
sp|P62820|RAB1A_HUMAN	sp|P62820|RAB1A_HUMAN	2	2	2	sp|P62820|RAB1A_HUMAN Ras-related protein Rab-1A OS=Homo sapiens OX=9606 GN=RAB1A PE=1 SV=3	1	2	2	2	1	1	1	1	1	1	12.2	12.2	12.2	22.677	205	205	4		1				1	0	11.604	5.9	6.3	8349700	6291400	2058300	0	1891500	1	1	2				493	3007;3321	True;True	3007;3321	8798;9734	9049;10008
sp|P62826|RAN_HUMAN	sp|P62826|RAN_HUMAN	9	9	9	sp|P62826|RAN_HUMAN GTP-binding nuclear protein Ran OS=Homo sapiens OX=9606 GN=RAN PE=1 SV=3	1	9	9	9	7	7	7	7	7	7	36.1	36.1	36.1	24.423	216	216	3.68	4	4	5	4	6	5	0	72.46	28.7	28.2	236110000	102070000	134030000	128090000	110040000	15	13	28				494	1290;1612;1824;1825;2451;3234;3552;4395;5064	True;True;True;True;True;True;True;True;True	1290;1612;1824;1825;2451;3234;3552;4395;5064	3706;4701;4702;4703;4704;5316;5317;5318;5319;5320;5321;5322;5323;5324;7126;7127;9478;9479;9480;9481;9482;10432;10433;10434;10435;12921;12922;14967	3802;4843;4844;4845;4846;5476;5477;5478;5479;5480;5481;5482;5483;5484;5485;5486;7342;7343;9742;9743;9744;9745;9746;10745;10746;10747;10748;13315;13316;15464
sp|P62829|RL23_HUMAN	sp|P62829|RL23_HUMAN	3	3	3	sp|P62829|RL23_HUMAN 60S ribosomal protein L23 OS=Homo sapiens OX=9606 GN=RPL23 PE=1 SV=1	1	3	3	3	2	2	2	2	2	2	28.6	28.6	28.6	14.865	140	140	3.3	2	2	1	2	2	1	0	27.217	21.4	21.4	236580000	111290000	125300000	120310000	0	4	5	9				495	1654;2244;2453	True;True;True	1654;2244;2453	4836;4837;6575;6576;6577;6578;6579;6580;7130;7131	4985;4986;6771;6772;6773;6774;6775;6776;7346;7347
sp|P62841|RS15_HUMAN	sp|P62841|RS15_HUMAN	3	3	3	sp|P62841|RS15_HUMAN 40S ribosomal protein S15 OS=Homo sapiens OX=9606 GN=RPS15 PE=1 SV=2	1	3	3	3	1	3	1	3	1	3	22.1	22.1	22.1	17.04	145	145	2.83	2	1	1	1		1	0	39.014	13.1	22.1	16943000	2521700	14421000	0	14389000	4	4	8				496	742;854;2374	True;True;True	742;854;2374	2174;2175;2176;2177;2497;6947	2217;2218;2219;2220;2221;2222;2565;7157
sp|P62847|RS24_HUMAN	sp|P62847|RS24_HUMAN	2	2	2	sp|P62847|RS24_HUMAN 40S ribosomal protein S24 OS=Homo sapiens OX=9606 GN=RPS24 PE=1 SV=1	1	2	2	2	2	1	2	1	2	1	20.3	20.3	20.3	15.423	133	133	3.5	1			2	1		0	12.705	20.3	11.3	9666700	7323400	2343400	8055300	0	3	1	4				497	4910;4918	True;True	4910;4918	14468;14469;14470;14492	14940;14941;14942;14964
sp|P62851|RS25_HUMAN	sp|P62851|RS25_HUMAN	4	4	4	sp|P62851|RS25_HUMAN 40S ribosomal protein S25 OS=Homo sapiens OX=9606 GN=RPS25 PE=1 SV=1	1	4	4	4	3	2	3	2	3	2	28.8	28.8	28.8	13.742	125	125	3.62	2	1		2	1	2	0	34.958	28.8	16	45897000	29313000	16584000	0	16256000	5	3	8				498	33;705;3651;5389	True;True;True;True	33;705;3651;5389	100;101;2064;2065;10765;15977;15978;15979	103;104;2107;2108;11086;16516;16517;16518
sp|P62854|RS26_HUMAN;sp|Q5JNZ5|RS26L_HUMAN	sp|P62854|RS26_HUMAN;sp|Q5JNZ5|RS26L_HUMAN	3;2	3;2	3;2	sp|P62854|RS26_HUMAN 40S ribosomal protein S26 OS=Homo sapiens OX=9606 GN=RPS26 PE=1 SV=3;sp|Q5JNZ5|RS26L_HUMAN Putative 40S ribosomal protein S26-like 1 OS=Homo sapiens OX=9606 GN=RPS26P11 PE=5 SV=1	2	3	3	3	3	3	3	3	3	3	31.3	31.3	31.3	13.015	115	115;115	3.44	3	2	3	3	3	2	0	21.778	31.3	31.3	308950000	188820000	120130000	201670000	116700000	8	8	16				499	693;2844;3506	True;True;True	693;2844;3506	2039;2040;2041;2042;8326;8327;8328;8329;8330;8331;10288;10289;10290;10291;10292;10293	2081;2082;2083;2084;8569;8570;8571;8572;8573;8574;10595;10596;10597;10598;10599;10600
sp|P62888|RL30_HUMAN	sp|P62888|RL30_HUMAN	7	7	7	sp|P62888|RL30_HUMAN 60S ribosomal protein L30 OS=Homo sapiens OX=9606 GN=RPL30 PE=1 SV=2	1	7	7	7	6	4	6	4	6	4	59.1	59.1	59.1	12.784	115	115	3.48	4	2	4	5	3	3	0	115.29	59.1	41.7	340930000	238940000	101990000	220220000	135160000	9	6	15				500	2539;2541;3228;4151;4317;4688;5067	True;True;True;True;True;True;True	2539;2541;3228;4151;4317;4688;5067	7360;7361;7362;7363;7366;9461;9462;9463;9464;12216;12217;12721;12722;13809;13810;13811;14973;14974;14975;14976;14977	7582;7583;7584;7585;7588;9725;9726;9727;9728;12582;12583;13112;13113;14255;14256;14257;15471;15472;15473;15474;15475;15476
sp|P62899|RL31_HUMAN	sp|P62899|RL31_HUMAN	5	5	5	sp|P62899|RL31_HUMAN 60S ribosomal protein L31 OS=Homo sapiens OX=9606 GN=RPL31 PE=1 SV=1	1	5	5	5	3	4	3	4	3	4	38.4	38.4	38.4	14.463	125	125	3.44	2	4	4	2	4	2	0	33.683	24	32.8	399510000	181530000	217980000	197800000	204660000	6	9	15				501	1142;2038;3282;3454;4094	True;True;True;True;True	1142;2038;3282;3454;4094	3301;3302;3303;3304;3305;3306;3307;5959;9610;9611;9612;9613;9614;9615;10133;10134;12032;12033	3387;3388;3389;3390;3391;3392;3393;6129;9880;9881;9882;9883;9884;9885;10417;10418;12383;12384
sp|P62906|RL10A_HUMAN	sp|P62906|RL10A_HUMAN	7	7	7	sp|P62906|RL10A_HUMAN 60S ribosomal protein L10a OS=Homo sapiens OX=9606 GN=RPL10A PE=1 SV=2	1	7	7	7	7	6	7	6	7	6	35.9	35.9	35.9	24.831	217	217	3.43	6	6	5	8	5	5	0	91.123	35.9	32.3	286910000	156250000	130660000	146200000	148340000	14	17	31				502	164;511;784;1331;2112;5242;5418	True;True;True;True;True;True;True	164;511;784;1331;2112;5242;5418	484;485;486;487;488;489;1480;1481;1482;1483;1484;1485;1486;2314;2315;3811;3812;3813;3814;3815;3816;3817;3818;3819;3820;6178;15526;15527;15528;16061;16062;16063;16064;16065;16066	498;499;500;501;502;503;504;1505;1506;1507;1508;1509;1510;1511;2381;2382;3916;3917;3918;3919;3920;3921;3922;3923;3924;3925;6353;16053;16054;16055;16600;16601;16602;16603;16604;16605
sp|P62910|RL32_HUMAN	sp|P62910|RL32_HUMAN	7	7	7	sp|P62910|RL32_HUMAN 60S ribosomal protein L32 OS=Homo sapiens OX=9606 GN=RPL32 PE=1 SV=2	1	7	7	7	7	5	7	5	7	5	54.1	54.1	54.1	15.86	135	135	3.74	3	3	4	5	3	5	0	100.87	54.1	39.3	524020000	296780000	227240000	285110000	249170000	11	10	21				503	34;47;1252;1280;1633;1832;4567	True;True;True;True;True;True;True	34;47;1252;1280;1633;1832;4567	102;103;104;105;106;107;147;3595;3596;3597;3684;3685;4772;4773;4774;5344;5345;5346;5347;5348;13429;13430;13431	105;106;107;108;109;110;150;3688;3689;3690;3780;3781;4915;4916;4917;5506;5507;5508;5509;5510;13861;13862;13863
sp|P62913|RL11_HUMAN	sp|P62913|RL11_HUMAN	10	10	10	sp|P62913|RL11_HUMAN 60S ribosomal protein L11 OS=Homo sapiens OX=9606 GN=RPL11 PE=1 SV=2	1	10	10	10	6	9	6	9	6	9	41.6	41.6	41.6	20.252	178	178	3.08	3	8	7	3	2	3	0	113.3	27	41.6	518340000	101890000	416450000	253550000	251360000	8	14	22				504	1389;1922;2242;2459;2460;2682;2683;5267;5391;5585	True;True;True;True;True;True;True;True;True;True	1389;1922;2242;2459;2460;2682;2683;5267;5391;5585	4010;4011;5619;5620;6572;6573;7141;7142;7143;7144;7788;7789;7790;7791;15597;15598;15599;15600;15982;15983;15984;15985;16546;16547;16548;16549	4129;4130;5782;5783;6768;6769;7357;7358;7359;7360;8020;8021;8022;8023;16126;16127;16128;16129;16521;16522;16523;16524;17116;17117;17118;17119
sp|P62917|RL8_HUMAN	sp|P62917|RL8_HUMAN	13	13	13	sp|P62917|RL8_HUMAN 60S ribosomal protein L8 OS=Homo sapiens OX=9606 GN=RPL8 PE=1 SV=2	1	13	13	13	10	12	10	12	10	12	44.4	44.4	44.4	28.024	257	257	3.42	10	10	12	8	10	9	0	112.13	38.1	44.4	1160300000	578000000	582260000	618580000	556400000	25	29	54				505	414;449;450;548;549;1539;1935;2355;4063;4651;4652;5150;5474	True;True;True;True;True;True;True;True;True;True;True;True;True	414;449;450;548;549;1539;1935;2355;4063;4651;4652;5150;5474	1214;1215;1216;1217;1218;1320;1321;1322;1323;1324;1325;1326;1327;1328;1329;1330;1331;1332;1333;1334;1335;1592;1593;1594;1595;1596;1597;1598;1599;1600;1601;1602;1603;4494;4495;4496;4497;4498;4499;4500;4501;4502;4503;5647;6891;6892;6893;6894;6895;11958;13686;13687;13688;13689;13690;13691;13692;15226;16223	1238;1239;1240;1241;1242;1345;1346;1347;1348;1349;1350;1351;1352;1353;1354;1355;1356;1357;1358;1359;1360;1619;1620;1621;1622;1623;1624;1625;1626;1627;1628;1629;1630;4629;4630;4631;4632;4633;4634;4635;4636;4637;4638;5810;7099;7100;7101;7102;7103;7104;12307;14119;14120;14121;14122;14123;14124;14125;15731;16763
sp|P62937|PPIA_HUMAN;sp|Q9Y536|PAL4A_HUMAN;sp|P0DN26|PAL4F_HUMAN;sp|F5H284|PAL4D_HUMAN;sp|A0A0B4J2A2|PAL4C_HUMAN;sp|A0A075B767|PAL4H_HUMAN;sp|A0A075B759|PAL4E_HUMAN	sp|P62937|PPIA_HUMAN	9;1;1;1;1;1;1	9;1;1;1;1;1;1	9;1;1;1;1;1;1	sp|P62937|PPIA_HUMAN Peptidyl-prolyl cis-trans isomerase A OS=Homo sapiens OX=9606 GN=PPIA PE=1 SV=2	7	9	9	9	9	7	9	7	9	7	70.9	70.9	70.9	18.012	165	165;164;164;164;164;164;164	3.62	5	5	6	6	6	6	0	126.15	70.9	56.4	518320000	285350000	232970000	314400000	215390000	16	16	32				506	335;906;1869;2064;2439;4271;4657;5221;5405	True;True;True;True;True;True;True;True;True	335;906;1869;2064;2439;4271;4657;5221;5405	994;2639;2640;5453;5454;6046;6047;6048;7097;7098;7099;7100;7101;12569;12570;12571;12572;12573;12574;12575;12576;12577;12578;12579;13700;13701;13702;13703;13704;15455;15456;15457;15458;16028	1014;2707;2708;5616;5617;6219;6220;6221;6222;7312;7313;7314;7315;7316;12953;12954;12955;12956;12957;12958;12959;12960;12961;12962;12963;14134;14135;14136;14137;14138;15981;15982;15983;15984;16567
sp|P62979|RS27A_HUMAN;sp|P62987|RL40_HUMAN;sp|P0CG47|UBB_HUMAN;sp|P0CG48|UBC_HUMAN	sp|P62979|RS27A_HUMAN;sp|P62987|RL40_HUMAN;sp|P0CG47|UBB_HUMAN;sp|P0CG48|UBC_HUMAN	9;8;8;8	9;8;8;8	9;8;8;8	sp|P62979|RS27A_HUMAN Ubiquitin-40S ribosomal protein S27a OS=Homo sapiens OX=9606 GN=RPS27A PE=1 SV=2;sp|P62987|RL40_HUMAN Ubiquitin-60S ribosomal protein L40 OS=Homo sapiens OX=9606 GN=UBA52 PE=1 SV=2;sp|P0CG47|UBB_HUMAN Polyubiquitin-B OS=Homo sapiens O	4	9	9	9	6	9	6	9	6	9	50.6	50.6	50.6	17.965	156	156;128;229;685	3.38	4	6	9	3	7	3	0	166.81	49.4	50.6	1078100000	429380000	648750000	506940000	575780000	14	23	37				507	251;576;1072;2186;3378;3832;4738;4797;4798	True;True;True;True;True;True;True;True;True	251;576;1072;2186;3378;3832;4738;4797;4798	724;725;1679;1680;1681;3109;3110;3111;3112;3113;6393;6394;6395;6396;6397;6398;6399;6400;6401;9898;9899;9900;9901;9902;9903;11284;11285;11286;13967;14130;14131;14132	742;743;1707;1708;1709;3193;3194;3195;3196;3197;6572;6573;6574;6575;6576;6577;6578;6579;6580;6581;6582;6583;6584;6585;6586;6587;6588;6589;6590;10176;10177;10178;10179;10180;10181;11619;11620;11621;14420;14594;14595;14596
sp|P62993|GRB2_HUMAN	sp|P62993|GRB2_HUMAN	5	5	5	sp|P62993|GRB2_HUMAN Growth factor receptor-bound protein 2 OS=Homo sapiens OX=9606 GN=GRB2 PE=1 SV=1	1	5	5	5	0	5	0	5	0	5	24.4	24.4	24.4	25.206	217	217	2	2	2	2				0	29.005	0	24.4	9047000	0	9047000	0	8592100	0	6	6				508	464;1223;1289;1380;3890	True;True;True;True;True	464;1223;1289;1380;3890	1374;3537;3705;3982;11446;11447	1399;3630;3801;4098;11782;11783
sp|P62995|TRA2B_HUMAN	sp|P62995|TRA2B_HUMAN	4	4	3	sp|P62995|TRA2B_HUMAN Transformer-2 protein homolog beta OS=Homo sapiens OX=9606 GN=TRA2B PE=1 SV=1	1	4	4	3	2	4	2	4	2	3	19.8	19.8	16.3	33.665	288	288	2.67	4	2	3	1	1	1	0	27.434	9	19.8	79200000	24063000	55137000	32999000	46367000	2	5	7				509	45;364;371;5622	True;True;True;True	45;364;371;5622	141;142;143;144;145;1060;1074;1075;1076;16669;16670;16671	144;145;146;147;148;1081;1095;1096;1097;17243;17244;17245
sp|P63010|AP2B1_HUMAN;sp|Q10567|AP1B1_HUMAN	sp|P63010|AP2B1_HUMAN;sp|Q10567|AP1B1_HUMAN	4;2	4;2	4;2	sp|P63010|AP2B1_HUMAN AP-2 complex subunit beta OS=Homo sapiens OX=9606 GN=AP2B1 PE=1 SV=1;sp|Q10567|AP1B1_HUMAN AP-1 complex subunit beta-1 OS=Homo sapiens OX=9606 GN=AP1B1 PE=1 SV=2	2	4	4	4	2	2	2	2	2	2	5	5	5	104.55	937	937;949	2.75	2			1	1		0	22.808	2.1	2.9	7325500	5317200	2008400	0	2008400	2	2	4				510	2999;3141;3664;4029	True;True;True;True	2999;3141;3664;4029	8784;9182;10801;11867	9035;9440;11123;12211
sp|P63104|1433Z_HUMAN	sp|P63104|1433Z_HUMAN	12	10	9	sp|P63104|1433Z_HUMAN 14-3-3 protein zeta/delta OS=Homo sapiens OX=9606 GN=YWHAZ PE=1 SV=1	1	12	10	9	8	10	7	9	7	8	53.1	46.1	43.3	27.745	245	245	3.37	7	7	7	6	4	7	0	323.31	39.2	49.4	982030000	377560000	604470000	455500000	530410000	15	17	32				511	1025;1273;1535;1964;2615;3338;3547;4556;5491;5492;5582;5669	False;True;True;True;True;True;False;True;True;True;True;True	1025;1273;1535;1964;2615;3338;3547;4556;5491;5492;5582;5669	2973;3665;3666;3667;4469;4470;4471;4472;4473;4474;5739;7602;7603;7604;7605;7606;9789;9790;10423;13398;13399;13400;13401;13402;13403;16262;16263;16264;16265;16266;16267;16541;16542;16837;16838;16839;16840;16841;16842;16843	3047;3760;3761;3762;4603;4604;4605;4606;4607;4608;5903;7831;7832;7833;7834;7835;10064;10065;10735;13830;13831;13832;13833;13834;13835;16802;16803;16804;16805;16806;16807;17111;17112;17416;17417;17418;17419;17420;17421;17422
sp|P63151|2ABA_HUMAN;sp|Q00005|2ABB_HUMAN;sp|Q9Y2T4|2ABG_HUMAN;sp|Q66LE6|2ABD_HUMAN	sp|P63151|2ABA_HUMAN	3;1;1;1	3;1;1;1	3;1;1;1	sp|P63151|2ABA_HUMAN Serine/threonine-protein phosphatase 2A 55 kDa regulatory subunit B alpha isoform OS=Homo sapiens OX=9606 GN=PPP2R2A PE=1 SV=1	4	3	3	3	2	3	2	3	2	3	9.4	9.4	9.4	51.691	447	447;443;447;453	3.22	2	2	2		1	2	0	18.039	5.6	9.4	13547000	4305300	9242100	5740400	7610200	3	6	9				512	2750;4180;5476	True;True;True	2750;4180;5476	8025;8026;8027;8028;8029;12299;12300;12301;16227	8261;8262;8263;8264;8265;12668;12669;12670;16767
sp|P63167|DYL1_HUMAN;sp|Q96FJ2|DYL2_HUMAN	sp|P63167|DYL1_HUMAN;sp|Q96FJ2|DYL2_HUMAN	4;2	4;2	4;2	sp|P63167|DYL1_HUMAN Dynein light chain 1, cytoplasmic OS=Homo sapiens OX=9606 GN=DYNLL1 PE=1 SV=1;sp|Q96FJ2|DYL2_HUMAN Dynein light chain 2, cytoplasmic OS=Homo sapiens OX=9606 GN=DYNLL2 PE=1 SV=1	2	4	4	4	4	0	4	0	4	0	39.3	39.3	39.3	10.366	89	89;89	4.88				3	3	2	0	24.378	39.3	0	33473000	33473000	0	36075000	0	8	0	8				513	3461;5714;5715;5721	True;True;True;True	3461;5714;5715;5721	10156;16969;16970;16971;16972;16981;16982;16983	10440;17551;17552;17553;17554;17565;17566;17567
sp|P63241|IF5A1_HUMAN;sp|Q9GZV4|IF5A2_HUMAN;sp|Q6IS14|IF5AL_HUMAN	sp|P63241|IF5A1_HUMAN;sp|Q9GZV4|IF5A2_HUMAN;sp|Q6IS14|IF5AL_HUMAN	10;7;7	10;7;7	10;7;7	sp|P63241|IF5A1_HUMAN Eukaryotic translation initiation factor 5A-1 OS=Homo sapiens OX=9606 GN=EIF5A PE=1 SV=2;sp|Q9GZV4|IF5A2_HUMAN Eukaryotic translation initiation factor 5A-2 OS=Homo sapiens OX=9606 GN=EIF5A2 PE=1 SV=3;sp|Q6IS14|IF5AL_HUMAN Eukaryotic	3	10	10	10	10	9	10	9	10	9	51.3	51.3	51.3	16.832	154	154;153;154	3.66	3	5	6	5	5	5	0	222.29	51.3	51.3	79094000	38305000	40789000	43393000	36388000	14	11	25				514	867;2497;2584;2585;3446;4021;5184;5185;5588;5589	True;True;True;True;True;True;True;True;True;True	867;2497;2584;2585;3446;4021;5184;5185;5588;5589	2528;2529;7252;7253;7254;7505;7506;7507;7508;7509;7510;10107;10108;11833;11834;11835;11836;11837;15329;15330;15331;15332;16553;16554;16555;16556;16557;16558;16559	2596;2597;7471;7472;7473;7733;7734;7735;7736;7737;7738;10391;10392;12177;12178;12179;12180;12181;15835;15836;15837;15838;17123;17124;17125;17126;17127;17128;17129
sp|P63244|RACK1_HUMAN	sp|P63244|RACK1_HUMAN	15	15	15	sp|P63244|RACK1_HUMAN Receptor of activated protein C kinase 1 OS=Homo sapiens OX=9606 GN=RACK1 PE=1 SV=3	1	15	15	15	10	14	10	14	10	14	67.5	67.5	67.5	35.076	317	317	3.3	13	8	12	5	8	10	0	132.53	42.3	67.5	254000000	115610000	138390000	127460000	129180000	22	30	52				515	117;661;709;803;1325;1510;1831;3205;3262;3264;4824;5504;5505;5760;5770	True;True;True;True;True;True;True;True;True;True;True;True;True;True;True	117;661;709;803;1325;1510;1831;3205;3262;3264;4824;5504;5505;5760;5770	341;1943;1944;1945;2070;2071;2365;2366;2367;2368;2369;3785;3786;3787;3788;3789;4390;5339;5340;5341;5342;5343;9390;9391;9392;9393;9394;9395;9396;9397;9398;9399;9400;9560;9561;9562;9564;9565;9566;9567;9568;14218;14219;14220;14221;16295;16296;17091;17092;17093;17094;17095;17096;17097;17127;17128	352;1983;1984;1985;2113;2114;2432;2433;2434;2435;2436;3883;3884;3885;3886;3887;4519;5501;5502;5503;5504;5505;9654;9655;9656;9657;9658;9659;9660;9661;9662;9663;9664;9826;9827;9828;9830;9831;9832;9833;9834;14685;14686;14687;14688;16836;16837;17679;17680;17681;17682;17683;17684;17685;17717;17718
sp|P67809|YBOX1_HUMAN;sp|P16989|YBOX3_HUMAN;sp|Q9Y2T7|YBOX2_HUMAN	sp|P67809|YBOX1_HUMAN;sp|P16989|YBOX3_HUMAN	7;4;3	7;4;3	7;4;3	sp|P67809|YBOX1_HUMAN Y-box-binding protein 1 OS=Homo sapiens OX=9606 GN=YBX1 PE=1 SV=3;sp|P16989|YBOX3_HUMAN Y-box-binding protein 3 OS=Homo sapiens OX=9606 GN=YBX3 PE=1 SV=4	3	7	7	7	4	6	4	6	4	6	37	37	37	35.924	324	324;372;364	3.5	3	3	5	3	2	4	0	79.326	29	37	111320000	40714000	70609000	53673000	57261000	9	11	20				516	14;3451;3452;3482;3697;4041;4541	True;True;True;True;True;True;True	14;3451;3452;3482;3697;4041;4541	50;51;52;53;54;55;10125;10126;10127;10128;10229;10907;10908;10909;11906;11907;11908;11909;11910;13357	52;53;54;55;56;57;10409;10410;10411;10412;10532;11232;11233;11234;12252;12253;12254;12255;12256;13787
sp|P67870|CSK2B_HUMAN	sp|P67870|CSK2B_HUMAN	4	4	4	sp|P67870|CSK2B_HUMAN Casein kinase II subunit beta OS=Homo sapiens OX=9606 GN=CSNK2B PE=1 SV=1	1	4	4	4	3	3	3	3	3	3	34	34	34	24.942	215	215	3.5	3	2	3	3	2	3	0	37.304	23.3	20	150170000	79030000	71144000	83127000	0	4	5	9				517	1595;4026;5506;5737	True;True;True;True	1595;4026;5506;5737	4656;11851;11852;11853;11854;11855;11856;11857;16297;16298;17022;17023;17024;17025;17026;17027	4792;12195;12196;12197;12198;12199;12200;12201;16838;16839;17607;17608;17609;17610;17611;17612
sp|P68104|EF1A1_HUMAN;sp|Q5VTE0|EF1A3_HUMAN	sp|P68104|EF1A1_HUMAN;sp|Q5VTE0|EF1A3_HUMAN	22;21	22;21	11;10	sp|P68104|EF1A1_HUMAN Elongation factor 1-alpha 1 OS=Homo sapiens OX=9606 GN=EEF1A1 PE=1 SV=1;sp|Q5VTE0|EF1A3_HUMAN Putative elongation factor 1-alpha-like 3 OS=Homo sapiens OX=9606 GN=EEF1A1P5 PE=5 SV=1	2	22	22	11	21	19	21	19	10	9	64.3	64.3	43.5	50.14	462	462;462	3.56	17	20	19	20	19	20	0	323.31	64.3	52.8	7524900000	3416000000	4108900000	3410800000	4223300000	56	52	108				518	676;925;1195;2006;2007;2032;2431;3055;3295;3449;3567;3839;4193;4523;4694;4695;4720;4721;5111;5591;5592;5779	True;True;True;True;True;True;True;True;True;True;True;True;True;True;True;True;True;True;True;True;True;True	676;925;1195;2006;2007;2032;2431;3055;3295;3449;3567;3839;4193;4523;4694;4695;4720;4721;5111;5591;5592;5779	1984;1985;1986;1987;1988;1989;1990;1991;1992;1993;2689;2690;2691;2692;2693;2694;2695;2696;3452;3453;3454;3455;3456;3457;3458;5854;5855;5856;5857;5858;5859;5860;5861;5862;5931;5932;5933;5934;7084;7085;8927;8928;8929;8930;8931;8932;9650;9651;10120;10475;10476;10477;10478;10479;10480;11309;11310;11311;11312;11313;11314;12330;12331;12332;12333;12334;12335;13311;13312;13313;13314;13315;13316;13317;133…	2024;2025;2026;2027;2028;2029;2030;2031;2032;2033;2034;2758;2759;2760;2761;2762;2763;2764;2765;3541;3542;3543;3544;3545;3546;3547;6022;6023;6024;6025;6026;6027;6028;6029;6030;6099;6100;6101;6102;7299;7300;9180;9181;9182;9183;9184;9185;9924;9925;10404;10788;10789;10790;10791;10792;10793;11644;11645;11646;11647;11648;11649;12700;12701;12702;12703;12704;12705;12706;12707;12708;12709;12710;12711;1373…
sp|P68363|TBA1B_HUMAN;sp|P68366|TBA4A_HUMAN;sp|A6NHL2|TBAL3_HUMAN;sp|Q9H853|TBA4B_HUMAN	sp|P68363|TBA1B_HUMAN;sp|P68366|TBA4A_HUMAN	20;14;3;1	2;2;0;0	1;1;0;0	sp|P68363|TBA1B_HUMAN Tubulin alpha-1B chain OS=Homo sapiens OX=9606 GN=TUBA1B PE=1 SV=1;sp|P68366|TBA4A_HUMAN Tubulin alpha-4A chain OS=Homo sapiens OX=9606 GN=TUBA4A PE=1 SV=1	4	20	2	1	17	18	1	2	1	1	62.1	6.7	2.9	50.151	451	451;448;446;241	3	2	2	1	1	1	1	0	14.101	46.3	60.1	27915000	16218000	11697000	0	11277000	3	5	8				519	144;507;520;804;1182;1517;1518;2037;2456;2698;2699;2876;3164;3533;3837;4022;4257;4722;5148;5700	False;True;False;False;False;False;False;False;False;False;False;False;False;False;False;False;True;False;False;False	144;507;520;804;1182;1517;1518;2037;2456;2698;2699;2876;3164;3533;3837;4022;4257;4722;5148;5700	417;418;1474;1475;1512;1513;1514;1515;2370;2371;2372;2373;2374;3416;3417;3418;3419;4415;4416;4417;4418;4419;4420;5953;5954;5955;5956;5957;5958;7134;7842;7843;7844;7845;7846;7847;7848;7849;8430;8431;8432;9255;10376;10377;10378;10379;10380;10381;10382;10383;10384;10385;11302;11838;11839;12529;12530;12531;12532;12533;12534;13924;13925;13926;13927;15219;15220;15221;15222;15223;16935;16936	429;430;1499;1500;1537;1538;1539;1540;2437;2438;2439;2440;2441;3505;3506;3507;3508;4544;4545;4546;4547;4548;4549;6122;6123;6124;6125;6126;6127;6128;7350;8075;8076;8077;8078;8079;8080;8081;8082;8674;8675;8676;9519;10686;10687;10688;10689;10690;10691;10692;10693;10694;10695;11637;12182;12183;12913;12914;12915;12916;12917;12918;14377;14378;14379;14380;15724;15725;15726;15727;15728;17516;17517
sp|P68371|TBB4B_HUMAN	sp|P68371|TBB4B_HUMAN	22	6	1	sp|P68371|TBB4B_HUMAN Tubulin beta-4B chain OS=Homo sapiens OX=9606 GN=TUBB4B PE=1 SV=1	1	22	6	1	21	17	5	5	1	1	60.4	20.2	2.7	49.83	445	445	3.57	4	5	4	6	4	5	0	132.91	60.4	47	297850000	144770000	153080000	163590000	137160000	15	14	29				520	535;955;1102;1291;1367;1515;1516;2155;2173;2215;2216;2234;2458;2674;2834;3210;3380;3384;3568;3635;4216;4612	True;True;False;False;True;False;False;False;True;False;False;False;False;False;False;False;True;True;False;False;False;False	535;955;1102;1291;1367;1515;1516;2155;2173;2215;2216;2234;2458;2674;2834;3210;3380;3384;3568;3635;4216;4612	1551;1552;1553;1554;1555;2790;3188;3189;3190;3191;3192;3707;3708;3709;3710;3945;3946;3947;3948;4400;4401;4402;4403;4404;4405;4406;4407;4408;4409;4410;4411;4412;4413;4414;6298;6299;6300;6301;6349;6350;6351;6352;6353;6354;6507;6508;6542;6543;6544;6545;7137;7138;7139;7140;7767;7768;7769;8295;8296;8297;8298;8299;8300;8301;8302;9412;9413;9414;9905;9906;9907;9908;9909;9910;9911;9912;9913;9914;9915;9924…	1577;1578;1579;1580;1581;2860;3272;3273;3274;3275;3276;3803;3804;3805;3806;4061;4062;4063;4064;4529;4530;4531;4532;4533;4534;4535;4536;4537;4538;4539;4540;4541;4542;4543;6476;6477;6478;6479;6528;6529;6530;6531;6532;6533;6701;6702;6737;6738;6739;6740;7353;7354;7355;7356;7999;8000;8001;8538;8539;8540;8541;8542;8543;8544;8545;9676;9677;9678;10183;10184;10185;10186;10187;10188;10189;10190;10191;10192…
sp|P68400|CSK21_HUMAN;sp|Q8NEV1|CSK23_HUMAN	sp|P68400|CSK21_HUMAN;sp|Q8NEV1|CSK23_HUMAN	14;11	14;11	14;11	sp|P68400|CSK21_HUMAN Casein kinase II subunit alpha OS=Homo sapiens OX=9606 GN=CSNK2A1 PE=1 SV=1;sp|Q8NEV1|CSK23_HUMAN Casein kinase II subunit alpha 3 OS=Homo sapiens OX=9606 GN=CSNK2A3 PE=1 SV=2	2	14	14	14	10	12	10	12	10	12	49.6	49.6	49.6	45.143	391	391;391	3.33	10	7	9	8	7	7	0	138.23	39.6	45.3	399880000	190650000	209220000	201140000	204800000	19	24	43				521	276;797;798;850;1034;1350;1489;1550;2378;2855;3859;4838;5273;5520	True;True;True;True;True;True;True;True;True;True;True;True;True;True	276;797;798;850;1034;1350;1489;1550;2378;2855;3859;4838;5273;5520	783;784;785;2353;2354;2355;2356;2357;2488;3003;3891;3892;3893;3894;4326;4327;4328;4329;4330;4331;4332;4333;4334;4526;6956;8362;8363;8364;8365;8366;11364;11365;11366;11367;14259;14260;14261;14262;14263;14264;14265;15613;16352;16353;16354;16355;16356;16357	802;803;804;2420;2421;2422;2423;2424;2556;3077;4005;4006;4007;4008;4452;4453;4454;4455;4456;4457;4458;4459;4460;4661;7166;8606;8607;8608;8609;8610;11699;11700;11701;11702;11703;14726;14727;14728;14729;14730;14731;14732;16142;16913;16914;16915;16916;16917;16918
sp|P78344|IF4G2_HUMAN	sp|P78344|IF4G2_HUMAN	3	3	3	sp|P78344|IF4G2_HUMAN Eukaryotic translation initiation factor 4 gamma 2 OS=Homo sapiens OX=9606 GN=EIF4G2 PE=1 SV=1	1	3	3	3	1	2	1	2	1	2	5	5	5	102.36	907	907	3		1	1	1			0	16.909	2.2	2.8	5326900	1711300	3615500	0	3359500	1	2	3				522	2610;4596;5201	True;True;True	2610;4596;5201	7582;13540;15379	7811;13972;15898
sp|P78347|GTF2I_HUMAN	sp|P78347|GTF2I_HUMAN	4	4	4	sp|P78347|GTF2I_HUMAN General transcription factor II-I OS=Homo sapiens OX=9606 GN=GTF2I PE=1 SV=2	1	4	4	4	3	4	3	4	3	4	6.3	6.3	6.3	112.42	998	998	3.3	1	3	2	1	2	1	0	24.529	3.4	6.3	11137000	4048100	7088800	4496600	6511900	4	6	10				523	391;1156;1165;1626	True;True;True;True	391;1156;1165;1626	1149;1150;1151;1152;1153;3338;3339;3356;3357;4755	1173;1174;1175;1176;1177;3424;3425;3442;3443;4897
sp|P78371|TCPB_HUMAN	sp|P78371|TCPB_HUMAN	12	12	12	sp|P78371|TCPB_HUMAN T-complex protein 1 subunit beta OS=Homo sapiens OX=9606 GN=CCT2 PE=1 SV=4	1	12	12	12	10	11	10	11	10	11	33.5	33.5	33.5	57.488	535	535	3.5	4	6	8	6	5	5	0	96.318	29.3	33.1	126320000	76662000	49660000	67893000	60787000	14	18	32				524	146;846;847;1402;2119;2634;3004;3351;3933;4988;5019;5364	True;True;True;True;True;True;True;True;True;True;True;True	146;846;847;1402;2119;2634;3004;3351;3933;4988;5019;5364	424;425;2482;2483;4048;4049;4050;4051;4052;6199;6200;6201;6202;7654;7655;8792;8793;8794;8795;9823;9824;9825;11588;11589;11590;14735;14736;14822;14823;14824;14825;14826;15890;15891	437;438;2550;2551;4169;4170;4171;4172;4173;6375;6376;6377;6378;7884;7885;9043;9044;9045;9046;10100;10101;10102;11930;11931;11932;15217;15218;15310;15311;15312;15313;15314;16428;16429
sp|P78406|RAE1L_HUMAN	sp|P78406|RAE1L_HUMAN	7	7	7	sp|P78406|RAE1L_HUMAN mRNA export factor OS=Homo sapiens OX=9606 GN=RAE1 PE=1 SV=1	1	7	7	7	1	7	1	7	1	7	23.9	23.9	23.9	40.968	368	368	2.08	5	4	3		1		0	46.567	4.3	23.9	63473000	486900	62986000	0	60607000	1	9	10				525	423;632;708;1569;1570;3413;4484	True;True;True;True;True;True;True	423;632;708;1569;1570;3413;4484	1234;1837;1838;2069;4588;4589;4590;4591;4592;10002;10003;10004;13189	1258;1872;1873;2112;4724;4725;4726;4727;4728;10284;10285;10286;13609
sp|P81605|DCD_HUMAN	sp|P81605|DCD_HUMAN	3	3	3	sp|P81605|DCD_HUMAN Dermcidin OS=Homo sapiens OX=9606 GN=DCD PE=1 SV=2	1	3	3	3	2	2	2	2	2	2	22.7	22.7	22.7	11.284	110	110	3.5	2	1			1	2	0	25.406	20	22.7	91992000	41117000	50875000	43012000	0	3	3	6				526	652;1027;2805	True;True;True	652;1027;2805	1912;2979;2980;2981;2982;8215	1952;3053;3054;3055;3056;8455
sp|P81877|SSBP2_HUMAN;sp|Q9BWG4|SSBP4_HUMAN	sp|P81877|SSBP2_HUMAN	3;1	3;1	1;0	sp|P81877|SSBP2_HUMAN Single-stranded DNA-binding protein 2 OS=Homo sapiens OX=9606 GN=SSBP2 PE=1 SV=2	2	3	3	1	0	3	0	3	0	1	11.6	11.6	3.6	37.827	361	361;385	1.71	3	3	1				0	22.626	0	11.6	26235000	0	26235000	0	25226000	0	8	8				527	2636;4102;4391	True;True;True	2636;4102;4391	7657;7658;12056;12057;12058;12910;12911	7887;7888;12409;12410;12411;12412;13304;13305
sp|P82650|RT22_HUMAN	sp|P82650|RT22_HUMAN	2	2	2	sp|P82650|RT22_HUMAN 28S ribosomal protein S22, mitochondrial OS=Homo sapiens OX=9606 GN=MRPS22 PE=1 SV=1	1	2	2	2	1	1	1	1	1	1	7.2	7.2	7.2	41.28	360	360	2.67	1	1			1		0	11.623	3.9	3.3	2756300	662350	2094000	0	2005100	1	2	3				528	2433;3018	True;True	2433;3018	7089;8827;8828	7304;9078;9079
sp|P82979|SARNP_HUMAN	sp|P82979|SARNP_HUMAN	2	2	2	sp|P82979|SARNP_HUMAN SAP domain-containing ribonucleoprotein OS=Homo sapiens OX=9606 GN=SARNP PE=1 SV=3	1	2	2	2	1	2	1	2	1	2	9	9	9	23.671	210	210	2.57	2	2	2			1	0	12.436	4.8	9	23635000	4020000	19615000	0	18856000	1	6	7				529	1523;2279	True;True	1523;2279	4428;4429;4430;6682;6683;6684;6685	4557;4558;4559;6881;6882;6883;6884
sp|P83731|RL24_HUMAN	sp|P83731|RL24_HUMAN	4	4	4	sp|P83731|RL24_HUMAN 60S ribosomal protein L24 OS=Homo sapiens OX=9606 GN=RPL24 PE=1 SV=1	1	4	4	4	3	4	3	4	3	4	21	21	21	17.779	157	157	3.1	3	1	2	2		2	0	31.021	20.4	21	118440000	55226000	63214000	71617000	48033000	3	4	7				530	585;586;3344;4632	True;True;True;True	585;586;3344;4632	1706;1707;1708;1709;1710;1711;9804;9805;13633;13634	1734;1735;1736;1737;1738;1739;10081;10082;14066;14067
sp|P84098|RL19_HUMAN	sp|P84098|RL19_HUMAN	11	11	11	sp|P84098|RL19_HUMAN 60S ribosomal protein L19 OS=Homo sapiens OX=9606 GN=RPL19 PE=1 SV=1	1	11	11	11	8	8	8	8	8	8	33.7	33.7	33.7	23.466	196	196	3.54	5	7	8	7	5	7	0	162.22	29.6	27	742310000	235800000	506510000	396830000	339200000	20	17	37				531	1834;2129;2450;2455;2579;2661;2921;2922;3064;3986;5503	True;True;True;True;True;True;True;True;True;True;True	1834;2129;2450;2455;2579;2661;2921;2922;3064;3986;5503	5350;5351;5352;5353;5354;5355;6228;6229;6230;6231;7123;7124;7125;7133;7486;7487;7488;7489;7718;7719;8551;8552;8553;8554;8555;8556;8557;8558;8559;8964;8965;11733;11734;16289;16290;16291;16292;16293;16294	5512;5513;5514;5515;5516;5517;6404;6405;6406;6407;7338;7339;7340;7341;7349;7713;7714;7715;7716;7949;7950;8797;8798;8799;8800;8801;8802;8803;8804;8805;8806;9218;9219;12077;12078;16829;16830;16831;16832;16833;16834;16835
sp|P84103|SRSF3_HUMAN	sp|P84103|SRSF3_HUMAN	5	5	5	sp|P84103|SRSF3_HUMAN Serine/arginine-rich splicing factor 3 OS=Homo sapiens OX=9606 GN=SRSF3 PE=1 SV=1	1	5	5	5	3	4	3	4	3	4	36	36	36	19.329	164	164	3.11	4	3	4	3	2	2	0	39.837	23.2	29.9	222660000	94752000	127900000	110640000	114100000	6	13	19				532	3588;3616;5397;5522;5523	True;True;True;True;True	3588;3616;5397;5522;5523	10541;10542;10647;16000;16001;16002;16003;16004;16005;16361;16362;16363;16364;16365;16366;16367;16368;16369	10857;10858;10964;16539;16540;16541;16542;16543;16544;16922;16923;16924;16925;16926;16927;16928;16929;16930;16931;16932
sp|P84243|H33_HUMAN;sp|Q16695|H31T_HUMAN;sp|P68431|H31_HUMAN;sp|Q6NXT2|H3C_HUMAN	sp|P84243|H33_HUMAN;sp|Q16695|H31T_HUMAN;sp|P68431|H31_HUMAN;sp|Q6NXT2|H3C_HUMAN	8;7;7;5	8;7;7;5	1;0;0;0	sp|P84243|H33_HUMAN Histone H3.3 OS=Homo sapiens OX=9606 GN=H3-3A PE=1 SV=2;sp|Q16695|H31T_HUMAN Histone H3.1t OS=Homo sapiens OX=9606 GN=HIST3H3 PE=1 SV=3;sp|P68431|H31_HUMAN Histone H3.1 OS=Homo sapiens OX=9606 GN=H3C1 PE=1 SV=2;sp|Q6NXT2|H3C_HUMAN Histo	4	8	8	1	8	5	8	5	1	1	49.3	49.3	23.5	15.328	136	136;136;136;135	3.92	3	2	4	5	5	5	0	172.34	49.3	37.5	2104400000	1698100000	406350000	1342600000	861150000	11	4	15				533	937;938;1300;4082;4502;4503;5740;5741	True;True;True;True;True;True;True;True	937;938;1300;4082;4502;4503;5740;5741	2733;2734;2735;2736;2737;2738;3725;3726;3727;3728;11998;13234;13235;13236;13237;13238;13239;13240;13241;13242;13243;13244;17033;17034	2802;2803;2804;2805;2806;2807;3822;3823;3824;3825;12347;13656;13657;13658;13659;13660;13661;13662;13663;13664;13665;13666;17618;17619
sp|Q00325|MPCP_HUMAN	sp|Q00325|MPCP_HUMAN	3	3	3	sp|Q00325|MPCP_HUMAN Phosphate carrier protein, mitochondrial OS=Homo sapiens OX=9606 GN=SLC25A3 PE=1 SV=2	1	3	3	3	1	3	1	3	1	3	6.6	6.6	6.6	40.094	362	362	2.89	2	3	1	1	1	1	0	19.226	3.3	6.6	81060000	21783000	59276000	0	56765000	3	5	8				534	962;1672;2210	True;True;True	962;1672;2210	2804;4880;4881;6490;6491;6492;6493;6494;6495	2874;5032;5033;6684;6685;6686;6687;6688;6689
sp|Q00341|VIGLN_HUMAN	sp|Q00341|VIGLN_HUMAN	6	6	6	sp|Q00341|VIGLN_HUMAN Vigilin OS=Homo sapiens OX=9606 GN=HDLBP PE=1 SV=2	1	6	6	6	5	3	5	3	5	3	7.3	7.3	7.3	141.45	1268	1268	3.6	1	2	1	3	2	1	0	39.936	6.4	3.7	22292000	15094000	7197500	13812000	9256300	4	2	6				535	441;1955;3223;4650;5195;5223	True;True;True;True;True;True	441;1955;3223;4650;5195;5223	1296;5715;9450;9451;9452;9453;13685;15360;15361;15463	1320;5879;9714;9715;9716;9717;14118;15878;15879;15989
sp|Q00535|CDK5_HUMAN	sp|Q00535|CDK5_HUMAN	5	5	5	sp|Q00535|CDK5_HUMAN Cyclin-dependent-like kinase 5 OS=Homo sapiens OX=9606 GN=CDK5 PE=1 SV=3	1	5	5	5	3	2	3	2	3	2	17.5	17.5	17.5	33.304	292	292	4	2			1		3	0	29.512	12.3	8.6	13126000	10640000	2486400	11364000	0	4	1	5				536	606;1083;2228;3615;5603	True;True;True;True;True	606;1083;2228;3615;5603	1785;3139;6532;10645;10646;16602	1819;3223;6726;10962;10963;17175
sp|Q00688|FKBP3_HUMAN	sp|Q00688|FKBP3_HUMAN	6	6	6	sp|Q00688|FKBP3_HUMAN Peptidyl-prolyl cis-trans isomerase FKBP3 OS=Homo sapiens OX=9606 GN=FKBP3 PE=1 SV=1	1	6	6	6	4	5	4	5	4	5	31.2	31.2	31.2	25.177	224	224	3.65	3	4		3	3	4	0	48.12	17	29.9	222610000	159340000	63271000	139810000	90703000	10	5	15				537	442;1253;1277;4147;4148;4604	True;True;True;True;True;True	442;1253;1277;4147;4148;4604	1297;3598;3599;3600;3601;3602;3673;3674;3675;3676;12202;12203;12204;12205;12206;12207;13560	1321;3691;3692;3693;3694;3695;3768;3769;3770;3771;12567;12568;12569;12570;12571;12572;12573;13992
sp|Q00839|HNRPU_HUMAN	sp|Q00839|HNRPU_HUMAN	32	32	32	sp|Q00839|HNRPU_HUMAN Heterogeneous nuclear ribonucleoprotein U OS=Homo sapiens OX=9606 GN=HNRNPU PE=1 SV=6	1	32	32	32	27	26	27	26	27	26	40.7	40.7	40.7	90.583	825	825	3.46	20	17	20	14	16	20	0	323.31	37	34.5	1942000000	855320000	1086700000	998250000	958870000	38	43	81				538	124;553;689;734;969;970;1112;1548;1598;1611;1740;1748;2342;2362;2493;2917;2940;2941;3046;3057;3132;3293;3366;3462;3463;3475;3860;4475;5402;5403;5430;5716	True;True;True;True;True;True;True;True;True;True;True;True;True;True;True;True;True;True;True;True;True;True;True;True;True;True;True;True;True;True;True;True	124;553;689;734;969;970;1112;1548;1598;1611;1740;1748;2342;2362;2493;2917;2940;2941;3046;3057;3132;3293;3366;3462;3463;3475;3860;4475;5402;5403;5430;5716	360;361;362;1617;1618;1619;2025;2026;2027;2145;2146;2147;2148;2149;2818;2819;2820;3215;3216;3217;4519;4520;4521;4522;4663;4697;4698;4699;4700;5052;5053;5054;5055;5056;5057;5072;5073;5074;5075;5076;6859;6860;6861;6862;6863;6864;6913;7246;8534;8608;8609;8610;8611;8612;8613;8614;8615;8616;8617;8618;8903;8939;8940;8941;8942;8943;8944;9162;9647;9871;10157;10158;10159;10160;10161;10162;10163;10197;1019…	371;372;373;1644;1645;1646;2066;2067;2068;2188;2189;2190;2191;2192;2888;2889;2890;3300;3301;3302;3303;4654;4655;4656;4657;4799;4837;4838;4839;4840;4841;4842;5208;5209;5210;5211;5212;5213;5228;5229;5230;5231;5232;7066;7067;7068;7069;7070;7071;7072;7122;7465;8780;8856;8857;8858;8859;8860;8861;8862;8863;8864;8865;8866;9155;9192;9193;9194;9195;9196;9197;9419;9921;10148;10441;10442;10443;10444;10445;1…
sp|Q01433|AMPD2_HUMAN;sp|Q01432|AMPD3_HUMAN	sp|Q01433|AMPD2_HUMAN	32;1	32;1	32;1	sp|Q01433|AMPD2_HUMAN AMP deaminase 2 OS=Homo sapiens OX=9606 GN=AMPD2 PE=1 SV=2	2	32	32	32	21	31	21	31	21	31	32.9	32.9	32.9	100.69	879	879;767	3.08	23	25	18	10	12	15	0	323.31	24.2	32.9	2095100000	476400000	1618700000	652100000	1411300000	30	51	81				539	255;911;912;1107;1108;1114;1115;1184;1298;1483;1728;1807;1808;2564;2572;3110;3154;3586;3637;3977;4016;4080;4098;4099;4237;4302;4637;4638;5230;5438;5701;5720	True;True;True;True;True;True;True;True;True;True;True;True;True;True;True;True;True;True;True;True;True;True;True;True;True;True;True;True;True;True;True;True	255;911;912;1107;1108;1114;1115;1184;1298;1483;1728;1807;1808;2564;2572;3110;3154;3586;3637;3977;4016;4080;4098;4099;4237;4302;4637;4638;5230;5438;5701;5720	733;734;2647;2648;2649;2650;2651;2652;2653;2654;2655;2656;3202;3203;3204;3221;3222;3223;3224;3421;3422;3423;3424;3425;3426;3720;3721;3722;3723;4315;4316;4317;5023;5024;5257;5258;5259;5260;5261;5262;5263;7441;7442;7443;7459;7460;9101;9102;9220;9221;9222;9223;10535;10536;10537;10538;10701;10702;10703;11708;11709;11710;11817;11990;11991;11992;11993;11994;12045;12046;12047;12048;12049;12050;12051;120…	751;752;2715;2716;2717;2718;2719;2720;2721;2722;2723;2724;3287;3288;3289;3307;3308;3309;3310;3510;3511;3512;3513;3514;3515;3816;3817;3818;3819;3820;4441;4442;4443;5179;5180;5416;5417;5418;5419;5420;5421;5422;7667;7668;7669;7685;7686;9357;9358;9480;9481;9482;9483;10849;10850;10851;10852;10853;10854;11019;11020;11021;12052;12053;12054;12161;12339;12340;12341;12342;12343;12396;12397;12398;12399;1240…
sp|Q01518|CAP1_HUMAN	sp|Q01518|CAP1_HUMAN	5	5	5	sp|Q01518|CAP1_HUMAN Adenylyl cyclase-associated protein 1 OS=Homo sapiens OX=9606 GN=CAP1 PE=1 SV=5	1	5	5	5	5	3	5	3	5	3	13.1	13.1	13.1	51.901	475	475	3.71	2	2	2	3	2	3	0	30.983	13.1	8.6	56099000	31349000	24750000	30942000	26413000	8	6	14				540	311;1754;2171;2721;4631	True;True;True;True;True	311;1754;2171;2721;4631	917;918;919;920;5087;5088;6346;7932;7933;7934;7935;7936;7937;13632	936;937;938;939;5243;5244;6525;8167;8168;8169;8170;8171;8172;14065
sp|Q01844|EWS_HUMAN	sp|Q01844|EWS_HUMAN	5	5	5	sp|Q01844|EWS_HUMAN RNA-binding protein EWS OS=Homo sapiens OX=9606 GN=EWSR1 PE=1 SV=1	1	5	5	5	3	5	3	5	3	5	13.3	13.3	13.3	68.477	656	656	3.29	2	3	3	2	3	1	0	39.292	8.8	13.3	22064000	8462900	13601000	9774500	12259000	6	7	13				541	63;153;1420;1488;3757	True;True;True;True;True	63;153;1420;1488;3757	189;190;191;441;442;443;444;4106;4325;11073;11074;11075;11076;11077	194;195;196;454;455;456;457;4228;4451;11402;11403;11404;11405;11406
sp|Q02413|DSG1_HUMAN	sp|Q02413|DSG1_HUMAN	2	2	2	sp|Q02413|DSG1_HUMAN Desmoglein-1 OS=Homo sapiens OX=9606 GN=DSG1 PE=1 SV=2	1	2	2	2	2	0	2	0	2	0	3.1	3.1	3.1	113.75	1049	1049	5				1	1	1	0	13.822	3.1	0	18535000	18535000	0	19980000	0	3	0	3				542	2042;5136	True;True	2042;5136	5965;5966;15179	6135;6136;15683
sp|Q02543|RL18A_HUMAN	sp|Q02543|RL18A_HUMAN	9	9	9	sp|Q02543|RL18A_HUMAN 60S ribosomal protein L18a OS=Homo sapiens OX=9606 GN=RPL18A PE=1 SV=2	1	9	9	9	6	9	6	9	6	9	43.2	43.2	43.2	20.762	176	176	3.18	6	5	5	5	4	3	0	130.51	26.1	43.2	509600000	200490000	309110000	261990000	248930000	11	14	25				543	196;197;596;739;1140;1972;4455;4474;5088	True;True;True;True;True;True;True;True;True	196;197;596;739;1140;1972;4455;4474;5088	582;583;584;585;586;587;1745;2165;2166;2167;2168;2169;3291;3292;3293;3294;3295;5768;13097;13142;13143;13144;13145;13146;15049;15050;15051;15052	597;598;599;600;601;602;1776;2208;2209;2210;2211;2212;3377;3378;3379;3380;3381;5934;13516;13561;13562;13563;13564;13565;13566;15552;15553;15554;15555
sp|Q02809|PLOD1_HUMAN	sp|Q02809|PLOD1_HUMAN	2	2	2	sp|Q02809|PLOD1_HUMAN Procollagen-lysine,2-oxoglutarate 5-dioxygenase 1 OS=Homo sapiens OX=9606 GN=PLOD1 PE=1 SV=2	1	2	2	2	2	0	2	0	2	0	3.7	3.7	3.7	83.549	727	727	5.5					1	1	0	11.782	3.7	0	1639500	1639500	0	1728000	0	2	0	2				544	1270;5172	True;True	1270;5172	3659;15297	3754;15803
sp|Q02878|RL6_HUMAN	sp|Q02878|RL6_HUMAN	13	13	13	sp|Q02878|RL6_HUMAN 60S ribosomal protein L6 OS=Homo sapiens OX=9606 GN=RPL6 PE=1 SV=3	1	13	13	13	10	12	10	12	10	12	35.1	35.1	35.1	32.728	288	288	3.32	12	9	8	8	6	10	0	153.11	34.4	31.6	542830000	222910000	319920000	242220000	303400000	15	23	38				545	230;452;512;973;1351;1822;1823;1841;1842;5239;5240;5775;5776	True;True;True;True;True;True;True;True;True;True;True;True;True	230;452;512;973;1351;1822;1823;1841;1842;5239;5240;5775;5776	679;1337;1338;1339;1340;1341;1342;1487;1488;1489;1490;2824;3895;3896;5307;5308;5309;5310;5311;5312;5313;5314;5315;5370;5371;5372;5373;5374;5375;5376;15512;15513;15514;15515;15516;15517;15518;15519;15520;15521;15522;15523;15524;17143;17144;17145;17146;17147;17148;17149;17150;17151;17152	695;1362;1363;1364;1365;1366;1367;1512;1513;1514;1515;2894;4009;4010;5466;5467;5468;5469;5470;5471;5472;5473;5474;5475;5532;5533;5534;5535;5536;5537;5538;16039;16040;16041;16042;16043;16044;16045;16046;16047;16048;16049;16050;16051;17733;17734;17735;17736;17737;17738;17739;17740;17741;17742
sp|Q02978|M2OM_HUMAN	sp|Q02978|M2OM_HUMAN	1	1	1	sp|Q02978|M2OM_HUMAN Mitochondrial 2-oxoglutarate/malate carrier protein OS=Homo sapiens OX=9606 GN=SLC25A11 PE=1 SV=3	1	1	1	1	1	1	1	1	1	1	5.1	5.1	5.1	34.061	314	314	3	1	1	1			1	0	11.958	5.1	5.1	2940100	526750	2413300	0	2331500	1	3	4				546	554	TRUE	554	1620;1621;1622;1623	1647;1648;1649;1650
sp|Q03252|LMNB2_HUMAN	sp|Q03252|LMNB2_HUMAN	7	5	5	sp|Q03252|LMNB2_HUMAN Lamin-B2 OS=Homo sapiens OX=9606 GN=LMNB2 PE=1 SV=4	1	7	5	5	7	3	5	2	5	2	14.2	10.5	10.5	69.948	620	620	4.17	1	1	1	4	2	3	0	30.907	14.2	6	35656000	28102000	7554400	28189000	9270600	9	3	12				547	283;489;1637;2231;2936;3075;3286	True;True;True;True;False;False;True	283;489;1637;2231;2936;3075;3286	821;1426;1427;1428;1429;4785;4786;6535;6536;6537;8601;8985;8986;8987;8988;8989;8990;9624;9625	840;1451;1452;1453;1454;4929;4930;6729;6730;6731;8849;9240;9241;9242;9243;9244;9245;9895;9896
sp|Q04637|IF4G1_HUMAN	sp|Q04637|IF4G1_HUMAN	1	1	1	sp|Q04637|IF4G1_HUMAN Eukaryotic translation initiation factor 4 gamma 1 OS=Homo sapiens OX=9606 GN=EIF4G1 PE=1 SV=4	1	1	1	1	1	0	1	0	1	0	1.1	1.1	1.1	175.49	1599	1599	5.5					1	1	0	7.663	1.1	0	2057200	2057200	0	2146000	0	3	0	3				548	1307	TRUE	1307	3743;3744	3840;3841;3842
sp|Q04726|TLE3_HUMAN;sp|Q04725|TLE2_HUMAN;sp|Q04724|TLE1_HUMAN;sp|Q04727|TLE4_HUMAN	sp|Q04726|TLE3_HUMAN;sp|Q04725|TLE2_HUMAN;sp|Q04724|TLE1_HUMAN;sp|Q04727|TLE4_HUMAN	3;2;2;2	3;2;2;2	3;2;2;2	sp|Q04726|TLE3_HUMAN Transducin-like enhancer protein 3 OS=Homo sapiens OX=9606 GN=TLE3 PE=1 SV=2;sp|Q04725|TLE2_HUMAN Transducin-like enhancer protein 2 OS=Homo sapiens OX=9606 GN=TLE2 PE=1 SV=2;sp|Q04724|TLE1_HUMAN Transducin-like enhancer protein 1 OS=H	4	3	3	3	2	3	2	3	2	3	4.8	4.8	4.8	83.416	772	772;743;770;773	2.83	2	2			1	1	0	17.117	3.4	4.8	12236000	3731300	8504600	6241700	5774900	2	4	6				549	3265;3442;4860	True;True;True	3265;3442;4860	9569;9570;10089;10090;14322;14323	9835;9836;10373;10374;14790;14791
sp|Q04837|SSBP_HUMAN	sp|Q04837|SSBP_HUMAN	5	5	5	sp|Q04837|SSBP_HUMAN Single-stranded DNA-binding protein, mitochondrial OS=Homo sapiens OX=9606 GN=SSBP1 PE=1 SV=1	1	5	5	5	5	5	5	5	5	5	47.3	47.3	47.3	17.259	148	148	3.63	3	2	3	4	5	2	0	48.896	47.3	47.3	94204000	69464000	24741000	56881000	41690000	11	8	19				550	1944;3590;3746;4195;5159	True;True;True;True;True	1944;3590;3746;4195;5159	5671;5672;5673;5674;10546;10547;10548;10549;11035;11036;11037;11038;11039;12339;12340;12341;15256;15257;15258	5834;5835;5836;5837;10862;10863;10864;10865;10866;11361;11362;11363;11364;11365;12715;12716;12717;15761;15762;15763
sp|Q04917|1433F_HUMAN	sp|Q04917|1433F_HUMAN	7	5	5	sp|Q04917|1433F_HUMAN 14-3-3 protein eta OS=Homo sapiens OX=9606 GN=YWHAH PE=1 SV=4	1	7	5	5	4	5	3	4	3	4	21.1	18.3	18.3	28.218	246	246	3.14	4	2	2	2	2	2	0	38.57	13.4	21.1	101860000	41496000	60365000	60190000	42351000	7	9	16				551	541;542;3338;3547;3640;5672;5673	True;True;False;False;True;True;True	541;542;3338;3547;3640;5672;5673	1566;1567;1568;1569;9789;9790;10423;10717;10718;10719;16856;16857;16858;16859;16860;16861;16862	1592;1593;1594;1595;1596;10064;10065;10735;11035;11036;11037;11038;17437;17438;17439;17440;17441;17442;17443
sp|Q05048|CSTF1_HUMAN	sp|Q05048|CSTF1_HUMAN	2	2	2	sp|Q05048|CSTF1_HUMAN Cleavage stimulation factor subunit 1 OS=Homo sapiens OX=9606 GN=CSTF1 PE=1 SV=1	1	2	2	2	2	2	2	2	2	2	5.6	5.6	5.6	48.357	431	431	3	2	2	2	1	1	1	0	11.564	5.6	5.6	18815000	3660000	15155000	6880900	11605000	3	6	9				552	3546;5653	True;True	3546;5653	10418;10419;10420;10421;10422;16788;16789;16790;16791	10730;10731;10732;10733;10734;17365;17366;17367;17368
sp|Q05639|EF1A2_HUMAN	sp|Q05639|EF1A2_HUMAN	18	7	7	sp|Q05639|EF1A2_HUMAN Elongation factor 1-alpha 2 OS=Homo sapiens OX=9606 GN=EEF1A2 PE=1 SV=1	1	18	7	7	18	16	7	6	7	6	52.5	29.4	29.4	50.47	463	463	3.68	4	2	6	3	6	4	0	97.693	52.5	46.4	112690000	58456000	54236000	58849000	56122000	11	9	20				553	907;925;1121;1195;2006;2031;3055;3567;3839;4194;4523;4694;4695;4720;4721;5110;5773;5774	True;False;True;False;False;True;False;False;False;True;False;False;False;False;False;True;True;True	907;925;1121;1195;2006;2031;3055;3567;3839;4194;4523;4694;4695;4720;4721;5110;5773;5774	2641;2642;2689;2690;2691;2692;2693;2694;2695;2696;3239;3240;3241;3242;3452;3453;3454;3455;3456;3457;3458;5854;5855;5856;5857;5858;5859;5929;5930;8927;8928;8929;8930;8931;8932;10475;10476;10477;10478;10479;10480;11309;11310;11311;11312;11313;11314;12336;12337;12338;13311;13312;13313;13314;13315;13316;13317;13318;13822;13823;13824;13825;13826;13910;13911;13912;13913;13914;13915;13916;13917;13918;13…	2709;2710;2758;2759;2760;2761;2762;2763;2764;2765;3325;3326;3327;3328;3541;3542;3543;3544;3545;3546;3547;6022;6023;6024;6025;6026;6027;6097;6098;9180;9181;9182;9183;9184;9185;10788;10789;10790;10791;10792;10793;11644;11645;11646;11647;11648;11649;12712;12713;12714;13736;13737;13738;13739;13740;13741;13742;13743;14268;14269;14270;14271;14272;14363;14364;14365;14366;14367;14368;14369;14370;14371;14…
sp|Q06413|MEF2C_HUMAN;sp|Q02078|MEF2A_HUMAN;sp|Q14814|MEF2D_HUMAN	sp|Q06413|MEF2C_HUMAN;sp|Q02078|MEF2A_HUMAN;sp|Q14814|MEF2D_HUMAN	2;1;1	2;1;1	2;1;1	sp|Q06413|MEF2C_HUMAN Myocyte-specific enhancer factor 2C OS=Homo sapiens OX=9606 GN=MEF2C PE=1 SV=1;sp|Q02078|MEF2A_HUMAN Myocyte-specific enhancer factor 2A OS=Homo sapiens OX=9606 GN=MEF2A PE=1 SV=1;sp|Q14814|MEF2D_HUMAN Myocyte-specific enhancer factor	3	2	2	2	2	2	2	2	2	2	4.4	4.4	4.4	51.221	473	473;507;521	3.67		1	2	1	2		0	11.759	4.4	4.4	26213000	10162000	16052000	11342000	14970000	3	3	6				554	4830;5757	True;True	4830;5757	14231;14232;17079;17080;17081;17082	14698;14699;17667;17668;17669;17670
sp|Q06830|PRDX1_HUMAN;sp|P32119|PRDX2_HUMAN	sp|Q06830|PRDX1_HUMAN	16;1	16;1	14;1	sp|Q06830|PRDX1_HUMAN Peroxiredoxin-1 OS=Homo sapiens OX=9606 GN=PRDX1 PE=1 SV=1	2	16	16	14	12	16	12	16	10	14	76.4	76.4	66.8	22.11	199	199;198	3.33	12	7	5	6	8	8	0	144.92	65.8	76.4	608950000	297800000	311150000	304620000	309100000	22	23	45				555	79;469;470;471;694;1560;1772;2009;2520;3021;3246;3783;3820;4533;4710;4711	True;True;True;True;True;True;True;True;True;True;True;True;True;True;True;True	79;469;470;471;694;1560;1772;2009;2520;3021;3246;3783;3820;4533;4710;4711	227;1387;1388;1389;1390;1391;1392;1393;1394;1395;1396;2043;2044;2045;4562;4563;4564;4565;4566;5147;5148;5149;5865;5866;5867;7300;7301;7302;8836;8837;8838;9520;11143;11144;11145;11254;13344;13345;13879;13880;13881;13882;13883;13884;13885;13886	232;1412;1413;1414;1415;1416;1417;1418;1419;1420;1421;2085;2086;2087;4698;4699;4700;4701;4702;5303;5304;5305;6033;6034;6035;7521;7522;7523;9087;9088;9089;9090;9785;11472;11473;11474;11475;11589;13774;13775;14328;14329;14330;14331;14332;14333;14334;14335;14336;14337;14338
sp|Q07020|RL18_HUMAN	sp|Q07020|RL18_HUMAN	11	11	11	sp|Q07020|RL18_HUMAN 60S ribosomal protein L18 OS=Homo sapiens OX=9606 GN=RPL18 PE=1 SV=2	1	11	11	11	8	10	8	10	8	10	46.3	46.3	46.3	21.634	188	188	3.4	9	7	9	7	8	7	0	156.45	42.6	41	921170000	434380000	486800000	483260000	449900000	18	20	38				556	380;1414;2143;4066;4067;4425;4616;4617;4829;4831;4832	True;True;True;True;True;True;True;True;True;True;True	380;1414;2143;4066;4067;4425;4616;4617;4829;4831;4832	1103;1104;1105;1106;1107;1108;1109;1110;1111;1112;4086;4087;4088;4089;4090;4091;6267;6268;6269;6270;6271;11961;11962;11963;13001;13592;13593;13594;13595;13596;13597;13598;13599;13600;14230;14233;14234;14235;14236;14237;14238;14239;14240;14241;14242;14243;14244	1125;1126;1127;1128;1129;1130;1131;1132;1133;1134;1135;4207;4208;4209;4210;4211;4212;4213;6444;6445;6446;6447;6448;6449;12310;12311;12312;13413;14025;14026;14027;14028;14029;14030;14031;14032;14033;14697;14700;14701;14702;14703;14704;14705;14706;14707;14708;14709;14710;14711
sp|Q07021|C1QBP_HUMAN	sp|Q07021|C1QBP_HUMAN	4	4	4	sp|Q07021|C1QBP_HUMAN Complement component 1 Q subcomponent-binding protein, mitochondrial OS=Homo sapiens OX=9606 GN=C1QBP PE=1 SV=1	1	4	4	4	1	4	1	4	1	4	19.1	19.1	19.1	31.362	282	282	2.57	2	2	1	1	1		0	26.325	7.1	19.1	4745800	811490	3934300	0	3781100	2	4	6				557	1122;3387;5091;5092	True;True;True;True	1122;3387;5091;5092	3243;3244;9932;15055;15056;15057;15058	3329;3330;10213;15558;15559;15560;15561
sp|Q07065|CKAP4_HUMAN	sp|Q07065|CKAP4_HUMAN	22	22	22	sp|Q07065|CKAP4_HUMAN Cytoskeleton-associated protein 4 OS=Homo sapiens OX=9606 GN=CKAP4 PE=1 SV=2	1	22	22	22	17	20	17	20	17	20	48.8	48.8	48.8	66.022	602	602	3.52	10	18	12	12	16	12	0	323.31	39.2	45.5	427530000	194230000	233300000	209610000	221020000	37	36	73				558	462;1019;1020;1048;1856;1966;2235;2731;3083;3157;3889;3913;4003;4136;4253;4493;4514;4542;4613;5052;5367;5379	True;True;True;True;True;True;True;True;True;True;True;True;True;True;True;True;True;True;True;True;True;True	462;1019;1020;1048;1856;1966;2235;2731;3083;3157;3889;3913;4003;4136;4253;4493;4514;4542;4613;5052;5367;5379	1369;1370;1371;2956;2957;2958;2959;2960;2961;2962;2963;3053;5425;5743;5744;5745;5746;5747;5748;6546;6547;6548;7970;7971;7972;7973;7974;7975;9018;9019;9020;9021;9022;9233;11440;11441;11442;11443;11444;11445;11530;11782;12167;12514;12515;12516;12517;12518;12519;13210;13211;13212;13213;13214;13288;13289;13290;13358;13359;13584;13585;13586;13587;13588;14924;14925;14926;14927;14928;15900;15901;15902;1…	1394;1395;1396;3030;3031;3032;3033;3034;3035;3036;3037;3137;5587;5907;5908;5909;5910;5911;5912;6741;6742;6743;8205;8206;8207;8208;8209;8210;9273;9274;9275;9276;9277;9494;11776;11777;11778;11779;11780;11781;11870;12126;12530;12898;12899;12900;12901;12902;12903;13630;13631;13632;13633;13634;13713;13714;13715;13788;13789;14017;14018;14019;14020;14021;15413;15414;15415;15416;15417;16438;16439;16440;1…
sp|Q07666|KHDR1_HUMAN	sp|Q07666|KHDR1_HUMAN	3	3	3	sp|Q07666|KHDR1_HUMAN KH domain-containing, RNA-binding, signal transduction-associated protein 1 OS=Homo sapiens OX=9606 GN=KHDRBS1 PE=1 SV=1	1	3	3	3	2	2	2	2	2	2	7.4	7.4	7.4	48.227	443	443	3.7	1	2	2	1	2	2	0	18.818	5.2	4.7	74923000	31898000	43025000	33676000	0	5	5	10				559	1412;2113;3918	True;True;True	1412;2113;3918	4081;4082;6179;6180;6181;6182;6183;6184;11539;11540	4202;4203;6354;6355;6356;6357;6358;6359;11879;11880
sp|Q07955|SRSF1_HUMAN	sp|Q07955|SRSF1_HUMAN	3	3	3	sp|Q07955|SRSF1_HUMAN Serine/arginine-rich splicing factor 1 OS=Homo sapiens OX=9606 GN=SRSF1 PE=1 SV=2	1	3	3	3	1	3	1	3	1	3	12.5	12.5	12.5	27.744	248	248	2.5	2	1	2		1		0	18.367	4.8	12.5	47584000	2151900	45432000	0	44394000	1	5	6				560	835;2375;4227	True;True;True	835;2375;4227	2455;2456;2457;6948;12433;12434	2523;2524;2525;7158;12817;12818
sp|Q08211|DHX9_HUMAN	sp|Q08211|DHX9_HUMAN	17	17	17	sp|Q08211|DHX9_HUMAN ATP-dependent RNA helicase A OS=Homo sapiens OX=9606 GN=DHX9 PE=1 SV=4	1	17	17	17	11	16	11	16	11	16	19.5	19.5	19.5	140.96	1270	1270	3.32	9	9	12	5	7	8	0	120.31	13.2	18.1	162830000	50399000	112430000	72973000	88800000	18	28	46				561	16;36;115;209;811;982;1310;1531;1592;1810;2648;3044;3085;3315;3817;4923;5023	True;True;True;True;True;True;True;True;True;True;True;True;True;True;True;True;True	16;36;115;209;811;982;1310;1531;1592;1810;2648;3044;3085;3315;3817;4923;5023	57;58;59;60;61;112;113;114;336;337;338;627;2392;2393;2856;3750;4452;4453;4454;4455;4648;4649;4650;5266;5267;5268;5269;5270;5271;7689;8900;8901;9027;9028;9029;9712;9713;9714;9715;11243;11244;11245;11246;11247;14507;14508;14509;14510;14511;14839	59;60;61;62;63;115;116;117;347;348;349;642;2459;2460;2927;3848;4586;4587;4588;4589;4784;4785;4786;5425;5426;5427;5428;5429;5430;7919;9152;9153;9282;9283;9284;9986;9987;9988;9989;11578;11579;11580;11581;11582;14981;14982;14983;14984;14985;15327
sp|Q08379|GOGA2_HUMAN	sp|Q08379|GOGA2_HUMAN	3	3	3	sp|Q08379|GOGA2_HUMAN Golgin subfamily A member 2 OS=Homo sapiens OX=9606 GN=GOLGA2 PE=1 SV=3	1	3	3	3	0	3	0	3	0	3	3.2	3.2	3.2	113.08	1002	1002	1.67	1	2					0	16.991	0	3.2	2281200	0	2281200	0	2115900	0	3	3				562	332;2717;2937	True;True;True	332;2717;2937	989;7919;8602	1009;8154;8850
sp|Q08945|SSRP1_HUMAN	sp|Q08945|SSRP1_HUMAN	4	4	4	sp|Q08945|SSRP1_HUMAN FACT complex subunit SSRP1 OS=Homo sapiens OX=9606 GN=SSRP1 PE=1 SV=1	1	4	4	4	3	2	3	2	3	2	8	8	8	81.074	709	709	3.62	1	1	2	1	2	1	0	23.516	5.1	5.1	8930100	5101900	3828200	0	3705600	5	4	9				563	102;1181;2285;2762	True;True;True;True	102;1181;2285;2762	296;297;298;299;300;3415;6697;8060	302;303;304;305;306;307;3504;6899;8296
sp|Q08J23|NSUN2_HUMAN	sp|Q08J23|NSUN2_HUMAN	5	5	5	sp|Q08J23|NSUN2_HUMAN RNA cytosine C(5)-methyltransferase NSUN2 OS=Homo sapiens OX=9606 GN=NSUN2 PE=1 SV=2	1	5	5	5	3	4	3	4	3	4	7.7	7.7	7.7	86.47	767	767	3.3	4		1	2		3	0	32.146	5	6.1	21326000	13127000	8199100	13930000	0	3	4	7				564	1382;2080;2128;2647;3580	True;True;True;True;True	1382;2080;2128;2647;3580	3986;3987;3988;6093;6227;7685;7686;7687;7688;10516	4102;4103;4104;6267;6403;7915;7916;7917;7918;10829
sp|Q09028|RBBP4_HUMAN	sp|Q09028|RBBP4_HUMAN	7	5	5	sp|Q09028|RBBP4_HUMAN Histone-binding protein RBBP4 OS=Homo sapiens OX=9606 GN=RBBP4 PE=1 SV=3	1	7	5	5	4	5	3	3	3	3	27.1	24.9	24.9	47.655	425	425	3.75		2	2	1	2	1	0	53.053	13.2	20.7	29462000	9827200	19635000	10464000	0	4	4	8				565	1839;1999;4010;4388;4853;4855;5705	True;True;False;True;False;True;True	1839;1999;4010;4388;4853;4855;5705	5364;5365;5366;5367;5837;11799;12902;14303;14304;14305;14306;14311;16952	5526;5527;5528;5529;6005;12143;13296;14771;14772;14773;14774;14779;17533
sp|Q09161|NCBP1_HUMAN	sp|Q09161|NCBP1_HUMAN	6	6	6	sp|Q09161|NCBP1_HUMAN Nuclear cap-binding protein subunit 1 OS=Homo sapiens OX=9606 GN=NCBP1 PE=1 SV=1	1	6	6	6	1	6	1	6	1	6	10.3	10.3	10.3	91.838	790	790	2.22	3	2	3	1			0	36.337	1.4	10.3	22501000	9450800	13050000	0	12657000	1	5	6				566	370;2101;2202;2710;4186;4765	True;True;True;True;True;True	370;2101;2202;2710;4186;4765	1072;1073;6145;6471;6472;7902;7903;12311;14044	1093;1094;6320;6664;6665;8137;8138;12680;14506
sp|Q0VDF9|HSP7E_HUMAN	sp|Q0VDF9|HSP7E_HUMAN	1	1	1	sp|Q0VDF9|HSP7E_HUMAN Heat shock 70 kDa protein 14 OS=Homo sapiens OX=9606 GN=HSPA14 PE=1 SV=1	1	1	1	1	0	1	0	1	0	1	5.7	5.7	5.7	54.794	509	509	2		1					0	7.597	0	5.7	505370	0	505370	0	464400	0	1	1				567	5307	TRUE	5307	15727	16260
sp|Q10471|GALT2_HUMAN	sp|Q10471|GALT2_HUMAN	3	3	3	sp|Q10471|GALT2_HUMAN Polypeptide N-acetylgalactosaminyltransferase 2 OS=Homo sapiens OX=9606 GN=GALNT2 PE=1 SV=1	1	3	3	3	3	0	3	0	3	0	5.3	5.3	5.3	64.732	571	571	4.33				2	1		0	17.042	5.3	0	6586800	6586800	0	7290600	0	3	0	3				568	1875;3133;3512	True;True;True	1875;3133;3512	5475;9163;10307	5638;9420;10614
sp|Q12800|TFCP2_HUMAN;sp|Q9NZI7|UBIP1_HUMAN	sp|Q12800|TFCP2_HUMAN;sp|Q9NZI7|UBIP1_HUMAN	1;1	1;1	1;1	sp|Q12800|TFCP2_HUMAN Alpha-globin transcription factor CP2 OS=Homo sapiens OX=9606 GN=TFCP2 PE=1 SV=2;sp|Q9NZI7|UBIP1_HUMAN Upstream-binding protein 1 OS=Homo sapiens OX=9606 GN=UBP1 PE=1 SV=1	2	1	1	1	0	1	0	1	0	1	3.6	3.6	3.6	57.255	502	502;540	2	1	1	1				0	9.1342	0	3.6	3841500	0	3841500	0	3653400	0	3	3				569	2830	TRUE	2830	8283;8284;8285	8526;8527;8528
sp|Q12824|SNF5_HUMAN	sp|Q12824|SNF5_HUMAN	1	1	1	sp|Q12824|SNF5_HUMAN SWI/SNF-related matrix-associated actin-dependent regulator of chromatin subfamily B member 1 OS=Homo sapiens OX=9606 GN=SMARCB1 PE=1 SV=2	1	1	1	1	1	0	1	0	1	0	3.4	3.4	3.4	44.141	385	385	4.5				1	1		0.0066372	6.3943	3.4	0	1265700	1265700	0	1382300	0	2	0	2				570	539	TRUE	539	1562;1563	1588;1589
sp|Q12834|CDC20_HUMAN	sp|Q12834|CDC20_HUMAN	1	1	1	sp|Q12834|CDC20_HUMAN Cell division cycle protein 20 homolog OS=Homo sapiens OX=9606 GN=CDC20 PE=1 SV=2	1	1	1	1	0	1	0	1	0	1	3	3	3	54.722	499	499	1.5	1	1					0	7.7025	0	3	25879000	0	25879000	0	24767000	0	1	1				571	3140	TRUE	3140	9180;9181	9438;9439
sp|Q12874|SF3A3_HUMAN	sp|Q12874|SF3A3_HUMAN	5	5	5	sp|Q12874|SF3A3_HUMAN Splicing factor 3A subunit 3 OS=Homo sapiens OX=9606 GN=SF3A3 PE=1 SV=1	1	5	5	5	3	4	3	4	3	4	15.6	15.6	15.6	58.848	501	501	3.36	3	2	1	1	1	3	0	36.453	9	13	54940000	26415000	28524000	31821000	23004000	5	5	10				572	438;4515;5229;5544;5678	True;True;True;True;True	438;4515;5229;5544;5678	1287;13291;13292;13293;15483;16440;16441;16442;16443;16876;16877	1311;13716;13717;13718;16010;17006;17007;17008;17009;17457;17458
sp|Q12904|AIMP1_HUMAN	sp|Q12904|AIMP1_HUMAN	2	2	2	sp|Q12904|AIMP1_HUMAN Aminoacyl tRNA synthase complex-interacting multifunctional protein 1 OS=Homo sapiens OX=9606 GN=AIMP1 PE=1 SV=2	1	2	2	2	1	1	1	1	1	1	9.6	9.6	9.6	34.352	312	312	3		1		1			0	11.549	5.8	3.8	2580900	2076500	504400	2301700	0	1	1	2				573	2524;3404	True;True	2524;3404	7316;9974	7537;10256
sp|Q12905|ILF2_HUMAN	sp|Q12905|ILF2_HUMAN	5	5	5	sp|Q12905|ILF2_HUMAN Interleukin enhancer-binding factor 2 OS=Homo sapiens OX=9606 GN=ILF2 PE=1 SV=2	1	5	5	5	5	3	5	3	5	3	20.3	20.3	20.3	43.062	390	390	3.77	2	1	3	2	2	3	0	34.885	20.3	14.6	54372000	23958000	30414000	27854000	27289000	5	6	11				574	2114;2121;2463;5227;5529	True;True;True;True;True	2114;2121;2463;5227;5529	6185;6186;6206;7148;15473;15474;15475;15476;15477;16394;16395;16396;16397	6360;6361;6382;7364;15999;16000;16001;16002;16003;16960;16961;16962;16963
sp|Q12906|ILF3_HUMAN;sp|Q96SI9|STRBP_HUMAN	sp|Q12906|ILF3_HUMAN	10;1	10;1	10;1	sp|Q12906|ILF3_HUMAN Interleukin enhancer-binding factor 3 OS=Homo sapiens OX=9606 GN=ILF3 PE=1 SV=3	2	10	10	10	10	8	10	8	10	8	16.4	16.4	16.4	95.337	894	894;672	3.7	4	7	2	7	8	5	0	67.379	16.4	11.9	263960000	131860000	132100000	137770000	130210000	18	13	31				575	859;1358;1571;1864;1990;3880;4247;4248;5234;5295	True;True;True;True;True;True;True;True;True;True	859;1358;1571;1864;1990;3880;4247;4248;5234;5295	2504;2505;2506;2507;2508;2509;3918;3919;3920;3921;4593;4594;5443;5444;5818;5819;11416;11417;11418;11419;11420;12492;12493;12494;12495;12496;12497;15497;15683;15684;15685;15686;15687	2572;2573;2574;2575;2576;2577;4032;4033;4034;4035;4729;4730;5606;5607;5986;5987;11752;11753;11754;11755;11756;12876;12877;12878;12879;12880;12881;16024;16215;16216;16217;16218;16219
sp|Q12931|TRAP1_HUMAN	sp|Q12931|TRAP1_HUMAN	5	5	5	sp|Q12931|TRAP1_HUMAN Heat shock protein 75 kDa, mitochondrial OS=Homo sapiens OX=9606 GN=TRAP1 PE=1 SV=3	1	5	5	5	3	2	3	2	3	2	8.8	8.8	8.8	80.109	704	704	4.33		1	1	1	1	2	0	31.009	5.5	3.3	8868000	6592800	2275100	7102200	0	4	1	5				576	137;413;989;994;4126	True;True;True;True;True	137;413;989;994;4126	400;1212;1213;2874;2887;12135	412;1236;1237;2945;2958;12497
sp|Q12968|NFAC3_HUMAN;sp|Q14934|NFAC4_HUMAN;sp|O95644|NFAC1_HUMAN	sp|Q12968|NFAC3_HUMAN	12;1;1	12;1;1	12;1;1	sp|Q12968|NFAC3_HUMAN Nuclear factor of activated T-cells, cytoplasmic 3 OS=Homo sapiens OX=9606 GN=NFATC3 PE=1 SV=1	3	12	12	12	4	12	4	12	4	12	15.8	15.8	15.8	115.59	1075	1075;902;943	2.54	9	8	3	4	3	1	0	87.356	5.2	15.8	110470000	21474000	88992000	43727000	65407000	8	19	27				577	687;745;1089;1630;2953;3624;3715;4100;4935;5261;5303;5693	True;True;True;True;True;True;True;True;True;True;True;True	687;745;1089;1630;2953;3624;3715;4100;4935;5261;5303;5693	2021;2185;3147;4765;4766;4767;4768;4769;8654;8655;8656;10669;10949;12053;12054;14553;14554;14555;14556;14557;15588;15589;15719;15720;16914;16915;16916;16917	2062;2230;3231;4908;4909;4910;4911;4912;8903;8904;8905;10986;11275;12406;12407;15028;15029;15030;15031;15032;16117;16118;16252;16253;17495;17496;17497;17498
sp|Q12996|CSTF3_HUMAN	sp|Q12996|CSTF3_HUMAN	1	1	1	sp|Q12996|CSTF3_HUMAN Cleavage stimulation factor subunit 3 OS=Homo sapiens OX=9606 GN=CSTF3 PE=1 SV=1	1	1	1	1	1	1	1	1	1	1	1.8	1.8	1.8	82.921	717	717	2.75	1	1	1		1		0	9.1668	1.8	1.8	7705700	1369700	6336000	0	6132000	1	3	4				578	1707	TRUE	1707	4977;4978;4979;4980	5131;5132;5133;5134
sp|Q13033|STRN3_HUMAN	sp|Q13033|STRN3_HUMAN	8	7	5	sp|Q13033|STRN3_HUMAN Striatin-3 OS=Homo sapiens OX=9606 GN=STRN3 PE=1 SV=3	1	8	7	5	1	8	1	7	1	5	12.2	10.9	9.5	87.208	797	797	2.64	3	4	5		1	1	0	53.224	1.6	12.2	49341000	2616300	46725000	0	44652000	2	12	14				579	265;564;3347;3596;3944;4103;4626;4627	True;True;False;True;True;True;True;True	265;564;3347;3596;3944;4103;4626;4627	755;1648;1649;9817;9818;9819;10565;10566;10567;11619;12059;12060;12061;13623;13624;13625;13626	774;1675;1676;10094;10095;10096;10882;10883;10884;11961;12413;12414;12415;12416;14056;14057;14058;14059
sp|Q13042|CDC16_HUMAN	sp|Q13042|CDC16_HUMAN	6	6	6	sp|Q13042|CDC16_HUMAN Cell division cycle protein 16 homolog OS=Homo sapiens OX=9606 GN=CDC16 PE=1 SV=2	1	6	6	6	2	6	2	6	2	6	17.9	17.9	17.9	71.655	620	620	2.73	1	5	3		2		0	48.112	4.5	17.9	31158000	3158700	27999000	6257100	23282000	2	8	10				580	217;933;1888;2684;5687;5717	True;True;True;True;True;True	217;933;1888;2684;5687;5717	644;2716;2717;2718;2719;5511;7792;7793;16891;16892;16974	659;2785;2786;2787;2788;5674;8024;8025;17472;17473;17556
sp|Q13123|RED_HUMAN	sp|Q13123|RED_HUMAN	3	3	3	sp|Q13123|RED_HUMAN Protein Red OS=Homo sapiens OX=9606 GN=IK PE=1 SV=3	1	3	3	3	2	3	2	3	2	3	7	7	7	65.601	557	557	3.12	1	3	1	1	1	1	0	20.141	4.8	7	36484000	10447000	26037000	14469000	21294000	3	4	7				581	522;1250;2368	True;True;True	522;1250;2368	1519;1520;1521;3591;3592;3593;6930;6931	1544;1545;1546;3684;3685;3686;7139;7140
sp|Q13148|TADBP_HUMAN	sp|Q13148|TADBP_HUMAN	3	3	3	sp|Q13148|TADBP_HUMAN TAR DNA-binding protein 43 OS=Homo sapiens OX=9606 GN=TARDBP PE=1 SV=1	1	3	3	3	2	3	2	3	2	3	9.4	9.4	9.4	44.739	414	414	3.86		1	2	2	1	1	0	21.739	7.2	9.4	24704000	8091900	16612000	10305000	14471000	4	3	7				582	1216;1336;4886	True;True;True	1216;1336;4886	3516;3517;3518;3519;3842;14390;14391	3607;3608;3609;3610;3953;14860;14861
sp|Q13151|ROA0_HUMAN	sp|Q13151|ROA0_HUMAN	2	2	2	sp|Q13151|ROA0_HUMAN Heterogeneous nuclear ribonucleoprotein A0 OS=Homo sapiens OX=9606 GN=HNRNPA0 PE=1 SV=1	1	2	2	2	1	2	1	2	1	2	11.8	11.8	11.8	30.84	305	305	2.6	2	1	1			1	0	12.625	6.6	11.8	5149400	1460500	3688900	0	3592100	1	4	5				583	1452;2756	True;True	1452;2756	4201;4202;4203;4204;8043	4324;4325;4326;4327;8279
sp|Q13155|AIMP2_HUMAN	sp|Q13155|AIMP2_HUMAN	3	3	3	sp|Q13155|AIMP2_HUMAN Aminoacyl tRNA synthase complex-interacting multifunctional protein 2 OS=Homo sapiens OX=9606 GN=AIMP2 PE=1 SV=2	1	3	3	3	1	3	1	3	1	3	17.2	17.2	17.2	35.348	320	320	3.43	1	1	2	1	1	1	0	32.506	7.8	17.2	11274000	5714800	5558900	6126200	0	3	4	7				584	1316;4114;4572	True;True;True	1316;4114;4572	3767;12086;13448;13449;13450;13451;13452	3865;12441;13880;13881;13882;13883;13884
sp|Q13162|PRDX4_HUMAN	sp|Q13162|PRDX4_HUMAN	3	1	1	sp|Q13162|PRDX4_HUMAN Peroxiredoxin-4 OS=Homo sapiens OX=9606 GN=PRDX4 PE=1 SV=1	1	3	1	1	2	3	0	1	0	1	11.4	4.4	4.4	30.54	271	271	1	1						0.0066298	6.389	7	11.4	3703100	0	3703100	0	3703100	0	1	1				585	1560;4533;5421	False;False;True	1560;4533;5421	4562;4563;4564;4565;4566;13344;13345;16071	4698;4699;4700;4701;4702;13774;13775;16610
sp|Q13185|CBX3_HUMAN;sp|P83916|CBX1_HUMAN;sp|P45973|CBX5_HUMAN	sp|Q13185|CBX3_HUMAN	6;1;1	6;1;1	6;1;1	sp|Q13185|CBX3_HUMAN Chromobox protein homolog 3 OS=Homo sapiens OX=9606 GN=CBX3 PE=1 SV=4	3	6	6	6	3	5	3	5	3	5	37.7	37.7	37.7	20.811	183	183;185;191	3.2	2	3		2	2	1	0	76.06	21.3	31.1	32898000	21987000	10911000	18134000	15892000	5	5	10				586	610;2053;2565;3215;4291;5533	True;True;True;True;True;True	610;2053;2565;3215;4291;5533	1795;5998;7444;7445;7446;7447;9423;12658;16409;16410	1829;6168;7670;7671;7672;7673;9687;13049;16975;16976
sp|Q13200|PSMD2_HUMAN	sp|Q13200|PSMD2_HUMAN	5	5	5	sp|Q13200|PSMD2_HUMAN 26S proteasome non-ATPase regulatory subunit 2 OS=Homo sapiens OX=9606 GN=PSMD2 PE=1 SV=3	1	5	5	5	5	5	5	5	5	5	8.1	8.1	8.1	100.2	908	908	3.56	2	3	4	3	4	2	0	37.045	8.1	8.1	93169000	44054000	49115000	44665000	49418000	10	10	20				587	1217;3226;4172;4737;5158	True;True;True;True;True	1217;3226;4172;4737;5158	3520;3521;3522;3523;3524;9458;9459;12281;12282;12283;13965;13966;15250;15251;15252;15253;15254;15255	3611;3612;3613;3614;3615;3616;3617;9722;9723;12649;12650;12651;14418;14419;15755;15756;15757;15758;15759;15760
sp|Q13242|SRSF9_HUMAN	sp|Q13242|SRSF9_HUMAN	2	2	2	sp|Q13242|SRSF9_HUMAN Serine/arginine-rich splicing factor 9 OS=Homo sapiens OX=9606 GN=SRSF9 PE=1 SV=1	1	2	2	2	0	2	0	2	0	2	10	10	10	25.542	221	221	1.5	1	1					0	11.655	0	10	2147500	0	2147500	0	2147500	0	2	2				588	834;4228	True;True	834;4228	2454;12435	2522;12819
sp|Q13243|SRSF5_HUMAN	sp|Q13243|SRSF5_HUMAN	2	2	2	sp|Q13243|SRSF5_HUMAN Serine/arginine-rich splicing factor 5 OS=Homo sapiens OX=9606 GN=SRSF5 PE=1 SV=1	1	2	2	2	2	1	2	1	2	1	8.5	8.5	8.5	31.263	272	272	4.2		1		2	1	1	0	13.112	8.5	5.1	19545000	13546000	5998600	14552000	0	3	1	4				589	3730;4399	True;True	3730;4399	10991;10992;10993;10994;12932	11317;11318;11319;11320;13326
sp|Q13247|SRSF6_HUMAN;sp|Q08170|SRSF4_HUMAN	sp|Q13247|SRSF6_HUMAN;sp|Q08170|SRSF4_HUMAN	2;1	2;1	2;1	sp|Q13247|SRSF6_HUMAN Serine/arginine-rich splicing factor 6 OS=Homo sapiens OX=9606 GN=SRSF6 PE=1 SV=2;sp|Q08170|SRSF4_HUMAN Serine/arginine-rich splicing factor 4 OS=Homo sapiens OX=9606 GN=SRSF4 PE=1 SV=2	2	2	2	2	1	2	1	2	1	2	4.1	4.1	4.1	39.586	344	344;494	4		1	1		1	1	0	12.23	4.1	4.1	21106000	12529000	8577000	13106000	0	1	2	3				590	3731;3732	True;True	3731;3732	10995;10996;10997;10998	11321;11322;11323;11324
sp|Q13263|TIF1B_HUMAN	sp|Q13263|TIF1B_HUMAN	4	4	4	sp|Q13263|TIF1B_HUMAN Transcription intermediary factor 1-beta OS=Homo sapiens OX=9606 GN=TRIM28 PE=1 SV=5	1	4	4	4	3	3	3	3	3	3	6.5	6.5	6.5	88.549	835	835	3.22	1	3	1	2	1	1	0	37.077	5.5	5.3	36541000	12037000	24504000	16926000	19068000	4	4	8				591	2203;2289;3175;5317	True;True;True;True	2203;2289;3175;5317	6473;6703;6704;6705;6706;6707;9288;9289;15759	6666;6905;6906;6907;6908;6909;9552;9553;16293
sp|Q13283|G3BP1_HUMAN	sp|Q13283|G3BP1_HUMAN	7	7	7	sp|Q13283|G3BP1_HUMAN Ras GTPase-activating protein-binding protein 1 OS=Homo sapiens OX=9606 GN=G3BP1 PE=1 SV=1	1	7	7	7	3	5	3	5	3	5	20.6	20.6	20.6	52.164	466	466	3.1	1	4	2	1		2	0	43.853	6.4	16.5	61778000	16294000	45484000	0	43649000	3	6	9				592	836;1281;1379;3636;3946;5304;5328	True;True;True;True;True;True;True	836;1281;1379;3636;3946;5304;5328	2458;2459;2460;3686;3687;3981;10700;11621;15721;15792	2526;2527;2528;3782;3783;4097;11018;11963;16254;16326
sp|Q13310|PABP4_HUMAN	sp|Q13310|PABP4_HUMAN	15	9	9	sp|Q13310|PABP4_HUMAN Polyadenylate-binding protein 4 OS=Homo sapiens OX=9606 GN=PABPC4 PE=1 SV=1	1	15	9	9	5	14	3	8	3	8	30.1	19.3	19.3	70.782	644	644	2.5	5	6	1	2		2	0	55.156	11.5	28.3	81845000	30043000	51803000	34870000	47067000	3	12	15				593	247;351;890;1442;1445;1735;2346;2382;3367;3459;3532;4285;4300;4324;5731	False;False;True;False;True;True;True;True;False;True;True;False;True;False;True	247;351;890;1442;1445;1735;2346;2382;3367;3459;3532;4285;4300;4324;5731	712;713;714;1030;1031;1032;2609;4170;4171;4178;4179;4180;5034;5035;6874;6964;6965;6966;9872;9873;10148;10149;10150;10375;12629;12630;12676;12743;12744;12745;12746;17005	730;731;732;1051;1052;1053;2677;4292;4293;4301;4302;4303;5190;5191;7082;7174;7175;7176;10149;10150;10432;10433;10434;10685;13018;13019;13067;13135;13136;13137;13138;17590
sp|Q13347|EIF3I_HUMAN	sp|Q13347|EIF3I_HUMAN	9	9	9	sp|Q13347|EIF3I_HUMAN Eukaryotic translation initiation factor 3 subunit I OS=Homo sapiens OX=9606 GN=EIF3I PE=1 SV=1	1	9	9	9	9	5	9	5	9	5	40.9	40.9	40.9	36.501	325	325	3.88	3	5	2	5	4	7	0	62.115	40.9	14.5	182340000	114870000	67470000	113860000	72774000	16	10	26				594	746;2278;2748;3341;3807;4200;4201;4577;4656	True;True;True;True;True;True;True;True;True	746;2278;2748;3341;3807;4200;4201;4577;4656	2186;2187;6681;8019;8020;8021;8022;9793;9794;9795;9796;9797;11214;12351;12352;12353;12354;12355;12356;13461;13462;13463;13464;13465;13466;13699	2231;2232;6880;8255;8256;8257;8258;10068;10069;10070;10071;10072;10073;10074;11549;12728;12729;12730;12731;12732;12733;13893;13894;13895;13896;13897;13898;14133
sp|Q13409|DC1I2_HUMAN	sp|Q13409|DC1I2_HUMAN	4	4	4	sp|Q13409|DC1I2_HUMAN Cytoplasmic dynein 1 intermediate chain 2 OS=Homo sapiens OX=9606 GN=DYNC1I2 PE=1 SV=3	1	4	4	4	2	3	2	3	2	3	8.2	8.2	8.2	71.456	638	638	3.62	1	2	1	1	1	2	0	69.272	4.7	6.7	17145000	10679000	6465500	11325000	0	4	4	8				595	896;4554;4763;4764	True;True;True;True	896;4554;4763;4764	2622;13387;13388;13389;13390;13391;14042;14043	2690;13819;13820;13821;13822;13823;14504;14505
sp|Q13435|SF3B2_HUMAN	sp|Q13435|SF3B2_HUMAN	6	6	6	sp|Q13435|SF3B2_HUMAN Splicing factor 3B subunit 2 OS=Homo sapiens OX=9606 GN=SF3B2 PE=1 SV=2	1	6	6	6	5	5	5	5	5	5	9.8	9.8	9.8	100.23	895	895	3.18	3	4	3	3	2	2	0	47.148	9.1	8	34081000	14477000	19604000	14957000	19270000	7	10	17				596	1722;2176;2612;2652;3855;5140	True;True;True;True;True;True	1722;2176;2612;2652;3855;5140	5005;6365;6366;7588;7589;7590;7591;7592;7593;7695;7696;11356;11357;11358;15186;15187;15188	5160;6544;6545;7817;7818;7819;7820;7821;7822;7925;7926;7927;11691;11692;11693;15691;15692;15693
sp|Q13490|BIRC2_HUMAN	sp|Q13490|BIRC2_HUMAN	2	2	2	sp|Q13490|BIRC2_HUMAN Baculoviral IAP repeat-containing protein 2 OS=Homo sapiens OX=9606 GN=BIRC2 PE=1 SV=2	1	2	2	2	0	2	0	2	0	2	3.6	3.6	3.6	69.899	618	618	1.33	2	1					0	11.248	0	3.6	12407000	0	12407000	0	11992000	0	3	3				597	374;514	True;True	374;514	1083;1492;1493	1104;1517;1518
sp|Q13506|NAB1_HUMAN	sp|Q13506|NAB1_HUMAN	4	4	4	sp|Q13506|NAB1_HUMAN NGFI-A-binding protein 1 OS=Homo sapiens OX=9606 GN=NAB1 PE=1 SV=2	1	4	4	4	1	4	1	4	1	4	15.2	15.2	15.2	54.401	487	487	3.14		2	4			1	0	42.019	3.3	15.2	9581000	416400	9164600	0	8693100	1	6	7				598	257;329;572;4138	True;True;True;True	257;329;572;4138	740;978;1672;1673;12169;12170;12171	758;998;1700;1701;12532;12533;12534
sp|Q13547|HDAC1_HUMAN;sp|O15379|HDAC3_HUMAN	sp|Q13547|HDAC1_HUMAN	7;1	7;1	4;0	sp|Q13547|HDAC1_HUMAN Histone deacetylase 1 OS=Homo sapiens OX=9606 GN=HDAC1 PE=1 SV=1	2	7	7	4	2	7	2	7	0	4	17.8	17.8	11	55.102	482	482;428	2.27	6	3	4	1		1	0	53.271	5.2	17.8	119530000	5825100	113710000	0	110750000	1	7	8				599	2239;2838;3395;4184;4258;5329;5634	True;True;True;True;True;True;True	2239;2838;3395;4184;4258;5329;5634	6564;8310;8311;8312;9951;9952;9953;12309;12535;12536;12537;12538;12539;15793;16703	6760;8553;8554;8555;10233;10234;10235;12678;12919;12920;12921;12922;12923;16327;17278
sp|Q13555|KCC2G_HUMAN	sp|Q13555|KCC2G_HUMAN	12	7	5	sp|Q13555|KCC2G_HUMAN Calcium/calmodulin-dependent protein kinase type II subunit gamma OS=Homo sapiens OX=9606 GN=CAMK2G PE=1 SV=4	1	12	7	5	11	9	7	5	5	3	36.4	26.2	19	62.606	558	558	3.56	5	4	2	5	4	5	0	72.752	33	26.2	159650000	63884000	95770000	73538000	86919000	11	11	22				600	151;728;1145;1386;1926;2257;2260;2961;3203;3628;4524;5539	False;False;True;False;True;True;True;False;True;True;False;True	151;728;1145;1386;1926;2257;2260;2961;3203;3628;4524;5539	439;2124;2125;2126;2127;2128;3310;4002;5624;5625;6621;6622;6623;6624;6630;8675;8676;8677;8678;8679;8680;9379;9380;9381;9382;9383;9384;10679;10680;10681;10682;10683;13319;13320;13321;16429;16430;16431;16432;16433;16434	452;2167;2168;2169;2170;2171;3396;4118;5787;5788;6818;6819;6820;6821;6827;8925;8926;8927;8928;8929;8930;9643;9644;9645;9646;9647;9648;10996;10997;10998;10999;11000;13744;13745;13746;16995;16996;16997;16998;16999;17000
sp|Q13557|KCC2D_HUMAN;sp|Q9UQM7|KCC2A_HUMAN	sp|Q13557|KCC2D_HUMAN	18;6	18;6	11;0	sp|Q13557|KCC2D_HUMAN Calcium/calmodulin-dependent protein kinase type II subunit delta OS=Homo sapiens OX=9606 GN=CAMK2D PE=1 SV=3	2	18	18	11	13	15	13	15	7	10	48.5	48.5	34.5	56.369	499	499;478	3.32	13	8	7	8	8	9	0	186	33.9	44.7	775380000	328110000	447270000	385710000	397780000	19	20	39				601	151;674;728;1146;1334;1386;1388;1925;2180;2517;2901;2961;3204;3357;4221;4385;4524;5432	True;True;True;True;True;True;True;True;True;True;True;True;True;True;True;True;True;True	151;674;728;1146;1334;1386;1388;1925;2180;2517;2901;2961;3204;3357;4221;4385;4524;5432	439;1973;1974;1975;1976;1977;2124;2125;2126;2127;2128;3311;3312;3839;4002;4004;4005;4006;4007;4008;4009;5623;6377;7297;8489;8675;8676;8677;8678;8679;8680;9385;9386;9387;9388;9389;9841;9842;9843;9844;12420;12421;12897;12898;12899;13319;13320;13321;16101;16102;16103;16104;16105	452;2013;2014;2015;2016;2017;2167;2168;2169;2170;2171;3397;3398;3950;4118;4120;4121;4122;4123;4124;4125;4126;4127;4128;5786;6556;7518;8734;8925;8926;8927;8928;8929;8930;9649;9650;9651;9652;9653;10118;10119;10120;10121;12802;12803;13291;13292;13293;13744;13745;13746;16640;16641;16642;16643;16644
sp|Q13573|SNW1_HUMAN	sp|Q13573|SNW1_HUMAN	7	7	7	sp|Q13573|SNW1_HUMAN SNW domain-containing protein 1 OS=Homo sapiens OX=9606 GN=SNW1 PE=1 SV=1	1	7	7	7	3	7	3	7	3	7	14.7	14.7	14.7	61.494	536	536	2.67	5	5	3	2	2	1	0	42.019	6.7	14.7	71904000	11494000	60410000	30054000	40616000	4	12	16				602	1361;1576;1746;2609;4897;5006;5758	True;True;True;True;True;True;True	1361;1576;1746;2609;4897;5006;5758	3925;3926;3927;4605;5070;7578;7579;7580;7581;14422;14423;14424;14425;14787;17083;17084;17085;17086	4039;4040;4041;4741;5226;7807;7808;7809;7810;14893;14894;14895;14896;15275;17671;17672;17673;17674
sp|Q13615|MTMR3_HUMAN	sp|Q13615|MTMR3_HUMAN	9	9	9	sp|Q13615|MTMR3_HUMAN Myotubularin-related protein 3 OS=Homo sapiens OX=9606 GN=MTMR3 PE=1 SV=3	1	9	9	9	3	8	3	8	3	8	12.8	12.8	12.8	133.62	1198	1198	2.89	5	3	4	2	3	1	0	323.31	3.9	11.2	91840000	34253000	57587000	33008000	60278000	6	11	17				603	110;904;1249;2681;3417;3548;3798;5175;5358	True;True;True;True;True;True;True;True;True	110;904;1249;2681;3417;3548;3798;5175;5358	327;2635;2636;2637;3589;3590;7787;10010;10011;10012;10424;11176;11177;11178;11179;11180;15301;15876	338;2703;2704;2705;3682;3683;8019;10292;10293;10294;10736;11510;11511;11512;11513;11514;15807;16413
sp|Q13616|CUL1_HUMAN	sp|Q13616|CUL1_HUMAN	9	9	9	sp|Q13616|CUL1_HUMAN Cullin-1 OS=Homo sapiens OX=9606 GN=CUL1 PE=1 SV=2	1	9	9	9	2	9	2	9	2	9	14.2	14.2	14.2	89.677	776	776	2.22	6	6	4	1		1	0	62.727	3.4	14.2	89042000	6306300	82736000	13609000	72885000	2	15	17				604	591;1378;2363;2944;3227;3727;4017;5385;5709	True;True;True;True;True;True;True;True;True	591;1378;2363;2944;3227;3727;4017;5385;5709	1730;1731;3979;3980;6914;6915;6916;8626;8627;8628;8629;9460;10984;11818;11819;15968;15969;16957	1761;1762;4095;4096;7123;7124;7125;8874;8875;8876;8877;8878;9724;11310;12162;12163;16507;16508;17538
sp|Q13620|CUL4B_HUMAN	sp|Q13620|CUL4B_HUMAN	2	2	2	sp|Q13620|CUL4B_HUMAN Cullin-4B OS=Homo sapiens OX=9606 GN=CUL4B PE=1 SV=4	1	2	2	2	1	1	1	1	1	1	2.6	2.6	2.6	103.98	913	913	3		1		1			0	11.37	1.3	1.3	5163900	3638800	1525100	4033600	0	1	1	2				605	1090;1118	True;True	1090;1118	3148;3232	3232;3318
sp|Q13724|MOGS_HUMAN	sp|Q13724|MOGS_HUMAN	5	5	5	sp|Q13724|MOGS_HUMAN Mannosyl-oligosaccharide glucosidase OS=Homo sapiens OX=9606 GN=MOGS PE=1 SV=5	1	5	5	5	4	3	4	3	4	3	10.3	10.3	10.3	91.916	837	837	3.89	1	1	3		1	3	0	31.322	7.2	6.1	14233000	8284300	5949200	7585600	6786800	4	5	9				606	1241;4032;4301;4406;5475	True;True;True;True;True	1241;4032;4301;4406;5475	3576;3577;11875;12677;12678;12954;16224;16225;16226	3669;3670;12219;13068;13069;13349;16764;16765;16766
sp|Q13838|DX39B_HUMAN;sp|O00148|DX39A_HUMAN	sp|Q13838|DX39B_HUMAN;sp|O00148|DX39A_HUMAN	6;3	6;3	6;3	sp|Q13838|DX39B_HUMAN Spliceosome RNA helicase DDX39B OS=Homo sapiens OX=9606 GN=DDX39B PE=1 SV=1;sp|O00148|DX39A_HUMAN ATP-dependent RNA helicase DDX39A OS=Homo sapiens OX=9606 GN=DDX39A PE=1 SV=2	2	6	6	6	2	6	2	6	2	6	25.5	25.5	25.5	48.991	428	428;427	2.54	3	4	4	1		1	0	42.298	6.1	25.5	35075000	3541500	31533000	9297700	24853000	2	11	13				607	240;597;1551;1681;3441;5334	True;True;True;True;True;True	240;597;1551;1681;3441;5334	702;1746;4527;4528;4529;4530;4915;4916;4917;4918;10088;15804;15805	720;1777;4662;4663;4664;4665;5069;5070;5071;5072;10372;16338;16339
sp|Q13895|BYST_HUMAN	sp|Q13895|BYST_HUMAN	7	7	7	sp|Q13895|BYST_HUMAN Bystin OS=Homo sapiens OX=9606 GN=BYSL PE=1 SV=3	1	7	7	7	4	6	4	6	4	6	23.3	23.3	23.3	49.601	437	437	3.55	3	4	5	2	4	4	0	58.163	12.1	19.9	199870000	115700000	84177000	115520000	88918000	10	9	19				608	57;1005;1689;1758;1892;3877;5388	True;True;True;True;True;True;True	57;1005;1689;1758;1892;3877;5388	171;172;2920;2921;2922;2923;4940;5105;5106;5107;5519;11407;11408;11409;11410;11411;11412;15972;15973;15974;15975;15976	176;177;2993;2994;2995;2996;5094;5261;5262;5263;5682;11743;11744;11745;11746;11747;11748;16511;16512;16513;16514;16515
sp|Q14008|CKAP5_HUMAN	sp|Q14008|CKAP5_HUMAN	3	3	3	sp|Q14008|CKAP5_HUMAN Cytoskeleton-associated protein 5 OS=Homo sapiens OX=9606 GN=CKAP5 PE=1 SV=3	1	3	3	3	2	1	2	1	2	1	1.6	1.6	1.6	225.49	2032	2032	4	1			1	1	1	0	17.386	1.1	0.5	10949000	6477700	4471700	6955800	0	3	1	4				609	1797;4600;4909	True;True;True	1797;4600;4909	5236;13546;14466;14467	5395;13978;14938;14939
sp|Q14103|HNRPD_HUMAN	sp|Q14103|HNRPD_HUMAN	10	10	10	sp|Q14103|HNRPD_HUMAN Heterogeneous nuclear ribonucleoprotein D0 OS=Homo sapiens OX=9606 GN=HNRNPD PE=1 SV=1	1	10	10	10	7	6	7	6	7	6	27	27	27	38.434	355	355	3.42	5	4	2	6	3	4	0	83.786	24.2	17.5	283800000	176390000	107410000	148500000	142640000	12	10	22				610	1059;1060;1213;1436;1855;1930;1987;1988;2588;5632	True;True;True;True;True;True;True;True;True;True	1059;1060;1213;1436;1855;1930;1987;1988;2588;5632	3080;3081;3082;3083;3084;3085;3503;3504;3505;4148;4149;4150;5423;5424;5637;5638;5809;5810;5811;5812;5813;5814;7518;16700	3164;3165;3166;3167;3168;3169;3592;3593;3594;4270;4271;4272;5585;5586;5800;5801;5977;5978;5979;5980;5981;5982;7747;17275
sp|Q14152|EIF3A_HUMAN	sp|Q14152|EIF3A_HUMAN	4	4	4	sp|Q14152|EIF3A_HUMAN Eukaryotic translation initiation factor 3 subunit A OS=Homo sapiens OX=9606 GN=EIF3A PE=1 SV=1	1	4	4	4	4	1	4	1	4	1	3.5	3.5	3.5	166.57	1382	1382	4.4			1	2	1	1	0	23.072	3.5	0.7	10420000	8468500	1951800	9178600	0	4	1	5				611	2133;3597;4214;5282	True;True;True;True	2133;3597;4214;5282	6244;6245;10568;12399;15648	6420;6421;10885;12779;16180
sp|Q14241|ELOA1_HUMAN	sp|Q14241|ELOA1_HUMAN	4	4	4	sp|Q14241|ELOA1_HUMAN Elongin-A OS=Homo sapiens OX=9606 GN=ELOA PE=1 SV=2	1	4	4	4	3	2	3	2	3	2	6.8	6.8	6.8	89.908	798	798	4.12		1	2	2	1	2	0	24.804	4.8	4.1	34901000	23991000	10910000	25759000	0	4	3	7				612	142;3365;3505;4313	True;True;True;True	142;3365;3505;4313	412;9870;10286;10287;12712;12713;12714;12715	424;10147;10593;10594;13103;13104;13105;13106
sp|Q14258|TRI25_HUMAN	sp|Q14258|TRI25_HUMAN	3	3	3	sp|Q14258|TRI25_HUMAN E3 ubiquitin/ISG15 ligase TRIM25 OS=Homo sapiens OX=9606 GN=TRIM25 PE=1 SV=2	1	3	3	3	1	2	1	2	1	2	6.5	6.5	6.5	70.973	630	630	3.5		1	2			1	0	18.799	2.9	3.7	10492000	362800	10130000	0	9739200	1	3	4				613	304;555;3657	True;True;True	304;555;3657	896;897;1624;10783	915;916;1651;11105
sp|Q14320|FA50A_HUMAN	sp|Q14320|FA50A_HUMAN	1	1	1	sp|Q14320|FA50A_HUMAN Protein FAM50A OS=Homo sapiens OX=9606 GN=FAM50A PE=1 SV=2	1	1	1	1	0	1	0	1	0	1	4.7	4.7	4.7	40.241	339	339	1	1						0.0076503	6.2955	0	4.7	4271400	0	4271400	0	4271400	0	1	1				614	2994	TRUE	2994	8772	9023
sp|Q14444|CAPR1_HUMAN	sp|Q14444|CAPR1_HUMAN	4	4	4	sp|Q14444|CAPR1_HUMAN Caprin-1 OS=Homo sapiens OX=9606 GN=CAPRIN1 PE=1 SV=2	1	4	4	4	4	2	4	2	4	2	7.9	7.9	7.9	78.365	709	709	3.82	1	1	2	3	3	1	0	23.709	7.9	3.2	9747300	4234800	5512500	5123600	4874600	7	4	11				615	3039;4183;4962;5730	True;True;True;True	3039;4183;4962;5730	8891;8892;8893;12304;12305;12306;12307;12308;14643;17003;17004	9143;9144;9145;12673;12674;12675;12676;12677;15122;17588;17589
sp|Q14527|HLTF_HUMAN	sp|Q14527|HLTF_HUMAN	5	5	5	sp|Q14527|HLTF_HUMAN Helicase-like transcription factor OS=Homo sapiens OX=9606 GN=HLTF PE=1 SV=2	1	5	5	5	4	3	4	3	4	3	7.4	7.4	7.4	113.93	1009	1009	3.67	3	2	1	3	3	3	0	36.262	6.4	4.3	31573000	23256000	8317300	18368000	14427000	9	6	15				616	529;2819;4803;5203;5338	True;True;True;True;True	529;2819;4803;5203;5338	1534;8247;8248;8249;8250;14145;14146;14147;14148;14149;14150;15383;15384;15385;15818	1559;8487;8488;8489;8490;14609;14610;14611;14612;14613;14614;15902;15903;15904;16352
sp|Q14683|SMC1A_HUMAN	sp|Q14683|SMC1A_HUMAN	5	5	5	sp|Q14683|SMC1A_HUMAN Structural maintenance of chromosomes protein 1A OS=Homo sapiens OX=9606 GN=SMC1A PE=1 SV=2	1	5	5	5	2	5	2	5	2	5	5.7	5.7	5.7	143.23	1233	1233	2.8	4	4	3	1	1	2	0	31.116	2.1	5.7	38370000	10626000	27744000	17892000	19775000	4	11	15				617	328;701;725;3116;4198	True;True;True;True;True	328;701;725;3116;4198	977;2059;2115;2116;2117;2118;2119;2120;9118;9119;9120;12344;12345;12346;12347	997;2102;2158;2159;2160;2161;2162;2163;9374;9375;9376;12721;12722;12723;12724
sp|Q14974|IMB1_HUMAN	sp|Q14974|IMB1_HUMAN	8	8	8	sp|Q14974|IMB1_HUMAN Importin subunit beta-1 OS=Homo sapiens OX=9606 GN=KPNB1 PE=1 SV=2	1	8	8	8	5	8	5	8	5	8	11.4	11.4	11.4	97.169	876	876	3.27	5	4	6	4	4	3	0	66.527	7.2	11.4	154180000	59340000	94837000	69244000	85588000	8	13	21				618	2604;2945;3099;3631;4466;5007;5008;5237	True;True;True;True;True;True;True;True	2604;2945;3099;3631;4466;5007;5008;5237	7566;7567;7568;8630;8631;8632;8633;8634;8635;9074;10687;10688;10689;10690;10691;13124;14788;14789;14790;14791;14792;14793;15505;15506;15507;15508	7795;7796;7797;8879;8880;8881;8882;8883;8884;9330;11004;11005;11006;11007;11008;13543;15276;15277;15278;15279;15280;15281;16032;16033;16034;16035
sp|Q14BN4|SLMAP_HUMAN	sp|Q14BN4|SLMAP_HUMAN	18	18	18	sp|Q14BN4|SLMAP_HUMAN Sarcolemmal membrane-associated protein OS=Homo sapiens OX=9606 GN=SLMAP PE=1 SV=1	1	18	18	18	4	18	4	18	4	18	32.5	32.5	32.5	95.197	828	828	2.63	10	11	12	2	4	2	0	157.85	6	32.5	149310000	18477000	130830000	24855000	120590000	8	29	37				619	611;615;985;990;991;1131;1373;1946;2574;2747;2925;3126;3718;3813;4349;4467;5018;5050	True;True;True;True;True;True;True;True;True;True;True;True;True;True;True;True;True;True	611;615;985;990;991;1131;1373;1946;2574;2747;2925;3126;3718;3813;4349;4467;5018;5050	1796;1797;1806;2862;2875;2876;2877;2878;2879;2880;2881;3270;3271;3969;5677;5678;5679;7466;8018;8563;8564;8565;9146;9147;9148;10957;11224;11225;11226;11227;11228;12817;13125;13126;13127;14817;14818;14819;14820;14821;14922	1830;1831;1840;2933;2946;2947;2948;2949;2950;2951;2952;3356;3357;4085;5840;5841;5842;7692;8254;8810;8811;8812;9402;9403;9404;11283;11559;11560;11561;11562;11563;13210;13544;13545;13546;15305;15306;15307;15308;15309;15411
sp|Q14C86|GAPD1_HUMAN	sp|Q14C86|GAPD1_HUMAN	2	2	2	sp|Q14C86|GAPD1_HUMAN GTPase-activating protein and VPS9 domain-containing protein 1 OS=Homo sapiens OX=9606 GN=GAPVD1 PE=1 SV=2	1	2	2	2	0	2	0	2	0	2	2	2	2	164.98	1478	1478	1.5	1	1					0	11.249	0	2	1941000	0	1941000	0	1811000	0	2	2				620	518;2849	True;True	518;2849	1507;8348	1532;8591
sp|Q15007|FL2D_HUMAN	sp|Q15007|FL2D_HUMAN	5	5	5	sp|Q15007|FL2D_HUMAN Pre-mRNA-splicing regulator WTAP OS=Homo sapiens OX=9606 GN=WTAP PE=1 SV=2	1	5	5	5	0	5	0	5	0	5	19.2	19.2	19.2	44.243	396	396	2.08	4	4	5				0	81.987	0	19.2	45608000	0	45608000	0	44042000	0	13	13				621	2667;3349;3875;3935;4905	True;True;True;True;True	2667;3349;3875;3935;4905	7741;7742;7743;9821;11399;11400;11401;11592;11593;11594;14456;14457;14458	7973;7974;7975;10098;11735;11736;11737;11934;11935;11936;14928;14929;14930
sp|Q15019|SEPT2_HUMAN	sp|Q15019|SEPT2_HUMAN	6	6	6	sp|Q15019|SEPT2_HUMAN Septin-2 OS=Homo sapiens OX=9606 GN=SEPTIN2 PE=1 SV=1	1	6	6	6	4	4	4	4	4	4	19.4	19.4	19.4	41.487	361	361	3.38	1	4	2	2	3	1	0	35.979	13.3	15	35250000	7922100	27328000	17786000	16388000	6	6	12				622	2100;2566;3213;3214;4725;5683	True;True;True;True;True;True	2100;2566;3213;3214;4725;5683	6144;7448;7449;7450;7451;9419;9420;9421;9422;13935;13936;13937;16883	6319;7674;7675;7676;7677;9683;9684;9685;9686;14388;14389;14390;17464
sp|Q15029|U5S1_HUMAN	sp|Q15029|U5S1_HUMAN	13	12	12	sp|Q15029|U5S1_HUMAN 116 kDa U5 small nuclear ribonucleoprotein component OS=Homo sapiens OX=9606 GN=EFTUD2 PE=1 SV=1	1	13	12	12	9	12	8	11	8	11	20.1	19	19	109.43	972	972	3.24	7	7	4	7	5	4	0	115.21	13.3	18.7	107160000	38095000	69064000	45284000	62576000	12	15	27				623	1479;1514;1593;1921;2099;2230;3411;3688;4188;4270;5270;5300;5347	False;True;True;True;True;True;True;True;True;True;True;True;True	1479;1514;1593;1921;2099;2230;3411;3688;4188;4270;5270;5300;5347	4302;4303;4304;4396;4397;4398;4399;4651;4652;4653;5615;5616;5617;5618;6142;6143;6534;9997;10880;10881;12315;12565;12566;12567;12568;15604;15605;15606;15607;15608;15705;15706;15707;15708;15709;15710;15846	4427;4428;4429;4525;4526;4527;4528;4787;4788;4789;5778;5779;5780;5781;6317;6318;6728;10279;11205;11206;12684;12949;12950;12951;12952;16133;16134;16135;16136;16137;16238;16239;16240;16241;16242;16243;16381
sp|Q15042|RB3GP_HUMAN	sp|Q15042|RB3GP_HUMAN	3	3	3	sp|Q15042|RB3GP_HUMAN Rab3 GTPase-activating protein catalytic subunit OS=Homo sapiens OX=9606 GN=RAB3GAP1 PE=1 SV=3	1	3	3	3	1	3	1	3	1	3	4.2	4.2	4.2	110.52	981	981	2.5	1	3	1		1		0	19.412	1.1	4.2	26739000	4982200	21757000	0	20541000	1	5	6				624	2827;3991;4091	True;True;True	2827;3991;4091	8278;8279;11748;11749;11750;12022	8521;8522;12092;12093;12094;12372
sp|Q15046|SYK_HUMAN	sp|Q15046|SYK_HUMAN	7	7	7	sp|Q15046|SYK_HUMAN Lysine--tRNA ligase OS=Homo sapiens OX=9606 GN=KARS1 PE=1 SV=3	1	7	7	7	5	6	5	6	5	6	14.2	14.2	14.2	68.047	597	597	3.46	4	6	2	5	6	3	0	46.604	10.9	11.9	113230000	62590000	50637000	59960000	55744000	11	11	22				625	1907;3050;3364;3693;3966;5679;5746	True;True;True;True;True;True;True	1907;3050;3364;3693;3966;5679;5746	5564;5565;5566;8914;8915;8916;9869;10896;10897;10898;10899;10900;11675;11676;11677;11678;11679;11680;16878;16879;17045;17046;17047;17048;17049;17050	5727;5728;5729;9166;9167;9168;10146;11221;11222;11223;11224;11225;12019;12020;12021;12022;12023;12024;17459;17460;17630;17631;17632;17633;17634;17635
sp|Q15056|IF4H_HUMAN	sp|Q15056|IF4H_HUMAN	1	1	1	sp|Q15056|IF4H_HUMAN Eukaryotic translation initiation factor 4H OS=Homo sapiens OX=9606 GN=EIF4H PE=1 SV=5	1	1	1	1	1	1	1	1	1	1	9.3	9.3	9.3	27.385	248	248	3.5	1	1	1	1	1	1	0	15.359	9.3	9.3	5806000	2802300	3003700	0	2874900	3	3	6				626	4936	TRUE	4936	14558;14559;14560;14561;14562;14563	15033;15034;15035;15036;15037;15038
sp|Q15061|WDR43_HUMAN	sp|Q15061|WDR43_HUMAN	4	4	4	sp|Q15061|WDR43_HUMAN WD repeat-containing protein 43 OS=Homo sapiens OX=9606 GN=WDR43 PE=1 SV=3	1	4	4	4	1	3	1	3	1	3	9	9	9	74.89	677	677	2.5	2	1				1	0	24.699	1.6	7.4	7950400	4997900	2952600	0	2930300	1	3	4				627	2782;2866;4209;5319	True;True;True;True	2782;2866;4209;5319	8130;8402;12390;15763	8368;8646;12769;16297
sp|Q15084|PDIA6_HUMAN	sp|Q15084|PDIA6_HUMAN	3	3	3	sp|Q15084|PDIA6_HUMAN Protein disulfide-isomerase A6 OS=Homo sapiens OX=9606 GN=PDIA6 PE=1 SV=1	1	3	3	3	2	2	2	2	2	2	11.4	11.4	11.4	48.121	440	440	3.4	2			1	1	1	0	17.788	9.1	8	7278300	2075500	5202700	2186200	0	3	1	4				628	53;2605;5135	True;True;True	53;2605;5135	163;7569;7570;15177;15178	168;7798;7799;15681;15682
sp|Q15233|NONO_HUMAN	sp|Q15233|NONO_HUMAN	22	22	20	sp|Q15233|NONO_HUMAN Non-POU domain-containing octamer-binding protein OS=Homo sapiens OX=9606 GN=NONO PE=1 SV=4	1	22	22	20	17	22	17	22	16	20	46.1	46.1	46.1	54.231	471	471	3.17	19	15	15	14	10	11	0	221.09	35	46.1	1238000000	535250000	702780000	611790000	642760000	28	34	62				629	43;155;156;299;550;551;552;618;966;967;1150;1167;1224;1538;2522;3298;3324;3834;4019;4020;4762;5098	True;True;True;True;True;True;True;True;True;True;True;True;True;True;True;True;True;True;True;True;True;True	43;155;156;299;550;551;552;618;966;967;1150;1167;1224;1538;2522;3298;3324;3834;4019;4020;4762;5098	134;135;136;137;451;452;453;454;455;873;874;875;876;877;878;1604;1605;1606;1607;1608;1609;1610;1611;1612;1613;1614;1615;1616;1809;2812;2813;2814;3322;3366;3367;3368;3369;3538;3539;3540;3541;3542;3543;4487;4488;4489;4490;4491;4492;4493;7307;7308;7309;7310;7311;7312;9658;9741;9742;9743;9744;9745;11293;11294;11295;11296;11823;11824;11825;11826;11827;11828;11829;11830;11831;11832;14037;14038;14039;14…	137;138;139;140;464;465;466;467;468;892;893;894;895;896;897;1631;1632;1633;1634;1635;1636;1637;1638;1639;1640;1641;1642;1643;1843;2882;2883;2884;3408;3452;3453;3454;3455;3631;3632;3633;3634;3635;3636;4621;4622;4623;4624;4625;4626;4627;4628;7528;7529;7530;7531;7532;7533;9932;10015;10016;10017;10018;10019;11628;11629;11630;11631;12167;12168;12169;12170;12171;12172;12173;12174;12175;12176;14499;1450…
sp|Q15311|RBP1_HUMAN	sp|Q15311|RBP1_HUMAN	2	2	2	sp|Q15311|RBP1_HUMAN RalA-binding protein 1 OS=Homo sapiens OX=9606 GN=RALBP1 PE=1 SV=3	1	2	2	2	0	2	0	2	0	2	3.5	3.5	3.5	76.063	655	655	1	2						0	12.048	0	3.5	3805000	0	3805000	0	3805000	0	2	2				630	4048;4908	True;True	4048;4908	11928;14465	12274;14937
sp|Q15365|PCBP1_HUMAN	sp|Q15365|PCBP1_HUMAN	5	3	3	sp|Q15365|PCBP1_HUMAN Poly(rC)-binding protein 1 OS=Homo sapiens OX=9606 GN=PCBP1 PE=1 SV=2	1	5	3	3	3	4	2	2	2	2	21.6	12.9	12.9	37.497	356	356	3.38	1	2	1	2	1	1	0	19.913	10.1	18.5	17117000	11779000	5338200	0	4961000	4	4	8				631	1071;1904;2169;3259;3938	False;True;False;True;True	1071;1904;2169;3259;3938	3107;3108;5553;5554;5555;6339;6340;6341;6342;6343;6344;9554;9555;11599;11600;11601	3191;3192;5716;5717;5718;6518;6519;6520;6521;6522;6523;9820;9821;11941;11942;11943
sp|Q15366|PCBP2_HUMAN;sp|P57721|PCBP3_HUMAN	sp|Q15366|PCBP2_HUMAN	7;3	7;3	5;1	sp|Q15366|PCBP2_HUMAN Poly(rC)-binding protein 2 OS=Homo sapiens OX=9606 GN=PCBP2 PE=1 SV=1	2	7	7	5	5	6	5	6	4	4	31.8	31.8	23.3	38.58	365	365;371	3.55	4	3	5	2	3	5	0	57.767	22.5	27.4	204000000	78731000	125270000	93028000	112060000	10	12	22				632	237;1071;1724;1905;2169;3258;3939	True;True;True;True;True;True;True	237;1071;1724;1905;2169;3258;3939	691;3107;3108;5008;5009;5010;5011;5012;5556;5557;5558;6339;6340;6341;6342;6343;6344;9553;11602;11603;11604;11605	707;3191;3192;5163;5164;5165;5166;5167;5168;5719;5720;5721;6518;6519;6520;6521;6522;6523;9819;11944;11945;11946;11947
sp|Q15369|ELOC_HUMAN	sp|Q15369|ELOC_HUMAN	3	3	3	sp|Q15369|ELOC_HUMAN Elongin-C OS=Homo sapiens OX=9606 GN=ELOC PE=1 SV=1	1	3	3	3	3	2	3	2	3	2	38.4	38.4	38.4	12.473	112	112	3.33	2	2	2	3	2	1	0	20.425	38.4	20.5	107970000	51931000	56040000	61962000	48213000	7	6	13				633	357;926;2877	True;True;True	357;926;2877	1044;2697;2698;2699;2700;2701;8433;8434;8435;8436;8437;8438	1065;2766;2767;2768;2769;2770;8677;8678;8679;8680;8681;8682;8683
sp|Q15393|SF3B3_HUMAN	sp|Q15393|SF3B3_HUMAN	10	10	10	sp|Q15393|SF3B3_HUMAN Splicing factor 3B subunit 3 OS=Homo sapiens OX=9606 GN=SF3B3 PE=1 SV=4	1	10	10	10	10	6	10	6	10	6	12.1	12.1	12.1	135.58	1217	1217	3.52	3	5	3	6	6	2	0	67.785	12.1	7.4	38246000	21764000	16482000	20451000	18913000	14	11	25				634	1261;1790;2786;3186;3244;3377;3456;3684;4857;4960	True;True;True;True;True;True;True;True;True;True	1261;1790;2786;3186;3244;3377;3456;3684;4857;4960	3620;5212;5213;5214;5215;5216;5217;8138;8139;8140;8141;9324;9513;9895;9896;9897;10141;10142;10872;14313;14314;14634;14635;14636;14637	3713;5368;5369;5370;5371;5372;5373;5374;8376;8377;8378;8379;9588;9778;10173;10174;10175;10425;10426;11196;14781;14782;15113;15114;15115;15116
sp|Q15397|PUM3_HUMAN	sp|Q15397|PUM3_HUMAN	2	2	2	sp|Q15397|PUM3_HUMAN Pumilio homolog 3 OS=Homo sapiens OX=9606 GN=PUM3 PE=1 SV=3	1	2	2	2	1	2	1	2	1	2	3.7	3.7	3.7	73.584	648	648	2.67	1		1	1			0	11.583	2.2	3.7	4141100	1401700	2739400	0	2664900	1	2	3				635	863;4706	True;True	863;4706	2518;2519;13865	2586;2587;14313
sp|Q15398|DLGP5_HUMAN	sp|Q15398|DLGP5_HUMAN	12	12	12	sp|Q15398|DLGP5_HUMAN Disks large-associated protein 5 OS=Homo sapiens OX=9606 GN=DLGAP5 PE=1 SV=2	1	12	12	12	1	11	1	11	1	11	19.1	19.1	19.1	95.114	846	846	2.23	5	3	4			1	0	70.688	1.2	18	31935000	4011700	27923000	0	27062000	0	8	8				636	38;246;1258;1911;2147;2249;2770;3501;3667;4772;5485;5488	True;True;True;True;True;True;True;True;True;True;True;True	38;246;1258;1911;2147;2249;2770;3501;3667;4772;5485;5488	120;711;3611;3612;5578;6282;6590;8089;10278;10808;14065;16249;16259	123;729;3704;3705;5741;6460;6786;8326;10585;11130;14528;16789;16799
sp|Q15427|SF3B4_HUMAN	sp|Q15427|SF3B4_HUMAN	1	1	1	sp|Q15427|SF3B4_HUMAN Splicing factor 3B subunit 4 OS=Homo sapiens OX=9606 GN=SF3B4 PE=1 SV=1	1	1	1	1	1	1	1	1	1	1	3.3	3.3	3.3	44.385	424	424	2.5	1	1	1	1			0	7.1505	3.3	3.3	4200900	866780	3334100	0	3202200	1	3	4				637	3591	TRUE	3591	10550;10551;10552;10553	10867;10868;10869;10870
sp|Q15459|SF3A1_HUMAN	sp|Q15459|SF3A1_HUMAN	11	11	11	sp|Q15459|SF3A1_HUMAN Splicing factor 3A subunit 1 OS=Homo sapiens OX=9606 GN=SF3A1 PE=1 SV=1	1	11	11	11	9	11	9	11	9	11	20.4	20.4	20.4	88.885	793	793	3.25	8	7	6	4	5	6	0	227.49	15.5	20.4	127870000	50205000	77665000	58515000	69476000	13	17	30				638	1997;2035;2225;3032;3169;3696;3702;4060;4872;5326;5460	True;True;True;True;True;True;True;True;True;True;True	1997;2035;2225;3032;3169;3696;3702;4060;4872;5326;5460	5830;5831;5832;5833;5944;5945;5946;5947;6527;6528;6529;8872;8873;9271;9272;9273;10906;10919;10920;10921;10922;11952;11953;11954;14353;14354;14355;14356;15786;15787;15788;15789;15790;16187;16188;16189	5998;5999;6000;6001;6112;6113;6114;6115;6721;6722;6723;9124;9125;9535;9536;9537;11231;11244;11245;11246;11247;12300;12301;12302;14821;14822;14823;14824;16320;16321;16322;16323;16324;16727;16728;16729
sp|Q15555|MARE2_HUMAN;sp|Q9UPY8|MARE3_HUMAN	sp|Q15555|MARE2_HUMAN	15;1	15;1	15;1	sp|Q15555|MARE2_HUMAN Microtubule-associated protein RP/EB family member 2 OS=Homo sapiens OX=9606 GN=MAPRE2 PE=1 SV=1	2	15	15	15	3	15	3	15	3	15	59.6	59.6	59.6	37.031	327	327;281	2.41	7	11	12	3	1		0	283.31	15.6	59.6	671410000	14833000	656570000	23945000	623940000	4	24	28				639	941;1368;1647;1648;2386;2630;2631;2732;2972;2973;3012;3370;4130;4485;5106	True;True;True;True;True;True;True;True;True;True;True;True;True;True;True	941;1368;1647;1648;2386;2630;2631;2732;2972;2973;3012;3370;4130;4485;5106	2746;2747;2748;2749;3949;3950;3951;4813;4814;4815;4816;6972;6973;7646;7647;7648;7649;7976;7977;7978;7979;7980;8707;8708;8709;8813;8814;9879;12145;13190;13191;13192;13193;15094	2815;2816;2817;2818;4065;4066;4067;4957;4958;4959;4960;7183;7184;7876;7877;7878;7879;8211;8212;8213;8214;8215;8957;8958;8959;9064;9065;10157;12507;12508;13610;13611;13612;13613;15597;15598
sp|Q15637|SF01_HUMAN	sp|Q15637|SF01_HUMAN	2	2	2	sp|Q15637|SF01_HUMAN Splicing factor 1 OS=Homo sapiens OX=9606 GN=SF1 PE=1 SV=4	1	2	2	2	1	1	1	1	1	1	3.3	3.3	3.3	68.329	639	639	2.67	1		1	1			0	11.591	1.6	1.7	10668000	5644800	5023300	0	4963900	1	3	4				640	2135;4268	True;True	2135;4268	6248;6249;12563	6424;6425;6426;12947
sp|Q15717|ELAV1_HUMAN;sp|Q12926|ELAV2_HUMAN;sp|P26378|ELAV4_HUMAN	sp|Q15717|ELAV1_HUMAN	6;1;1	6;1;1	6;1;1	sp|Q15717|ELAV1_HUMAN ELAV-like protein 1 OS=Homo sapiens OX=9606 GN=ELAVL1 PE=1 SV=2	3	6	6	6	5	3	5	3	5	3	26.1	26.1	26.1	36.091	326	326;359;385	4.19	1	2	2	4	2	5	0	50.742	23.3	12.3	58676000	47506000	11170000	33393000	27612000	8	5	13				641	228;1149;4139;4320;4826;5315	True;True;True;True;True;True	228;1149;4139;4320;4826;5315	676;3320;3321;12172;12173;12174;12729;12730;12731;12732;14223;14224;14225;14226;15756;15757	692;3406;3407;12535;12536;12537;13121;13122;13123;13124;14690;14691;14692;14693;16290;16291
sp|Q15735|PI5PA_HUMAN	sp|Q15735|PI5PA_HUMAN	3	3	3	sp|Q15735|PI5PA_HUMAN Phosphatidylinositol 4,5-bisphosphate 5-phosphatase A OS=Homo sapiens OX=9606 GN=INPP5J PE=1 SV=3	1	3	3	3	3	2	3	2	3	2	4.4	4.4	4.4	107.2	1006	1006	3	2	1		1	2		0	17.886	4.4	2.9	8097500	2771400	5326100	2739900	5494600	3	3	6				642	1189;2745;4410	True;True;True	1189;2745;4410	3437;3438;8014;8015;8016;12966	3526;3527;8250;8251;8252;13378
sp|Q15758|AAAT_HUMAN	sp|Q15758|AAAT_HUMAN	1	1	1	sp|Q15758|AAAT_HUMAN Neutral amino acid transporter B(0) OS=Homo sapiens OX=9606 GN=SLC1A5 PE=1 SV=2	1	1	1	1	1	1	1	1	1	1	3.7	3.7	3.7	56.598	541	541	3	1	1	1	1	1		0	7.6015	3.7	3.7	1966200	652940	1313200	0	1264600	2	1	3				643	4158	TRUE	4158	12237;12238;12239;12240;12241	12603;12604;12605;12606;12607
sp|Q15785|TOM34_HUMAN	sp|Q15785|TOM34_HUMAN	2	2	2	sp|Q15785|TOM34_HUMAN Mitochondrial import receptor subunit TOM34 OS=Homo sapiens OX=9606 GN=TOMM34 PE=1 SV=2	1	2	2	2	2	1	2	1	2	1	11.3	11.3	11.3	34.559	309	309	3	1	1		1	1		0	14.452	11.3	4.9	2803300	1619700	1183600	1774400	0	2	2	4				644	4471;5294	True;True	4471;5294	13134;13135;13136;15682	13553;13554;13555;16214
sp|Q15796|SMAD2_HUMAN;sp|P84022|SMAD3_HUMAN;sp|Q99717|SMAD5_HUMAN;sp|Q15797|SMAD1_HUMAN;sp|O15198|SMAD9_HUMAN	sp|Q15796|SMAD2_HUMAN	10;4;1;1;1	10;4;1;1;1	10;4;1;1;1	sp|Q15796|SMAD2_HUMAN Mothers against decapentaplegic homolog 2 OS=Homo sapiens OX=9606 GN=SMAD2 PE=1 SV=1	5	10	10	10	7	10	7	10	7	10	20.6	20.6	20.6	52.306	467	467;425;465;465;467	3.19	6	6	3	2	6	3	0	72.803	16.3	20.6	160940000	53167000	107770000	69917000	90537000	12	14	26				645	207;208;662;2369;2400;3433;4093;4681;5309;5630	True;True;True;True;True;True;True;True;True;True	207;208;662;2369;2400;3433;4093;4681;5309;5630	625;626;1946;1947;1948;1949;1950;6932;6933;7008;7009;10063;12027;12028;12029;12030;12031;13779;13780;13781;15729;15730;16691;16692;16693;16694	640;641;1986;1987;1988;1989;1990;7141;7142;7219;7220;10347;12377;12378;12379;12380;12381;12382;14214;14215;14216;16262;16263;17266;17267;17268;17269
sp|Q15843|NEDD8_HUMAN	sp|Q15843|NEDD8_HUMAN	2	2	2	sp|Q15843|NEDD8_HUMAN NEDD8 OS=Homo sapiens OX=9606 GN=NEDD8 PE=1 SV=1	1	2	2	2	2	1	2	1	2	1	23.5	23.5	23.5	9.0714	81	81	3.2	1	1	1		2		0	14.118	23.5	17.3	3362800	1709000	1653800	0	1592800	2	3	5				646	940;4806	True;True	940;4806	2742;2743;2744;2745;14166	2811;2812;2813;2814;14632
sp|Q16181|SEPT7_HUMAN	sp|Q16181|SEPT7_HUMAN	6	6	6	sp|Q16181|SEPT7_HUMAN Septin-7 OS=Homo sapiens OX=9606 GN=SEPTIN7 PE=1 SV=2	1	6	6	6	6	2	6	2	6	2	14.9	14.9	14.9	50.679	437	437	4.1	1		2	4		3	0	36.863	14.9	5.9	90879000	63871000	27008000	53780000	41013000	7	3	10				647	101;2109;2887;2888;3538;4697	True;True;True;True;True;True	101;2109;2887;2888;3538;4697	294;295;6174;8457;8458;10398;10399;10400;10401;13833	300;301;6349;8702;8703;10708;10709;10710;10711;10712;14279
sp|Q16186|ADRM1_HUMAN	sp|Q16186|ADRM1_HUMAN	1	1	1	sp|Q16186|ADRM1_HUMAN Proteasomal ubiquitin receptor ADRM1 OS=Homo sapiens OX=9606 GN=ADRM1 PE=1 SV=2	1	1	1	1	1	1	1	1	1	1	3.9	3.9	3.9	42.153	407	407	2.5	1			1			0	8.7047	3.9	3.9	10952000	5156300	5795800	0	5795800	1	1	2				648	4440	TRUE	4440	13041;13042	13454;13455
sp|Q16204|CCDC6_HUMAN	sp|Q16204|CCDC6_HUMAN	5	5	5	sp|Q16204|CCDC6_HUMAN Coiled-coil domain-containing protein 6 OS=Homo sapiens OX=9606 GN=CCDC6 PE=1 SV=2	1	5	5	5	0	5	0	5	0	5	12.7	12.7	12.7	53.29	474	474	1.9	4	3	3				0	129.29	0	12.7	65420000	0	65420000	0	62889000	0	9	9				649	121;322;964;2660;2727	True;True;True;True;True	121;322;964;2660;2727	349;350;351;959;2808;2809;7716;7717;7958;7959	360;361;362;979;2878;2879;7947;7948;8193;8194
sp|Q16512|PKN1_HUMAN	sp|Q16512|PKN1_HUMAN	1	1	1	sp|Q16512|PKN1_HUMAN Serine/threonine-protein kinase N1 OS=Homo sapiens OX=9606 GN=PKN1 PE=1 SV=2	1	1	1	1	0	1	0	1	0	1	1	1	1	103.93	942	942	1	1						0	7.132	0	1	24572000	0	24572000	0	24572000	0	0	0				650	2894	TRUE	2894	8475	8720
sp|Q16513|PKN2_HUMAN	sp|Q16513|PKN2_HUMAN	30	30	30	sp|Q16513|PKN2_HUMAN Serine/threonine-protein kinase N2 OS=Homo sapiens OX=9606 GN=PKN2 PE=1 SV=1	1	30	30	30	9	30	9	30	9	30	37.2	37.2	37.2	112.03	984	984	2.55	21	20	21	5	4	5	0	279.46	15.3	37.2	652950000	21860000	631090000	69643000	565190000	13	53	66				651	458;638;663;727;1279;1284;1294;1953;2085;2177;2178;2391;2697;2704;2723;2784;2785;2837;3015;3029;3077;3701;3899;4307;4341;4441;4442;4751;4841;5247	True;True;True;True;True;True;True;True;True;True;True;True;True;True;True;True;True;True;True;True;True;True;True;True;True;True;True;True;True;True	458;638;663;727;1279;1284;1294;1953;2085;2177;2178;2391;2697;2704;2723;2784;2785;2837;3015;3029;3077;3701;3899;4307;4341;4441;4442;4751;4841;5247	1359;1360;1361;1362;1856;1857;1858;1951;2123;3679;3680;3681;3682;3683;3695;3696;3713;5707;5708;6104;6105;6367;6368;6369;6370;6371;6985;6986;7839;7840;7841;7874;7875;7876;7877;7878;7879;7944;7945;8133;8134;8135;8136;8137;8305;8306;8307;8308;8309;8820;8821;8822;8823;8824;8859;8992;10918;11470;11471;11472;12696;12697;12698;12795;12796;13043;13044;13045;13046;13047;13048;14012;14275;14276;15541;15542	1384;1385;1386;1387;1891;1892;1893;1991;2166;3774;3775;3776;3777;3778;3779;3791;3792;3809;5871;5872;6279;6280;6546;6547;6548;6549;6550;7196;7197;8072;8073;8074;8109;8110;8111;8112;8113;8114;8179;8180;8371;8372;8373;8374;8375;8548;8549;8550;8551;8552;9071;9072;9073;9074;9075;9111;9247;11243;11806;11807;11808;11809;13087;13088;13089;13188;13189;13456;13457;13458;13459;13460;13461;14474;14742;14743;…
sp|Q16531|DDB1_HUMAN	sp|Q16531|DDB1_HUMAN	9	9	9	sp|Q16531|DDB1_HUMAN DNA damage-binding protein 1 OS=Homo sapiens OX=9606 GN=DDB1 PE=1 SV=1	1	9	9	9	8	4	8	4	8	4	11.8	11.8	11.8	126.97	1140	1140	4	3	1	2	4	7	3	0	89.884	10.8	5.9	53725000	35866000	17859000	31890000	23956000	13	7	20				652	348;1968;2424;3785;4351;4543;4992;5439;5708	True;True;True;True;True;True;True;True;True	348;1968;2424;3785;4351;4543;4992;5439;5708	1023;1024;1025;1026;1027;5751;5752;5753;5754;5755;5756;7068;11148;11149;11150;12819;13360;14744;16129;16956	1044;1045;1046;1047;1048;5915;5916;5917;5918;5919;5920;5921;5922;7283;11478;11479;11480;13212;13790;15226;16669;17537
sp|Q16540|RM23_HUMAN	sp|Q16540|RM23_HUMAN	2	2	2	sp|Q16540|RM23_HUMAN 39S ribosomal protein L23, mitochondrial OS=Homo sapiens OX=9606 GN=MRPL23 PE=1 SV=1	1	2	2	2	2	1	2	1	2	1	24.2	24.2	24.2	17.781	153	153	4		1		1	2		0	15.194	24.2	9.8	1309500	1030900	278630	1116600	0	3	1	4				653	3694;4823	True;True	3694;4823	10901;10902;10903;14217	11226;11227;11228;14684
sp|Q16576|RBBP7_HUMAN	sp|Q16576|RBBP7_HUMAN	9	9	7	sp|Q16576|RBBP7_HUMAN Histone-binding protein RBBP7 OS=Homo sapiens OX=9606 GN=RBBP7 PE=1 SV=1	1	9	9	7	2	9	2	9	1	7	44	44	41.9	47.82	425	425	2.15	7	7	4		2		0	198.54	6.8	44	67520000	3241200	64279000	0	61814000	2	15	17				654	213;1024;1998;4010;4392;4853;4854;5180;5706	True;True;True;True;True;True;True;True;True	213;1024;1998;4010;4392;4853;4854;5180;5706	637;2972;5834;5835;5836;11799;12912;12913;14303;14304;14305;14306;14307;14308;14309;14310;15315;15316;16953;16954	652;3046;6002;6003;6004;12143;13306;13307;14771;14772;14773;14774;14775;14776;14777;14778;15821;15822;17534;17535
sp|Q16629|SRSF7_HUMAN	sp|Q16629|SRSF7_HUMAN	2	2	2	sp|Q16629|SRSF7_HUMAN Serine/arginine-rich splicing factor 7 OS=Homo sapiens OX=9606 GN=SRSF7 PE=1 SV=1	1	2	2	2	2	2	2	2	2	2	16	16	16	27.366	238	238	3.31	3	2	3	1	1	3	0	29.063	16	16	45769000	15084000	30685000	16193000	29471000	4	8	12				655	3589;5524	True;True	3589;5524	10543;10544;10545;16370;16371;16372;16373;16374;16375;16376;16377;16378;16379	10859;10860;10861;16933;16934;16935;16936;16937;16938;16939;16940;16941;16942
sp|Q16630|CPSF6_HUMAN	sp|Q16630|CPSF6_HUMAN	1	1	1	sp|Q16630|CPSF6_HUMAN Cleavage and polyadenylation specificity factor subunit 6 OS=Homo sapiens OX=9606 GN=CPSF6 PE=1 SV=2	1	1	1	1	0	1	0	1	0	1	4.5	4.5	4.5	59.209	551	551	1.5	1	1					0	9.21	0	4.5	1076300	0	1076300	0	1046700	0	2	2				656	538	TRUE	538	1560;1561	1586;1587
sp|Q16698|DECR_HUMAN	sp|Q16698|DECR_HUMAN	2	2	2	sp|Q16698|DECR_HUMAN 2,4-dienoyl-CoA reductase, mitochondrial OS=Homo sapiens OX=9606 GN=DECR1 PE=1 SV=1	1	2	2	2	2	0	2	0	2	0	10.4	10.4	10.4	36.067	335	335	6						2	0	11.138	10.4	0	2057700	2057700	0	2105800	0	2	0	2				657	5024;5028	True;True	5024;5028	14840;14852	15328;15340
sp|Q16891|MIC60_HUMAN	sp|Q16891|MIC60_HUMAN	5	5	5	sp|Q16891|MIC60_HUMAN MICOS complex subunit MIC60 OS=Homo sapiens OX=9606 GN=IMMT PE=1 SV=1	1	5	5	5	3	3	3	3	3	3	7.9	7.9	7.9	83.677	758	758	3.14	1	2	1	1	2		0	30.968	4.6	5	35753000	13535000	22218000	0	21031000	2	2	4				658	1097;1360;4943;5490;5753	True;True;True;True;True	1097;1360;4943;5490;5753	3168;3923;3924;14586;16261;17073;17074	3252;4037;4038;15062;16801;17661;17662
sp|Q2NL82|TSR1_HUMAN	sp|Q2NL82|TSR1_HUMAN	8	8	8	sp|Q2NL82|TSR1_HUMAN Pre-rRNA-processing protein TSR1 homolog OS=Homo sapiens OX=9606 GN=TSR1 PE=1 SV=1	1	8	8	8	8	4	8	4	8	4	12.7	12.7	12.7	91.809	804	804	3.48	4	4	2	6	4	3	0	66.411	12.7	6.2	93400000	49560000	43841000	52367000	42980000	13	10	23				659	565;1640;1979;1980;2728;2964;4898;5549	True;True;True;True;True;True;True;True	565;1640;1979;1980;2728;2964;4898;5549	1650;4792;4793;4794;4795;4796;4797;5784;5785;5786;5787;5788;5789;7960;8689;8690;8691;8692;8693;14426;14427;14428;16452	1677;4936;4937;4938;4939;4940;4941;5951;5952;5953;5954;5955;5956;8195;8939;8940;8941;8942;8943;14897;14898;14899;17018
sp|Q2TAY7|SMU1_HUMAN	sp|Q2TAY7|SMU1_HUMAN	5	5	5	sp|Q2TAY7|SMU1_HUMAN WD40 repeat-containing protein SMU1 OS=Homo sapiens OX=9606 GN=SMU1 PE=1 SV=2	1	5	5	5	3	5	3	5	3	5	15	15	15	57.543	513	513	2.33	5	3	1	2		1	0	37.944	6	15	48633000	14181000	34452000	14117000	33579000	3	9	12				660	779;2208;3585;4393;4808	True;True;True;True;True	779;2208;3585;4393;4808	2275;2276;6486;6487;6488;10532;10533;10534;12914;12915;12916;14170	2323;2324;6680;6681;6682;10846;10847;10848;13308;13309;13310;14636
sp|Q32MZ4|LRRF1_HUMAN	sp|Q32MZ4|LRRF1_HUMAN	1	1	1	sp|Q32MZ4|LRRF1_HUMAN Leucine-rich repeat flightless-interacting protein 1 OS=Homo sapiens OX=9606 GN=LRRFIP1 PE=1 SV=2	1	1	1	1	1	1	1	1	1	1	1.7	1.7	1.7	89.252	808	808	2.5	1			1			0.0033975	6.6036	1.7	1.7	4861100	2827300	2033800	0	2033800	1	1	2				661	4108	TRUE	4108	12075;12076	12430;12431
sp|Q32P44|EMAL3_HUMAN	sp|Q32P44|EMAL3_HUMAN	7	7	7	sp|Q32P44|EMAL3_HUMAN Echinoderm microtubule-associated protein-like 3 OS=Homo sapiens OX=9606 GN=EML3 PE=1 SV=1	1	7	7	7	7	0	7	0	7	0	9.8	9.8	9.8	95.196	896	896	5				4	5	4	0	46.026	9.8	0	25571000	25571000	0	27524000	0	11	0	11				662	601;849;957;1697;3073;4518;5269	True;True;True;True;True;True;True	601;849;957;1697;3073;4518;5269	1770;2486;2487;2793;2794;2795;4956;4957;8982;8983;13301;13302;15603	1804;2554;2555;2863;2864;2865;5110;5111;9237;9238;13726;13727;16132
sp|Q3ZCM7|TBB8_HUMAN	sp|Q3ZCM7|TBB8_HUMAN	10	2	2	sp|Q3ZCM7|TBB8_HUMAN Tubulin beta-8 chain OS=Homo sapiens OX=9606 GN=TUBB8 PE=1 SV=2	1	10	2	2	9	8	1	2	1	2	24.5	7.4	7.4	49.775	444	444	2.5	1	1	1	1			0	61.029	24.3	20.7	9927300	3600000	6327200	0	6082800	1	3	4				663	535;832;1291;2215;2373;2458;2674;2834;3568;4612	False;True;False;False;True;False;False;False;False;False	535;832;1291;2215;2373;2458;2674;2834;3568;4612	1551;1552;1553;1554;1555;2450;2451;2452;3707;3708;3709;3710;6507;6946;7137;7138;7139;7140;7767;7768;7769;8295;8296;8297;8298;8299;8300;8301;8302;10481;13580;13581;13582;13583	1577;1578;1579;1580;1581;2518;2519;2520;3803;3804;3805;3806;6701;7156;7353;7354;7355;7356;7999;8000;8001;8538;8539;8540;8541;8542;8543;8544;8545;10794;14012;14013;14014;14015;14016
sp|Q52LJ0|FA98B_HUMAN	sp|Q52LJ0|FA98B_HUMAN	2	2	2	sp|Q52LJ0|FA98B_HUMAN Protein FAM98B OS=Homo sapiens OX=9606 GN=FAM98B PE=1 SV=2	1	2	2	2	1	2	1	2	1	2	5.8	5.8	5.8	45.547	433	433	4			2			1	0	13.622	3	5.8	3947200	1904100	2043000	0	1987500	1	2	3				664	3294;4917	True;True	3294;4917	9648;9649;14491	9922;9923;14963
sp|Q53GS9|SNUT2_HUMAN	sp|Q53GS9|SNUT2_HUMAN	3	3	3	sp|Q53GS9|SNUT2_HUMAN U4/U6.U5 tri-snRNP-associated protein 2 OS=Homo sapiens OX=9606 GN=USP39 PE=1 SV=2	1	3	3	3	1	3	1	3	1	3	7.1	7.1	7.1	65.38	565	565	2.67	3	2	2		1	1	0	20.723	1.6	7.1	29343000	5549200	23794000	0	23154000	2	7	9				665	362;1138;4996	True;True;True	362;1138;4996	1057;1058;3286;3287;3288;14752;14753;14754;14755	1078;1079;3372;3373;3374;15234;15235;15236;15237
sp|Q53H96|P5CR3_HUMAN	sp|Q53H96|P5CR3_HUMAN	2	2	2	sp|Q53H96|P5CR3_HUMAN Pyrroline-5-carboxylate reductase 3 OS=Homo sapiens OX=9606 GN=PYCR3 PE=1 SV=3	1	2	2	2	2	1	2	1	2	1	9.5	9.5	9.5	28.663	274	274	3.5	1	1			1	1	0	12.018	9.5	4.7	7208800	3219400	3989400	0	3824800	2	2	4				666	56;3350	True;True	56;3350	168;169;170;9822	173;174;175;10099
sp|Q562R1|ACTBL_HUMAN	sp|Q562R1|ACTBL_HUMAN	5	1	1	sp|Q562R1|ACTBL_HUMAN Beta-actin-like protein 2 OS=Homo sapiens OX=9606 GN=ACTBL2 PE=1 SV=2	1	5	1	1	4	3	1	0	1	0	14.6	4.8	4.8	42.003	376	376	4				1			0.0066445	6.3966	13.8	9.8	9170500	9170500	0	10165000	0	1	0	1				667	1843;2048;2091;4568;5045	False;False;False;False;True	1843;2048;2091;4568;5045	5377;5378;5379;5380;5381;5382;5986;6120;13432;13433;13434;13435;14903	5539;5540;5541;5542;5543;5544;6156;6295;13864;13865;13866;13867;15392
sp|Q5HYJ3|FA76B_HUMAN	sp|Q5HYJ3|FA76B_HUMAN	3	2	2	sp|Q5HYJ3|FA76B_HUMAN Protein FAM76B OS=Homo sapiens OX=9606 GN=FAM76B PE=1 SV=3	1	3	2	2	2	1	2	0	2	0	7.1	3.5	3.5	38.708	339	339	4.5				1	1		0	11.936	3.5	3.5	11172000	11172000	0	12181000	0	2	0	2				668	189;1091;2928	True;True;False	189;1091;2928	562;3149;8568;8569	577;3233;8815;8816
sp|Q9Y6H1|CHCH2_HUMAN;sp|Q5T1J5|CHCH9_HUMAN	sp|Q9Y6H1|CHCH2_HUMAN;sp|Q5T1J5|CHCH9_HUMAN	1;1	1;1	1;1	sp|Q9Y6H1|CHCH2_HUMAN Coiled-coil-helix-coiled-coil-helix domain-containing protein 2 OS=Homo sapiens OX=9606 GN=CHCHD2 PE=1 SV=1;sp|Q5T1J5|CHCH9_HUMAN Putative coiled-coil-helix-coiled-coil-helix domain-containing protein CHCHD2P9, mitochondrial OS=Homo s	2	1	1	1	1	1	1	1	1	1	18.5	18.5	18.5	15.512	151	151;151	4.67			1		1	1	0	7.5426	18.5	18.5	5208800	4230200	978620	4436400	0	2	1	3				669	44	TRUE	44	138;139;140	141;142;143
sp|Q5T8P6|RBM26_HUMAN;sp|Q9P2N5|RBM27_HUMAN	sp|Q5T8P6|RBM26_HUMAN	3;1	3;1	3;1	sp|Q5T8P6|RBM26_HUMAN RNA-binding protein 26 OS=Homo sapiens OX=9606 GN=RBM26 PE=1 SV=3	2	3	3	3	2	2	2	2	2	2	4	4	4	113.6	1007	1007;1060	3.5	2			2	1	1	0	17.785	2.8	2.8	8780000	4976400	3803600	5339800	0	4	2	6				670	104;234;4785	True;True;True	104;234;4785	303;304;305;684;14099;14100	311;312;313;700;14563;14564
sp|Q5T9A4|ATD3B_HUMAN;sp|Q5T2N8|ATD3C_HUMAN	sp|Q5T9A4|ATD3B_HUMAN	7;1	7;1	2;1	sp|Q5T9A4|ATD3B_HUMAN ATPase family AAA domain-containing protein 3B OS=Homo sapiens OX=9606 GN=ATAD3B PE=1 SV=1	2	7	7	2	5	3	5	3	2	1	13.4	13.4	2.9	72.572	648	648;411	4.11	1	2		1	2	3	0	41.308	8.5	6.8	24303000	12046000	12257000	12964000	0	5	3	8				671	244;713;2516;2900;3705;3894;4597	True;True;True;True;True;True;True	244;713;2516;2900;3705;3894;4597	706;2082;2083;7296;8487;8488;10926;11455;13541	724;2125;2126;7517;8732;8733;11251;11791;13973
sp|Q5VTR2|BRE1A_HUMAN	sp|Q5VTR2|BRE1A_HUMAN	1	1	1	sp|Q5VTR2|BRE1A_HUMAN E3 ubiquitin-protein ligase BRE1A OS=Homo sapiens OX=9606 GN=RNF20 PE=1 SV=2	1	1	1	1	0	1	0	1	0	1	1.4	1.4	1.4	113.66	975	975	1	1						0.0055741	6.4382	0	1.4	1310000	0	1310000	0	1310000	0	1	1				672	60	TRUE	60	177	182
sp|Q66K74|MAP1S_HUMAN	sp|Q66K74|MAP1S_HUMAN	2	2	2	sp|Q66K74|MAP1S_HUMAN Microtubule-associated protein 1S OS=Homo sapiens OX=9606 GN=MAP1S PE=1 SV=2	1	2	2	2	0	2	0	2	0	2	4.2	4.2	4.2	112.21	1059	1059	2		2					0	11.969	0	4.2	3874700	0	3874700	0	3560500	0	2	2				673	1623;4417	True;True	1623;4417	4742;12977	4884;13389
sp|Q684P5|RPGP2_HUMAN	sp|Q684P5|RPGP2_HUMAN	2	2	2	sp|Q684P5|RPGP2_HUMAN Rap1 GTPase-activating protein 2 OS=Homo sapiens OX=9606 GN=RAP1GAP2 PE=1 SV=2	1	2	2	2	0	2	0	2	0	2	4.1	4.1	4.1	80.055	730	730	2	1	2	1				0	11.474	0	4.1	4305400	0	4305400	0	4076500	0	4	4				674	127;1482	True;True	127;1482	368;369;4313;4314	379;380;4439;4440
sp|Q69YQ0|CYTSA_HUMAN	sp|Q69YQ0|CYTSA_HUMAN	14	14	14	sp|Q69YQ0|CYTSA_HUMAN Cytospin-A OS=Homo sapiens OX=9606 GN=SPECC1L PE=1 SV=2	1	14	14	14	6	13	6	13	6	13	16.5	16.5	16.5	124.6	1117	1117	3.06	8	7	8	5	4	4	0	93.558	7.4	15	183130000	68204000	114920000	88722000	94549000	8	20	28				675	490;1044;1202;2831;2883;3068;3125;4177;4745;4901;5021;5206;5513;5702	True;True;True;True;True;True;True;True;True;True;True;True;True;True	490;1044;1202;2831;2883;3068;3125;4177;4745;4901;5021;5206;5513;5702	1430;3046;3471;3472;8286;8449;8970;9140;9141;9142;9143;9144;9145;12294;13979;13980;13981;13982;13983;13984;14438;14439;14440;14441;14442;14829;14830;14831;14832;14833;15397;15398;16326;16942;16943;16944	1455;3130;3560;3561;8529;8694;9224;9225;9396;9397;9398;9399;9400;9401;12663;14434;14435;14436;14437;14438;14439;14909;14910;14911;14912;14913;15317;15318;15319;15320;15321;15918;15919;16867;17523;17524;17525
sp|Q6DCA0|AMERL_HUMAN;sp|Q9Y4X0|AMMR1_HUMAN	sp|Q6DCA0|AMERL_HUMAN;sp|Q9Y4X0|AMMR1_HUMAN	1;1	1;1	1;1	sp|Q6DCA0|AMERL_HUMAN AMMECR1-like protein OS=Homo sapiens OX=9606 GN=AMMECR1L PE=1 SV=1;sp|Q9Y4X0|AMMR1_HUMAN AMME syndrome candidate gene 1 protein OS=Homo sapiens OX=9606 GN=AMMECR1 PE=1 SV=1	2	1	1	1	0	1	0	1	0	1	3.9	3.9	3.9	34.499	310	310;333	1	1						0.0066152	6.3768	0	3.9	1322600	0	1322600	0	1322600	0	1	1				676	1143	TRUE	1143	3308	3394
sp|Q6NT76|HMBX1_HUMAN	sp|Q6NT76|HMBX1_HUMAN	2	2	2	sp|Q6NT76|HMBX1_HUMAN Homeobox-containing protein 1 OS=Homo sapiens OX=9606 GN=HMBOX1 PE=1 SV=1	1	2	2	2	0	2	0	2	0	2	6.4	6.4	6.4	47.278	420	420	2.2	1	2	2				0	12.214	0	6.4	7225800	0	7225800	0	6920100	0	4	4				677	1339;2248	True;True	1339;2248	3850;3851;6587;6588;6589	3961;3962;6783;6784;6785
sp|Q6NZY4|ZCHC8_HUMAN	sp|Q6NZY4|ZCHC8_HUMAN	1	1	1	sp|Q6NZY4|ZCHC8_HUMAN Zinc finger CCHC domain-containing protein 8 OS=Homo sapiens OX=9606 GN=ZCCHC8 PE=1 SV=2	1	1	1	1	0	1	0	1	0	1	1.7	1.7	1.7	78.576	707	707	1	1						0.0075188	6.2169	0	1.7	6836200	0	6836200	0	6836200	0	1	1				678	3960	TRUE	3960	11662	12005
[truncated: 271 more rows]
[truncated: 1 more columns]
