# Supplementary material for: Conserved Mitotic Phosphorylation of a Proteasome Subunit Regulates Cell Proliferation
Source: Cells. 2021 Nov 8;10(11):3075. doi: 10.3390/cells10113075 (PMC8620773; doi:10.3390/cells10113075)
Supplement: Supplementary file 1 [file cells-10-03075-s001.zip › Table S4 Proteins enriched by anti-pS16 in mitotic cells.xlsx]

## Sheet: Sheet1
UniProt IDs	Protein IDs	Fasta headers	Fold Change (Ndz/Aph)	Intensity Ndz	Intensity Aph	Peptides Ndz	Peptides Aph	Mol. weight [kDa]	Sequence length
P28066	PSA5_HUMAN	PSA5_HUMAN Proteasome subunit alpha type-5 OS=Homo sapiens OX=9606 GN=PSMA5 PE=1 SV=3	15.8919	2684300000	168910000	13	7	32.854	295
Q01433	AMPD2_HUMAN	AMPD2_HUMAN AMP deaminase 2 OS=Homo sapiens OX=9606 GN=AMPD2 PE=1 SV=2	3.39777	1618700000	476400000	31	21	66.408	586
P53350	PLK1_HUMAN	PLK1_HUMAN Serine/threonine-protein kinase PLK1 OS=Homo sapiens OX=9606 GN=PLK1 PE=1 SV=1	5.12931	1019400000	198740000	30	17	16.572	146
O75122	CLAP2_HUMAN	CLAP2_HUMAN CLIP-associating protein 2 OS=Homo sapiens OX=9606 GN=CLASP2 PE=1 SV=3	2.45117	787170000	321140000	36	20	17.818	165
P52272	HNRPM_HUMAN	HNRPM_HUMAN Heterogeneous nuclear ribonucleoprotein M OS=Homo sapiens OX=9606 GN=HNRNPM PE=1 SV=3	2.12249	674040000	317570000	23	18	36.983	323
Q15555	MARE2_HUMAN	MARE2_HUMAN Microtubule-associated protein RP/EB family member 2 OS=Homo sapiens OX=9606 GN=MAPRE2 PE=1 SV=1	44.2641	656570000	14833000	15	3	102.47	916
Q16513	PKN2_HUMAN	PKN2_HUMAN Serine/threonine-protein kinase N2 OS=Homo sapiens OX=9606 GN=PKN2 PE=1 SV=1	28.8696	631090000	21860000	30	9	38.604	339
Q96S66	CLCC1_HUMAN	CLCC1_HUMAN Chloride channel CLIC-like protein 1 OS=Homo sapiens OX=9606 GN=CLCC1 PE=1 SV=1	140.473	566020000	4029400	22	1	32.575	294
O14964	HGS_HUMAN	HGS_HUMAN Hepatocyte growth factor-regulated tyrosine kinase substrate OS=Homo sapiens OX=9606 GN=HGS PE=1 SV=1	58.4374	269630000	4614000	10	2	36.638	334
Q6PD62	CTR9_HUMAN	CTR9_HUMAN RNA polymerase-associated protein CTR9 homolog OS=Homo sapiens OX=9606 GN=CTR9 PE=1 SV=1	2.68709	269220000	100190000	18	6	24.261	211
Q86U70	LDB1_HUMAN	LDB1_HUMAN LIM domain-binding protein 1 OS=Homo sapiens OX=9606 GN=LDB1 PE=1 SV=2	#DIV/0!	216460000	0	6	0	146.56	1298
O95235	KI20A_HUMAN	KI20A_HUMAN Kinesin-like protein KIF20A OS=Homo sapiens OX=9606 GN=KIF20A PE=1 SV=1	#DIV/0!	210700000	0	14	0	143.14	1309
P14618	KPYM_HUMAN	KPYM_HUMAN Pyruvate kinase PKM OS=Homo sapiens OX=9606 GN=PKM PE=1 SV=4	4.09969	207030000	50499000	15	5	71.027	643
Q6P1R3	MSD2_HUMAN	MSD2_HUMAN Myb/SANT-like DNA-binding domain-containing protein 2 OS=Homo sapiens OX=9606 GN=MSANTD2 PE=1 SV=1	53.7328	204980000	3814800	11	1	61.516	543
Q9P0L0	VAPA_HUMAN	VAPA_HUMAN Vesicle-associated membrane protein-associated protein A OS=Homo sapiens OX=9606 GN=VAPA PE=1 SV=3	5.40198	193580000	35835000	7	1	53.486	482
O15156	ZBT7B_HUMAN	ZBT7B_HUMAN Zinc finger and BTB domain-containing protein 7B OS=Homo sapiens OX=9606 GN=ZBTB7B PE=1 SV=2	#DIV/0!	182050000	0	8	0	56.559	529
Q96SK2	TM209_HUMAN	TM209_HUMAN Transmembrane protein 209 OS=Homo sapiens OX=9606 GN=TMEM209 PE=1 SV=2	#DIV/0!	173950000	0	9	0	36.112	315
P38432	COIL_HUMAN	COIL_HUMAN Coilin OS=Homo sapiens OX=9606 GN=COIL PE=1 SV=1	#DIV/0!	165330000	0	6	0	27.887	248
O43143	DHX15_HUMAN	DHX15_HUMAN Pre-mRNA-splicing factor ATP-dependent RNA helicase DHX15 OS=Homo sapiens OX=9606 GN=DHX15 PE=1 SV=2	2.7203	146790000	53961000	10	5	29.483	261
P30876	RPB2_HUMAN	RPB2_HUMAN DNA-directed RNA polymerase II subunit RPB2 OS=Homo sapiens OX=9606 GN=POLR2B PE=1 SV=1	2.25143	144580000	64217000	18	12	82.285	734
O00139	KIF2A_HUMAN	KIF2A_HUMAN Kinesin-like protein KIF2A OS=Homo sapiens OX=9606 GN=KIF2A PE=1 SV=3	2.46723	135520000	54928000	9	4	67.029	600
Q92783	STAM1_HUMAN	STAM1_HUMAN Signal transducing adapter molecule 1 OS=Homo sapiens OX=9606 GN=STAM PE=1 SV=3	#DIV/0!	133290000	0	6	0	39.42	364
O94776	MTA2_HUMAN	MTA2_HUMAN Metastasis-associated protein MTA2 OS=Homo sapiens OX=9606 GN=MTA2 PE=1 SV=1	27.5635	132870000	4820500	15	2	84.659	732
Q14BN4	SLMAP_HUMAN	SLMAP_HUMAN Sarcolemmal membrane-associated protein OS=Homo sapiens OX=9606 GN=SLMAP PE=1 SV=1	7.08069	130830000	18477000	18	4	13.936	128
Q9UJX3	APC7_HUMAN	APC7_HUMAN Anaphase-promoting complex subunit 7 OS=Homo sapiens OX=9606 GN=ANAPC7 PE=1 SV=4	22.1219	127860000	5779800	16	3	33.67	306
O00422	SAP18_HUMAN	SAP18_HUMAN Histone deacetylase complex subunit SAP18 OS=Homo sapiens OX=9606 GN=SAP18 PE=1 SV=1	#DIV/0!	120550000	0	8	0	47.46	429
Q96F86	EDC3_HUMAN	EDC3_HUMAN Enhancer of mRNA-decapping protein 3 OS=Homo sapiens OX=9606 GN=EDC3 PE=1 SV=1	#DIV/0!	116820000	0	8	0	22.98	200
Q13547	HDAC1_HUMAN	HDAC1_HUMAN Histone deacetylase 1 OS=Homo sapiens OX=9606 GN=HDAC1 PE=1 SV=1	19.5207	113710000	5825100	7	2	51.556	437
Q08211	DHX9_HUMAN	DHX9_HUMAN ATP-dependent RNA helicase A OS=Homo sapiens OX=9606 GN=DHX9 PE=1 SV=4	2.2308	112430000	50399000	16	11	15.046	140
Q9C0F1	CEP44_HUMAN	CEP44_HUMAN Centrosomal protein of 44 kDa OS=Homo sapiens OX=9606 GN=CEP44 PE=1 SV=2	15.9488	111940000	7018700	8	1	35.936	320
P36507	MP2K2_HUMAN	MP2K2_HUMAN Dual specificity mitogen-activated protein kinase kinase 2 OS=Homo sapiens OX=9606 GN=MAP2K2 PE=1 SV=1	31.3892	110600000	3523500	6	1	57.116	508
Q9Y6Y8	S23IP_HUMAN	S23IP_HUMAN SEC23-interacting protein OS=Homo sapiens OX=9606 GN=SEC23IP PE=1 SV=1	#DIV/0!	105260000	0	11	0	66.9	613
Q12968	NFAC3_HUMAN	NFAC3_HUMAN Nuclear factor of activated T-cells, cytoplasmic 3 OS=Homo sapiens OX=9606 GN=NFATC3 PE=1 SV=1	4.14417	88992000	21474000	12	4	29.247	270
Q86YP4	P66A_HUMAN	P66A_HUMAN Transcriptional repressor p66-alpha OS=Homo sapiens OX=9606 GN=GATAD2A PE=1 SV=1	5.03705	87821000	17435000	6	2	82.704	732
Q9UJV9	DDX41_HUMAN	DDX41_HUMAN Probable ATP-dependent RNA helicase DDX41 OS=Homo sapiens OX=9606 GN=DDX41 PE=1 SV=2	6.04631	85513000	14143000	8	2	21.364	213
Q13616	CUL1_HUMAN	CUL1_HUMAN Cullin-1 OS=Homo sapiens OX=9606 GN=CUL1 PE=1 SV=2	13.1196	82736000	6306300	9	2	23.356	210
O94906	PRP6_HUMAN	PRP6_HUMAN Pre-mRNA-processing factor 6 OS=Homo sapiens OX=9606 GN=PRPF6 PE=1 SV=1	17.8365	78627000	4408200	9	1	15.55	135
P30260	CDC27_HUMAN	CDC27_HUMAN Cell division cycle protein 27 homolog OS=Homo sapiens OX=9606 GN=CDC27 PE=1 SV=2	2.60225	77193000	29664000	10	2	27.764	245
O00267	SPT5H_HUMAN	SPT5H_HUMAN Transcription elongation factor SPT5 OS=Homo sapiens OX=9606 GN=SUPT5H PE=1 SV=1	7.34588	73392000	9990900	10	1	13.509	128
P04049	RAF1_HUMAN	RAF1_HUMAN RAF proto-oncogene serine/threonine-protein kinase OS=Homo sapiens OX=9606 GN=RAF1 PE=1 SV=1	#DIV/0!	71862000	0	11	0	103.96	939
P06493	CDK1_HUMAN	CDK1_HUMAN Cyclin-dependent kinase 1 OS=Homo sapiens OX=9606 GN=CDK1 PE=1 SV=3	3.72517	71527000	19201000	8	3	21.397	184
Q9UJX2	CDC23_HUMAN	CDC23_HUMAN Cell division cycle protein 23 homolog OS=Homo sapiens OX=9606 GN=CDC23 PE=1 SV=3	181.306	70189000	387130	9	1	47.168	434
Q16204	CCDC6_HUMAN	CCDC6_HUMAN Coiled-coil domain-containing protein 6 OS=Homo sapiens OX=9606 GN=CCDC6 PE=1 SV=2	#DIV/0!	65420000	0	5	0	73.243	662
Q16576	RBBP7_HUMAN	RBBP7_HUMAN Histone-binding protein RBBP7 OS=Homo sapiens OX=9606 GN=RBBP7 PE=1 SV=1	19.8319	64279000	3241200	9	2	25.486	225
P78406	RAE1L_HUMAN	RAE1L_HUMAN mRNA export factor OS=Homo sapiens OX=9606 GN=RAE1 PE=1 SV=1	129.361	62986000	486900	7	1	13.92	126
Q13573	SNW1_HUMAN	SNW1_HUMAN SNW domain-containing protein 1 OS=Homo sapiens OX=9606 GN=SNW1 PE=1 SV=1	5.25579	60410000	11494000	7	3	101.56	935
O94991	SLIK5_HUMAN	SLIK5_HUMAN SLIT and NTRK-like protein 5 OS=Homo sapiens OX=9606 GN=SLITRK5 PE=2 SV=2	#DIV/0!	55872000	0	5	0	47.517	430
P47756	CAPZB_HUMAN	CAPZB_HUMAN F-actin-capping protein subunit beta OS=Homo sapiens OX=9606 GN=CAPZB PE=1 SV=4	13.5868	49426000	3637800	8	1	31.279	282
O60884	DNJA2_HUMAN	DNJA2_HUMAN DnaJ homolog subfamily A member 2 OS=Homo sapiens OX=9606 GN=DNAJA2 PE=1 SV=1	2.8162	49368000	17530000	5	1	14.515	132
Q765P7	MTSS2_HUMAN	MTSS2_HUMAN Protein MTSS 2 OS=Homo sapiens OX=9606 GN=MTSS2 PE=1 SV=1	6.24054	48567000	7782500	5	1	16.837	149
O43815	STRN_HUMAN	STRN_HUMAN Striatin OS=Homo sapiens OX=9606 GN=STRN PE=1 SV=4	#DIV/0!	46909000	0	9	0	49.585	444
Q13033	STRN3_HUMAN	STRN3_HUMAN Striatin-3 OS=Homo sapiens OX=9606 GN=STRN3 PE=1 SV=3	17.8592	46725000	2616300	7	1	53.651	466
Q15007	FL2D_HUMAN	FL2D_HUMAN Pre-mRNA-splicing regulator WTAP OS=Homo sapiens OX=9606 GN=WTAP PE=1 SV=2	#DIV/0!	45608000	0	5	0	200.03	1804
Q99661	KIF2C_HUMAN	KIF2C_HUMAN Kinesin-like protein KIF2C OS=Homo sapiens OX=9606 GN=KIF2C PE=1 SV=2	2.49117	42031000	16872000	5	1	63.544	593
Q86WB0	NIPA_HUMAN	NIPA_HUMAN Nuclear-interacting partner of ALK OS=Homo sapiens OX=9606 GN=ZC3HC1 PE=1 SV=1	5.92146	41635000	7031200	7	1	68.996	647
Q9H5N1	RABE2_HUMAN	RABE2_HUMAN Rab GTPase-binding effector protein 2 OS=Homo sapiens OX=9606 GN=RABEP2 PE=1 SV=2	#DIV/0!	40496000	0	4	0	71.682	633
P26196	DDX6_HUMAN	DDX6_HUMAN Probable ATP-dependent RNA helicase DDX6 OS=Homo sapiens OX=9606 GN=DDX6 PE=1 SV=2	2.3435	39256000	16751000	10	5	133.9	1174
Q9Y3A3	PHOCN_HUMAN	PHOCN_HUMAN MOB-like protein phocein OS=Homo sapiens OX=9606 GN=MOB4 PE=1 SV=1	#DIV/0!	37295000	0	5	0	88.884	798
P35222	CTNB1_HUMAN	CTNB1_HUMAN Catenin beta-1 OS=Homo sapiens OX=9606 GN=CTNNB1 PE=1 SV=1	2.78987	35183000	12611000	6	2	59.75	553
P19387	RPB3_HUMAN	RPB3_HUMAN DNA-directed RNA polymerase II subunit RPB3 OS=Homo sapiens OX=9606 GN=POLR2C PE=1 SV=2	#DIV/0!	33795000	0	6	0	27.228	243
Q9UNH6	SNX7_HUMAN	SNX7_HUMAN Sorting nexin-7 OS=Homo sapiens OX=9606 GN=SNX7 PE=1 SV=1	20.6401	32116000	1556000	6	2	43.295	390
Q13838	DX39B_HUMAN	DX39B_HUMAN Spliceosome RNA helicase DDX39B OS=Homo sapiens OX=9606 GN=DDX39B PE=1 SV=1;sp	8.90385	31533000	3541500	6	2	38.746	372
Q9UJX4	APC5_HUMAN	APC5_HUMAN Anaphase-promoting complex subunit 5 OS=Homo sapiens OX=9606 GN=ANAPC5 PE=1 SV=2	#DIV/0!	28734000	0	6	0	123.63	1097
Q13042	CDC16_HUMAN	CDC16_HUMAN Cell division cycle protein 16 homolog OS=Homo sapiens OX=9606 GN=CDC16 PE=1 SV=2	8.86409	27999000	3158700	6	2	28.415	255
Q15398	DLGP5_HUMAN	DLGP5_HUMAN Disks large-associated protein 5 OS=Homo sapiens OX=9606 GN=DLGAP5 PE=1 SV=2	6.96039	27923000	4011700	11	1	41.739	368
O00213	APBB1_HUMAN	APBB1_HUMAN Amyloid-beta A4 precursor protein-binding family B member 1 OS=Homo sapiens OX=9606 GN=APBB1 PE=1 SV=2	#DIV/0!	27084000	0	4	0	47.463	422
Q9NRL3	STRN4_HUMAN	STRN4_HUMAN Striatin-4 OS=Homo sapiens OX=9606 GN=STRN4 PE=1 SV=2	#DIV/0!	21130000	0	5	0	36.053	335
P37802	TAGL2_HUMAN	TAGL2_HUMAN Transgelin-2 OS=Homo sapiens OX=9606 GN=TAGLN2 PE=1 SV=3	21.5372	18301000	849740	5	1	67.993	630
Q8NB90	AFG2H_HUMAN	AFG2H_HUMAN ATPase family protein 2 homolog OS=Homo sapiens OX=9606 GN=SPATA5 PE=1 SV=3	#DIV/0!	16932000	0	4	0	53.747	478
Q9UJX5	APC4_HUMAN	APC4_HUMAN Anaphase-promoting complex subunit 4 OS=Homo sapiens OX=9606 GN=ANAPC4 PE=1 SV=2	#DIV/0!	13960000	0	4	0	37.563	357
O14818	PSA7_HUMAN	PSA7_HUMAN Proteasome subunit alpha type-7 OS=Homo sapiens OX=9606 GN=PSMA7 PE=1 SV=1;sp	4.86128	13141000	2703200	6	2	49.588	458
P62993	GRB2_HUMAN	GRB2_HUMAN Growth factor receptor-bound protein 2 OS=Homo sapiens OX=9606 GN=GRB2 PE=1 SV=1	#DIV/0!	9047000	0	5	0	70.942	633
Q9GZS3	WDR61_HUMAN	WDR61_HUMAN WD repeat-containing protein 61 OS=Homo sapiens OX=9606 GN=WDR61 PE=1 SV=1	3.64715	7200200	1974200	6	2	24.551	210
Q9UQE7	SMC3_HUMAN	SMC3_HUMAN Structural maintenance of chromosomes protein 3 OS=Homo sapiens OX=9606 GN=SMC3 PE=1 SV=2	3.48696	6739600	1932800	5	1	38.388	333
Q9H0R6	GATA_HUMAN	GATA_HUMAN Glutamyl-tRNA(Gln) amidotransferase subunit A, mitochondrial OS=Homo sapiens OX=9606 GN=QRSL1 PE=1 SV=2	#DIV/0!	5582000	0	4	0	60.977	534
